# Supplementary material for: Posiphen Reduces the Levels of Huntingtin Protein through Translation Suppression
Source: Pharmaceutics. 2021 Dec 7;13(12):2109. doi: 10.3390/pharmaceutics13122109 (PMC8708689; doi:10.3390/pharmaceutics13122109)
Supplement: Supplementary file 1 [file pharmaceutics-13-02109-s001.zip]

Archive with 4 entries (4 files):
- Supplementary Materials Figure S1 Posiphen reduced HTT levels in human fibroblast and pluripotent human stem cell lines.pdf
- Supplementary Materials Table S1 Posiphen_SILAC_Raw data.xlsx
- Supplementary Materials Table S2 Posiphen_SILAC_Canonical Pathways.xls
- Supplementary Materials Table S3 Posiphen_SILAC_Network Analysis.xlsx
