# Supplementary material for: Posiphen Reduces the Levels of Huntingtin Protein through Translation Suppression
Source: Pharmaceutics. 2021 Dec 7;13(12):2109. doi: 10.3390/pharmaceutics13122109 (PMC8708689; doi:10.3390/pharmaceutics13122109)
Supplement: Supplementary file 1 [file pharmaceutics-13-02109-s001.zip › Supplementary Materials Table S2 Posiphen_SILAC_Canonical Pathways.xls]

## Sheet: Sheet0
Ingenuity Canonical Pathways	-log(p-value)	Ratio	Molecules
Huntington's Disease Signaling	2.85E00	2.62E-02	DYNC1I2,HTT,TCERG1,SNAP25,AP2A2,PLCB3
DNA Double-Strand Break Repair by Homologous Recombination	2.61E00	1.43E-01	ATRX,MRE11A
phagosome maturation	2.41E00	3.33E-02	DYNC1I2,SNAP25,TUBG1,DYNC1LI2
Granzyme A Signaling	2.3E00	1E-01	HMGB2,HIST1H1B
Aldosterone Signaling in Epithelial Cells	2.05E00	2.63E-02	HSPB1,DNAJA1,HSPA12A,PLCB3
Flavin Biosynthesis IV (Mammalian)	1.97E00	5E-01	FLAD1
Superpathway of Inositol Phosphate Compounds	1.69E00	2.05E-02	WBP11,PDXP,PLCB3,SEC16A
Myo-inositol Biosynthesis	1.68E00	2.5E-01	ISYNA1
14-3-3-mediated Signaling	1.61E00	2.56E-02	VIM,TUBG1,PLCB3
Creatine-phosphate Biosynthesis	1.58E00	2E-01	CKB
Cell Cycle: G2/M DNA Damage Checkpoint Regulation	1.55E00	4.08E-02	TOP2A,TOP2B
Semaphorin Signaling in Neurons	1.49E00	3.77E-02	CRMP1,DPYSL5
Signaling by Rho Family GTPases	1.44E00	1.71E-02	VIM,GNAI2,SEPT7,SEPT2
ATM Signaling	1.41E00	3.39E-02	SMC2,MRE11A
D-myo-inositol-5-phosphate Metabolism	1.37E00	2.05E-02	WBP11,PDXP,PLCB3
Sucrose Degradation V (Mammalian)	1.33E00	1.11E-01	ALDOC
Calcium Transport I	1.33E00	1.11E-01	ATP2B1
Ketolysis	1.33E00	1.11E-01	ACAT2
GABA Receptor Signaling	1.31E00	2.99E-02	AP2A2,UBQLN1
Gap Junction Signaling	1.3E00	1.94E-02	GNAI2,TUBG1,PLCB3
Ketogenesis	1.28E00	1E-01	ACAT2
Melatonin Signaling	1.27E00	2.86E-02	GNAI2,PLCB3
Chemokine Signaling	1.26E00	2.82E-02	GNAI2,PLCB3
GPCR-Mediated Integration of Enteroendocrine Signaling Exemplified by an L Cell	1.26E00	2.82E-02	GNAI2,PLCB3
Glutaryl-CoA Degradation	1.21E00	8.33E-02	ACAT2
Acyl-CoA Hydrolysis	1.21E00	8.33E-02	ACOT1
Reelin Signaling in Neurons	1.18E00	2.53E-02	ITGA1,DCX
Mevalonate Pathway I	1.17E00	7.69E-02	ACAT2
Granulocyte Adhesion and Diapedesis	1.16E00	1.69E-02	HSPB1,GNAI2,ITGA1
PPARα/RXRα Activation	1.15E00	1.68E-02	AP2A2,PLCB3,CKAP5
DNA Double-Strand Break Repair by Non-Homologous End Joining	1.14E00	7.14E-02	MRE11A
Isoleucine Degradation I	1.14E00	7.14E-02	ACAT2
GPCR-Mediated Nutrient Sensing in Enteroendocrine Cells	1.13E00	2.38E-02	GNAI2,PLCB3
Telomere Extension by Telomerase	1.11E00	6.67E-02	MRE11A
Chondroitin Sulfate Degradation (Metazoa)	1.11E00	6.67E-02	HEXA
Axonal Guidance Signaling	1.09E00	1.15E-02	GNAI2,TUBG1,PLCB3,DPYSL5,L1CAM
Virus Entry via Endocytic Pathways	1.09E00	2.25E-02	ITGA1,AP2A2
Breast Cancer Regulation by Stathmin1	1.09E00	1.57E-02	GNAI2,TUBG1,PLCB3
Dermatan Sulfate Degradation (Metazoa)	1.09E00	6.25E-02	HEXA
RAN Signaling	1.06E00	5.88E-02	KPNA2
Superpathway of Geranylgeranyldiphosphate Biosynthesis I (via Mevalonate)	1.06E00	5.88E-02	ACAT2
D-myo-inositol (1,4,5)-trisphosphate Degradation	1.04E00	5.56E-02	SEC16A
1D-myo-inositol Hexakisphosphate Biosynthesis II (Mammalian)	1.02E00	5.26E-02	SEC16A
D-myo-inositol (1,3,4)-trisphosphate Biosynthesis	1.02E00	5.26E-02	SEC16A
Tryptophan Degradation III (Eukaryotic)	9.75E-01	4.76E-02	ACAT2
fMLP Signaling in Neutrophils	9.48E-01	1.85E-02	GNAI2,PLCB3
Sphingosine-1-phosphate Signaling	9.42E-01	1.83E-02	GNAI2,PLCB3
TCA Cycle II (Eukaryotic)	9.38E-01	4.35E-02	IDH3A
Cardiac Hypertrophy Signaling	9.36E-01	1.35E-02	HSPB1,GNAI2,PLCB3
Superpathway of D-myo-inositol (1,4,5)-trisphosphate Metabolism	9.2E-01	4.17E-02	SEC16A
Glycolysis I	9.04E-01	4E-02	ALDOC
Gluconeogenesis I	9.04E-01	4E-02	ALDOC
IL-6 Signaling	8.98E-01	1.72E-02	ABCB1,HSPB1
CCR3 Signaling in Eosinophils	8.91E-01	1.71E-02	GNAI2,PLCB3
p38 MAPK Signaling	8.91E-01	1.71E-02	HSPB1,HIST3H3
Lipid Antigen Presentation by CD1	8.88E-01	3.85E-02	AP2A2
p70S6K Signaling	8.8E-01	1.68E-02	GNAI2,PLCB3
P2Y Purigenic Receptor Signaling Pathway	8.8E-01	1.68E-02	GNAI2,PLCB3
Cell Cycle Control of Chromosomal Replication	8.73E-01	3.7E-02	RPA3
D-myo-inositol (1,4,5)-Trisphosphate Biosynthesis	8.73E-01	3.7E-02	PLCB3
RhoA Signaling	8.62E-01	1.64E-02	SEPT7,SEPT2
Superpathway of Cholesterol Biosynthesis	8.58E-01	3.57E-02	ACAT2
Protein Kinase A Signaling	8.24E-01	1.04E-02	HIST3H3,GNAI2,PLCB3,HIST1H1B
GNRH Signaling	8.24E-01	1.55E-02	GNAI2,PLCB3
Hereditary Breast Cancer Signaling	8.24E-01	1.55E-02	TUBG1,MRE11A
D-myo-inositol (1,4,5,6)-Tetrakisphosphate Biosynthesis	8.18E-01	1.54E-02	WBP11,PDXP
D-myo-inositol (3,4,5,6)-tetrakisphosphate Biosynthesis	8.18E-01	1.54E-02	WBP11,PDXP
Protein Ubiquitination Pathway	8.11E-01	1.18E-02	HSPB1,DNAJA1,HSPA12A
G Protein Signaling Mediated by Tubby	7.92E-01	3.03E-02	PLCB3
Nucleotide Excision Repair Pathway	7.69E-01	2.86E-02	RPA3
Synaptic Long Term Depression	7.58E-01	1.41E-02	GNAI2,PLCB3
Stearate Biosynthesis I (Animals)	7.58E-01	2.78E-02	ACOT1
3-phosphoinositide Degradation	7.35E-01	1.36E-02	WBP11,PDXP
tRNA Charging	7.26E-01	2.56E-02	AARS
Transcriptional Regulatory Network in Embryonic Stem Cells	7.16E-01	2.5E-02	L1CAM
CXCR4 Signaling	7.13E-01	1.32E-02	GNAI2,PLCB3
3-phosphoinositide Biosynthesis	6.88E-01	1.27E-02	WBP11,PDXP
Tec Kinase Signaling	6.88E-01	1.27E-02	GNAI2,GTF2I
Dopamine-DARPP32 Feedback in cAMP Signaling	6.76E-01	1.24E-02	GNAI2,PLCB3
Tight Junction Signaling	6.52E-01	1.2E-02	SNAP25,SYMPK
Role of NFAT in Regulation of the Immune Response	6.37E-01	1.17E-02	GNAI2,PLCB3
CREB Signaling in Neurons	6.37E-01	1.17E-02	GNAI2,PLCB3
Endothelin-1 Signaling	6.34E-01	1.16E-02	GNAI2,PLCB3
Sertoli Cell-Sertoli Cell Junction Signaling	6.12E-01	1.12E-02	TUBG1,SYMPK
Role of NFAT in Cardiac Hypertrophy	6.09E-01	1.12E-02	GNAI2,PLCB3
UVB-Induced MAPK Signaling	6.09E-01	1.89E-02	HIST3H3
Role of CHK Proteins in Cell Cycle Checkpoint Control	5.95E-01	1.82E-02	MRE11A
Clathrin-mediated Endocytosis Signaling	5.88E-01	1.08E-02	AP2A2,AAK1
Wnt/Ca+ pathway	5.88E-01	1.79E-02	PLCB3
ERK/MAPK Signaling	5.82E-01	1.07E-02	HSPB1,HIST3H3
Agranulocyte Adhesion and Diapedesis	5.75E-01	1.06E-02	GNAI2,ITGA1
Phospholipases	5.75E-01	1.72E-02	PLCB3
Thrombin Signaling	5.69E-01	1.05E-02	GNAI2,PLCB3
Leukocyte Extravasation Signaling	5.47E-01	1.01E-02	GNAI2,ITGA1
PCP pathway	5.44E-01	1.59E-02	HSPB1
Retinoic acid Mediated Apoptosis Signaling	5.39E-01	1.56E-02	CRABP2
Role of PI3K/AKT Signaling in the Pathogenesis of Influenza	5.27E-01	1.52E-02	GNAI2
PXR/RXR Activation	5.22E-01	1.49E-02	ABCB1
Remodeling of Epithelial Adherens Junctions	5.17E-01	1.47E-02	TUBG1
CCR5 Signaling in Macrophages	5.11E-01	1.45E-02	GNAI2
Agrin Interactions at Neuromuscular Junction	5.11E-01	1.45E-02	ITGA1
Caveolar-mediated Endocytosis Signaling	5.01E-01	1.41E-02	ITGA1
NF-κB Activation by Viruses	4.91E-01	1.37E-02	ITGA1
Ephrin B Signaling	4.91E-01	1.37E-02	GNAI2
Leptin Signaling in Obesity	4.86E-01	1.35E-02	PLCB3
Role of BRCA1 in DNA Damage Response	4.68E-01	1.28E-02	MRE11A
α-Adrenergic Signaling	4.3E-01	1.15E-02	GNAI2
CTLA4 Signaling in Cytotoxic T Lymphocytes	4.26E-01	1.14E-02	AP2A2
G Beta Gamma Signaling	4.26E-01	1.14E-02	GNAI2
UVA-Induced MAPK Signaling	4.26E-01	1.14E-02	PLCB3
IL-1 Signaling	4.15E-01	1.1E-02	GNAI2
Death Receptor Signaling	4.11E-01	1.09E-02	HSPB1
G-Protein Coupled Receptor Signaling	4.03E-01	7.81E-03	GNAI2,PLCB3
Amyotrophic Lateral Sclerosis Signaling	3.9E-01	1.02E-02	NEFM
Antioxidant Action of Vitamin C	3.87E-01	1.01E-02	PLCB3
Neuropathic Pain Signaling In Dorsal Horn Neurons	3.83E-01	1E-02	PLCB3
Cholecystokinin/Gastrin-mediated Signaling	3.8E-01	9.9E-03	PLCB3
Paxillin Signaling	3.8E-01	9.9E-03	ITGA1
Role of Tissue Factor in Cancer	3.52E-01	9.09E-03	PDXP
Corticotropin Releasing Hormone Signaling	3.49E-01	9.01E-03	GNAI2
Androgen Signaling	3.49E-01	9.01E-03	GNAI2
phagosome formation	3.49E-01	9.01E-03	PLCB3
Synaptic Long Term Potentiation	3.27E-01	8.4E-03	PLCB3
HMGB1 Signaling	3.25E-01	8.33E-03	HMGB1
Gαi Signaling	3.25E-01	8.33E-03	GNAI2
Sperm Motility	3.22E-01	8.26E-03	PLCB3
Estrogen Receptor Signaling	3.07E-01	7.87E-03	HIST3H3
PI3K Signaling in B Lymphocytes	3.05E-01	7.81E-03	PLCB3
Cellular Effects of Sildenafil (Viagra)	3.03E-01	7.75E-03	PLCB3
Relaxin Signaling	2.89E-01	7.41E-03	GNAI2
Aryl Hydrocarbon Receptor Signaling	2.78E-01	7.14E-03	HSPB1
Glioblastoma Multiforme Signaling	2.66E-01	6.85E-03	PLCB3
Epithelial Adherens Junction Signaling	2.66E-01	6.85E-03	TUBG1
Gαq Signaling	2.64E-01	6.8E-03	PLCB3
Germ Cell-Sertoli Cell Junction Signaling	2.4E-01	6.25E-03	TUBG1
Hepatic Cholestasis	2.37E-01	6.17E-03	ABCB1
Molecular Mechanisms of Cancer	2.36E-01	5.48E-03	GNAI2,PLCB3
Cdc42 Signaling	2.29E-01	5.99E-03	EXOC4
Acute Phase Response Signaling	2.25E-01	5.92E-03	CRABP2
RhoGDI Signaling	2.19E-01	5.78E-03	GNAI2
Ephrin Receptor Signaling	2.18E-01	5.75E-03	GNAI2
Calcium Signaling	2.12E-01	5.62E-03	ATP2B1
Dendritic Cell Maturation	2.1E-01	5.59E-03	PLCB3
NRF2-mediated Oxidative Stress Response	2.09E-01	5.56E-03	DNAJA1
IL-8 Signaling	2.03E-01	5.43E-03	GNAI2
ILK Signaling	2E-01	5.38E-03	VIM
