# Supplementary material for: Posiphen Reduces the Levels of Huntingtin Protein through Translation Suppression
Source: Pharmaceutics. 2021 Dec 7;13(12):2109. doi: 10.3390/pharmaceutics13122109 (PMC8708689; doi:10.3390/pharmaceutics13122109)
Supplement: Supplementary file 1 [file pharmaceutics-13-02109-s001.zip › Supplementary Materials Table S3 Posiphen_SILAC_Network Analysis.xlsx]

## Sheet: Raw Data
Accession	Description	Score	Coverage	# Proteins	# Unique Peptides	# Peptides	# PSMs	Area	Heavy/Light	Heavy/Light Count	Heavy/Light Variability [%]	# AAs	MW [kDa]	calc. pI
P04264	Keratin, type II cytoskeletal 1 OS=Homo sapiens GN=KRT1 PE=1 SV=6 - [K2C1_HUMAN]	22862.6	53.42	2	30	35	1047	4.14192e+09	0.0656813	13	1791.11	644	65.999	8.11865
Q71U36	Tubulin alpha-1A chain OS=Homo sapiens GN=TUBA1A PE=1 SV=1 - [TBA1A_HUMAN]	21522.2	49.22	3	6	17	766	17194791392	0.774153	41	11.8653	451	50.1036	5.05908
P62805	Histone H4 OS=Homo sapiens GN=HIST1H4A PE=1 SV=2 - [H4_HUMAN]	20624.3	65.05	1	11	11	864	98762042144	0.594016	49	8.63482	103	11.3604	11.356
P08238	Heat shock protein HSP 90-beta OS=Homo sapiens GN=HSP90AB1 PE=1 SV=4 - [HS90B_HUMAN]	15986.1	62.43	4	22	40	870	7.42321e+09	0.824045	70	10.8162	724	83.2121	5.03369
P07437	Tubulin beta chain OS=Homo sapiens GN=TUBB PE=1 SV=2 - [TBB5_HUMAN]	15837.3	52.7	4	4	18	629	13322242416	0.76329	22	17.2565	444	49.639	4.89404
Q00610	Clathrin heavy chain 1 OS=Homo sapiens GN=CLTC PE=1 SV=5 - [CLH1_HUMAN]	14309.3	42.33	2	55	58	820	6.42767e+08	0.852735	221	15.3258	1675	191.493	5.69385
P13645	Keratin, type I cytoskeletal 10 OS=Homo sapiens GN=KRT10 PE=1 SV=6 - [K1C10_HUMAN]	13939.7	46.23	14	24	30	680	2.52986e+09	0.0862224	22	260.434	584	58.7917	5.21143
P60709	Actin, cytoplasmic 1 OS=Homo sapiens GN=ACTB PE=1 SV=1 - [ACTB_HUMAN]	13448.3	62.93	3	6	20	633	2.48826e+10	0.719028	37	24.8682	375	41.7097	5.47803
P07900	Heat shock protein HSP 90-alpha OS=Homo sapiens GN=HSP90AA1 PE=1 SV=5 - [HS90A_HUMAN]	13346	51.37	6	18	37	738	7.42321e+09	0.865018	47	12.5669	732	84.6067	5.021
P68371	Tubulin beta-4B chain OS=Homo sapiens GN=TUBB4B PE=1 SV=1 - [TBB4B_HUMAN]	11682.9	52.58	5	1	18	469	13322242416	0.809242	1		445	49.799	4.89404
P35527	Keratin, type I cytoskeletal 9 OS=Homo sapiens GN=KRT9 PE=1 SV=3 - [K1C9_HUMAN]	11518.4	55.22	1	22	25	451	1.88244e+09	0.117107	26	132.481	623	62.0268	5.23682
Q9BVA1	Tubulin beta-2B chain OS=Homo sapiens GN=TUBB2B PE=1 SV=1 - [TBB2B_HUMAN]	11396.4	52.58	4	1	18	474	13322242416	1.55595	1		445	49.9209	4.89404
P11142	Heat shock cognate 71 kDa protein OS=Homo sapiens GN=HSPA8 PE=1 SV=1 - [HSP7C_HUMAN]	11386.9	55.11	1	18	29	516	7.70494e+09	0.832031	35	6.61	646	70.8542	5.51611
Q13885	Tubulin beta-2A chain OS=Homo sapiens GN=TUBB2A PE=1 SV=1 - [TBB2A_HUMAN]	11327.2	52.58	4	1	18	471	13322242416	0.703924	1		445	49.875	4.89404
P35908	Keratin, type II cytoskeletal 2 epidermal OS=Homo sapiens GN=KRT2 PE=1 SV=2 - [K22E_HUMAN]	10315.5	70.42	6	26	35	509	3.40453e+09	0.0849042	2	2533.26	639	65.3932	8.00146
Q13509	Tubulin beta-3 chain OS=Homo sapiens GN=TUBB3 PE=1 SV=2 - [TBB3_HUMAN]	9830.71	52.89	1	5	18	393	1.31365e+10	0.605672	7	10.5238	450	50.4003	4.93213
P06733	Alpha-enolase OS=Homo sapiens GN=ENO1 PE=1 SV=2 - [ENOA_HUMAN]	9829.9	57.37	2	16	21	334	2.6523e+09	0.94554	47	11.4726	434	47.1393	7.38623
P68366	Tubulin alpha-4A chain OS=Homo sapiens GN=TUBA4A PE=1 SV=1 - [TBA4A_HUMAN]	9801.52	36.16	3	2	13	371	1.17404e+10	0.736517	9	51.9425	448	49.8924	5.05908
Q99880	Histone H2B type 1-L OS=Homo sapiens GN=HIST1H2BL PE=1 SV=3 - [H2B1L_HUMAN]	9754.18	49.21	10	7	8	498	52553677952	0.6182	30	15.37	126	13.9436	10.3159
P08670	Vimentin OS=Homo sapiens GN=VIM PE=1 SV=4 - [VIME_HUMAN]	9651.84	65.67	3	30	33	441	5.23564e+09	1.62036	64	14.8951	466	53.6191	5.12256
Q08211	ATP-dependent RNA helicase A OS=Homo sapiens GN=DHX9 PE=1 SV=4 - [DHX9_HUMAN]	8568.31	32.6	1	34	36	490	9.31188e+08	0.778833	135	15.1274	1270	140.869	6.84424
P10809	60 kDa heat shock protein, mitochondrial OS=Homo sapiens GN=HSPD1 PE=1 SV=2 - [CH60_HUMAN]	8486.36	65.62	1	31	32	369	2.70233e+09	1.00828	67	9.87386	573	61.0164	5.87158
P68104	Elongation factor 1-alpha 1 OS=Homo sapiens GN=EEF1A1 PE=1 SV=1 - [EF1A1_HUMAN]	8233.63	32.03	2	5	15	610	4.86281e+09	0.657611	41	17.2084	462	50.1091	9.01221
P04350	Tubulin beta-4A chain OS=Homo sapiens GN=TUBB4A PE=1 SV=2 - [TBB4A_HUMAN]	8190.96	48.2	1	2	15	367	13322242416	0.653082	3	16.1003	444	49.5539	4.88135
P78527	DNA-dependent protein kinase catalytic subunit OS=Homo sapiens GN=PRKDC PE=1 SV=3 - [PRKDC_HUMAN]	7942.53	30.45	1	104	116	589	1.17075e+09	0.719815	172	17.1467	4128	468.788	7.12256
P42704	Leucine-rich PPR motif-containing protein, mitochondrial OS=Homo sapiens GN=LRPPRC PE=1 SV=3 - [LPPRC_HUMAN]	7917.11	50.72	1	58	63	478	923979860	0.908803	88	12.0295	1394	157.805	6.12549
P04406	Glyceraldehyde-3-phosphate dehydrogenase OS=Homo sapiens GN=GAPDH PE=1 SV=3 - [G3P_HUMAN]	7526.38	62.99	2	14	14	328	9.15668e+09	0.872425	41	20.7162	335	36.0304	8.45557
Q00839	Heterogeneous nuclear ribonucleoprotein U OS=Homo sapiens GN=HNRNPU PE=1 SV=6 - [HNRPU_HUMAN]	7390.33	27.27	1	17	20	370	2.5265e+09	0.839695	82	18.8698	825	90.528	5.99854
Q14204	Cytoplasmic dynein 1 heavy chain 1 OS=Homo sapiens GN=DYNC1H1 PE=1 SV=5 - [DYHC1_HUMAN]	7257.01	33.88	1	122	138	543	6.05079e+08	0.68869	195	19.1766	4646	532.072	6.40479
P14618	Pyruvate kinase isozymes M1/M2 OS=Homo sapiens GN=PKM PE=1 SV=4 - [KPYM_HUMAN]	6950.53	56.31	1	20	27	386	1750179828	0.789449	97	17.507	531	57.9	7.84033
P62258	14-3-3 protein epsilon OS=Homo sapiens GN=YWHAE PE=1 SV=1 - [1433E_HUMAN]	6639.76	65.49	1	13	18	342	7324365820	0.887996	35	13.0568	255	29.1554	4.7417
P06576	ATP synthase subunit beta, mitochondrial OS=Homo sapiens GN=ATP5B PE=1 SV=3 - [ATPB_HUMAN]	6606.77	66.73	1	22	23	281	1.83618e+09	0.985641	46	11.9887	529	56.5246	5.40186
P61978	Heterogeneous nuclear ribonucleoprotein K OS=Homo sapiens GN=HNRNPK PE=1 SV=1 - [HNRPK_HUMAN]	6535.04	46.44	1	18	18	267	2755363380	0.83941	49	12.9366	463	50.9444	5.5415
P22626	Heterogeneous nuclear ribonucleoproteins A2/B1 OS=Homo sapiens GN=HNRNPA2B1 PE=1 SV=2 - [ROA2_HUMAN]	6506.59	52.12	1	13	16	215	7.32408e+09	0.857971	28	9.98278	353	37.4067	8.95361
P68032	Actin, alpha cardiac muscle 1 OS=Homo sapiens GN=ACTC1 PE=1 SV=1 - [ACTC_HUMAN]	6448.92	41.91	4	3	16	417	2.21952e+10	0.859199	5	1.88907	377	41.9919	5.38916
Q14980	Nuclear mitotic apparatus protein 1 OS=Homo sapiens GN=NUMA1 PE=1 SV=2 - [NUMA1_HUMAN]	5990.82	41.13	1	65	70	246	451530105	0.762907	89	21.6627	2115	238.115	5.78271
P49327	Fatty acid synthase OS=Homo sapiens GN=FASN PE=1 SV=3 - [FAS_HUMAN]	5878.76	36.76	2	66	69	338	6.5459e+08	0.704807	112	23.6692	2511	273.254	6.44287
O75643	U5 small nuclear ribonucleoprotein 200 kDa helicase OS=Homo sapiens GN=SNRNP200 PE=1 SV=2 - [U520_HUMAN]	5761.75	34.18	1	56	58	327	3.53634e+08	0.875102	142	20.1188	2136	244.353	6.06201
P54652	Heat shock-related 70 kDa protein 2 OS=Homo sapiens GN=HSPA2 PE=1 SV=1 - [HSP72_HUMAN]	5580.28	19.87	1	2	13	217	7.70494e+09	0.562692	1		639	69.9779	5.74463
P46821	Microtubule-associated protein 1B OS=Homo sapiens GN=MAP1B PE=1 SV=2 - [MAP1B_HUMAN]	5567.37	33.43	1	59	64	296	5.86292e+08	0.723191	109	27.1215	2468	270.468	4.80518
Q05639	Elongation factor 1-alpha 2 OS=Homo sapiens GN=EEF1A2 PE=1 SV=1 - [EF1A2_HUMAN]	5564.58	34.77	1	6	14	441	3574695094	0.442408	17	21.3036	463	50.4383	9.02686
Q13813	Spectrin alpha chain, non-erythrocytic 1 OS=Homo sapiens GN=SPTAN1 PE=1 SV=3 - [SPTN1_HUMAN]	5364.37	43.73	1	81	88	299	7.82113e+08	0.779485	122	20.722	2472	284.364	5.35107
P62937	Peptidyl-prolyl cis-trans isomerase A OS=Homo sapiens GN=PPIA PE=1 SV=2 - [PPIA_HUMAN]	5336.22	40	3	9	9	247	1.51613e+10	0.862127	26	15.8269	165	18.0009	7.81104
P63104	14-3-3 protein zeta/delta OS=Homo sapiens GN=YWHAZ PE=1 SV=1 - [1433Z_HUMAN]	5323.7	55.51	1	9	14	277	9165201884	0.853461	34	20.7574	245	27.7277	4.79248
P35580	Myosin-10 OS=Homo sapiens GN=MYH10 PE=1 SV=3 - [MYH10_HUMAN]	5267.05	43.42	1	62	74	282	6.94455e+08	0.84217	79	17.3035	1976	228.858	5.5415
P09211	Glutathione S-transferase P OS=Homo sapiens GN=GSTP1 PE=1 SV=2 - [GSTP1_HUMAN]	5231.05	64.29	1	11	11	194	6.41282e+09	1.02286	28	28.163	210	23.341	5.64307
P35579	Myosin-9 OS=Homo sapiens GN=MYH9 PE=1 SV=4 - [MYH9_HUMAN]	5157.86	40.56	1	57	70	269	9.93741e+08	0.952325	73	23.1374	1960	226.392	5.60498
P27348	14-3-3 protein theta OS=Homo sapiens GN=YWHAQ PE=1 SV=1 - [1433T_HUMAN]	5101.57	44.9	2	6	11	264	8.86579e+09	0.9025	16	20.0459	245	27.7468	4.77979
A5A3E0	POTE ankyrin domain family member F OS=Homo sapiens GN=POTEF PE=1 SV=2 - [POTEF_HUMAN]	4962.12	9.86	5	1	10	217	2.21852e+10	0.958783	1		1075	121.367	6.20166
Q9Y490	Talin-1 OS=Homo sapiens GN=TLN1 PE=1 SV=3 - [TLN1_HUMAN]	4893.78	36.6	1	52	67	241	2.82318e+09	0.890645	70	17.1124	2541	269.599	6.07471
P40926	Malate dehydrogenase, mitochondrial OS=Homo sapiens GN=MDH2 PE=1 SV=3 - [MDHM_HUMAN]	4840.37	39.94	1	10	10	199	3.67452e+09	1.03056	20	6.5194	338	35.4807	8.67529
P25705	ATP synthase subunit alpha, mitochondrial OS=Homo sapiens GN=ATP5A1 PE=1 SV=1 - [ATPA_HUMAN]	4826.92	47.38	1	18	21	194	2.00711e+09	0.980434	24	5.32508	553	59.7136	9.12939
P21333	Filamin-A OS=Homo sapiens GN=FLNA PE=1 SV=4 - [FLNA_HUMAN]	4795.54	35.4	1	58	64	232	5.08313e+08	1.31699	94	23.2697	2647	280.564	6.06201
Q9BUF5	Tubulin beta-6 chain OS=Homo sapiens GN=TUBB6 PE=1 SV=1 - [TBB6_HUMAN]	4794.31	28.25	1	1	11	226	1.14013e+10	0.571762	1		446	49.825	4.88135
P14625	Endoplasmin OS=Homo sapiens GN=HSP90B1 PE=1 SV=1 - [ENPL_HUMAN]	4735.47	42.96	2	32	37	266	3.07919e+09	0.938211	50	10.592	803	92.4113	4.84326
P12277	Creatine kinase B-type OS=Homo sapiens GN=CKB PE=1 SV=1 - [KCRB_HUMAN]	4520.74	54.86	1	13	15	161	2.30702e+09	0.596552	31	19.3773	381	42.6173	5.59229
P23528	Cofilin-1 OS=Homo sapiens GN=CFL1 PE=1 SV=3 - [COF1_HUMAN]	4381.3	48.8	1	4	8	216	7668542644	0.853166	15	7.34525	166	18.4907	8.08936
Q562R1	Beta-actin-like protein 2 OS=Homo sapiens GN=ACTBL2 PE=1 SV=2 - [ACTBL_HUMAN]	4375.71	21.81	1	3	9	262	19395278616	1.11567	1		376	41.976	5.59229
P09104	Gamma-enolase OS=Homo sapiens GN=ENO2 PE=1 SV=3 - [ENOG_HUMAN]	4174.61	41.01	2	9	12	132	1.86571e+09	0.630144	12	28.9378	434	47.239	5.03369
P31946	14-3-3 protein beta/alpha OS=Homo sapiens GN=YWHAB PE=1 SV=3 - [1433B_HUMAN]	4101.43	54.88	2	6	11	229	8.86579e+09	0.983777	15	27.4342	246	28.0648	4.83057
P11021	78 kDa glucose-regulated protein OS=Homo sapiens GN=HSPA5 PE=1 SV=2 - [GRP78_HUMAN]	4086.65	50.46	2	26	30	211	4743208256	0.84339	32	12.7343	654	72.2884	5.16064
P07737	Profilin-1 OS=Homo sapiens GN=PFN1 PE=1 SV=2 - [PROF1_HUMAN]	4020.11	62.86	1	7	7	184	5.72789e+09	0.870606	21	8.54249	140	15.0446	8.26514
Q01082	Spectrin beta chain, non-erythrocytic 1 OS=Homo sapiens GN=SPTBN1 PE=1 SV=2 - [SPTB2_HUMAN]	3993.41	42.01	1	68	86	243	6.39474e+08	0.763369	79	21.2578	2364	274.439	5.56689
P38646	Stress-70 protein, mitochondrial OS=Homo sapiens GN=HSPA9 PE=1 SV=2 - [GRP75_HUMAN]	3975.21	43.45	1	23	27	171	1.57596e+09	0.950711	35	13.5968	679	73.6348	6.16357
P13639	Elongation factor 2 OS=Homo sapiens GN=EEF2 PE=1 SV=4 - [EF2_HUMAN]	3962.05	44.06	1	29	35	324	2.30062e+09	0.756739	67	17.1097	858	95.277	6.82959
P0CG48	Polyubiquitin-C OS=Homo sapiens GN=UBC PE=1 SV=3 - [UBC_HUMAN]	3907.8	88.76	4	8	9	337	11367633472	0.874895	41	26.449	685	76.9915	7.66455
P22314	Ubiquitin-like modifier-activating enzyme 1 OS=Homo sapiens GN=UBA1 PE=1 SV=3 - [UBA1_HUMAN]	3898.4	36.48	1	24	26	151	9.46145e+08	0.846492	46	17.1686	1058	117.774	5.75732
P61981	14-3-3 protein gamma OS=Homo sapiens GN=YWHAG PE=1 SV=2 - [1433G_HUMAN]	3821.5	40.08	2	4	11	229	8.86579e+09	0.952875	11	13.4688	247	28.2849	4.89404
P09651	Heterogeneous nuclear ribonucleoprotein A1 OS=Homo sapiens GN=HNRNPA1 PE=1 SV=5 - [ROA1_HUMAN]	3717.51	33.6	2	9	12	148	4.06989e+09	0.789876	20	19.4922	372	38.7231	9.12939
P32119	Peroxiredoxin-2 OS=Homo sapiens GN=PRDX2 PE=1 SV=5 - [PRDX2_HUMAN]	3650.29	40.91	1	8	10	206	2.44539e+09	0.838101	29	22.1602	198	21.8782	5.97314
P23246	Splicing factor, proline- and glutamine-rich OS=Homo sapiens GN=SFPQ PE=1 SV=2 - [SFPQ_HUMAN]	3588.95	34.37	1	15	22	168	2.18079e+09	0.738275	27	14.6041	707	76.1016	9.43701
P19338	Nucleolin OS=Homo sapiens GN=NCL PE=1 SV=3 - [NUCL_HUMAN]	3521.97	28.31	1	17	21	218	2.1058e+09	0.970729	39	11.5195	710	76.5684	4.70361
Q16658	Fascin OS=Homo sapiens GN=FSCN1 PE=1 SV=3 - [FSCN1_HUMAN]	3509.4	34.08	1	15	15	219	2.37027e+09	0.901006	48	17.6555	493	54.4961	7.23975
P52272	Heterogeneous nuclear ribonucleoprotein M OS=Homo sapiens GN=HNRNPM PE=1 SV=3 - [HNRPM_HUMAN]	3414.72	41.51	1	21	21	158	1.75772e+09	0.874137	24	9.80117	730	77.4643	8.70459
Q96CN7	Isochorismatase domain-containing protein 1 OS=Homo sapiens GN=ISOC1 PE=1 SV=3 - [ISOC1_HUMAN]	3400.72	40.27	1	8	8	161	1.16089e+09	1.3557	41	18.2843	298	32.2161	7.38623
P60174	Triosephosphate isomerase OS=Homo sapiens GN=TPI1 PE=1 SV=3 - [TPIS_HUMAN]	3353.29	42.31	1	10	10	135	5.37299e+09	0.827507	26	27.9671	286	30.7717	5.92236
Q9Y4L1	Hypoxia up-regulated protein 1 OS=Homo sapiens GN=HYOU1 PE=1 SV=1 - [HYOU1_HUMAN]	3148.19	48.15	2	34	35	171	8.35393e+08	0.821631	49	16.9085	999	111.266	5.22412
Q15084	Protein disulfide-isomerase A6 OS=Homo sapiens GN=PDIA6 PE=1 SV=1 - [PDIA6_HUMAN]	3064.78	35	1	10	10	110	6.90387e+08	0.826535	21	19.5529	440	48.0913	5.08447
P50395	Rab GDP dissociation inhibitor beta OS=Homo sapiens GN=GDI2 PE=1 SV=2 - [GDIB_HUMAN]	3010.21	37.53	1	6	14	114	7.21793e+08	0.873323	14	19.0124	445	50.6309	6.46826
Q15149	Plectin OS=Homo sapiens GN=PLEC PE=1 SV=3 - [PLEC_HUMAN]	2942.47	29.1	2	99	123	275	1.60511e+09	1.11279	94	25.9758	4684	531.466	5.96045
Q14974	Importin subunit beta-1 OS=Homo sapiens GN=KPNB1 PE=1 SV=2 - [IMB1_HUMAN]	2931.11	34.13	1	19	21	139	9.94699e+08	0.849964	44	9.17677	876	97.108	4.77979
P06748	Nucleophosmin OS=Homo sapiens GN=NPM1 PE=1 SV=2 - [NPM_HUMAN]	2903.04	37.76	2	9	11	95	2316963831	0.866234	19	12.9126	294	32.5548	4.77979
P62158	Calmodulin OS=Homo sapiens GN=CALM1 PE=1 SV=2 - [CALM_HUMAN]	2885.52	76.51	2	10	10	115	4.25974e+09	0.787118	17	5.28509	149	16.8268	4.22119
P55072	Transitional endoplasmic reticulum ATPase OS=Homo sapiens GN=VCP PE=1 SV=4 - [TERA_HUMAN]	2858.58	45.29	2	29	32	200	1.94909e+09	0.818771	49	14.7056	806	89.2657	5.26221
P31150	Rab GDP dissociation inhibitor alpha OS=Homo sapiens GN=GDI1 PE=1 SV=2 - [GDIA_HUMAN]	2838.58	47.2	1	9	17	98	7.81358e+08	0.725143	10	20.6837	447	50.5501	5.13525
P43243	Matrin-3 OS=Homo sapiens GN=MATR3 PE=1 SV=2 - [MATR3_HUMAN]	2834.79	36.01	1	21	24	163	9.88983e+08	0.816294	47	12.4556	847	94.5648	6.25244
P07195	L-lactate dehydrogenase B chain OS=Homo sapiens GN=LDHB PE=1 SV=2 - [LDHB_HUMAN]	2827.29	42.81	1	13	14	138	3.01883e+09	0.894848	26	8.09639	334	36.6151	6.04932
P12236	ADP/ATP translocase 3 OS=Homo sapiens GN=SLC25A6 PE=1 SV=4 - [ADT3_HUMAN]	2816.94	31.88	2	1	9	183	1.24893e+09	0.910438	6	3.59713	298	32.8452	9.74463
Q02878	60S ribosomal protein L6 OS=Homo sapiens GN=RPL6 PE=1 SV=3 - [RL6_HUMAN]	2742.99	42.71	1	12	14	106	786127024	0.819301	21	7.48041	288	32.7076	10.5796
P07910	Heterogeneous nuclear ribonucleoproteins C1/C2 OS=Homo sapiens GN=HNRNPC PE=1 SV=4 - [HNRPC_HUMAN]	2741.76	31.05	2	10	11	117	3.12268e+09	0.865159	14	13.2423	306	33.6495	5.08447
P12814	Alpha-actinin-1 OS=Homo sapiens GN=ACTN1 PE=1 SV=2 - [ACTN1_HUMAN]	2677.53	47.2	2	23	35	145	8.16853e+08	0.944914	28	19.1124	892	102.993	5.41455
Q16555	Dihydropyrimidinase-related protein 2 OS=Homo sapiens GN=DPYSL2 PE=1 SV=1 - [DPYL2_HUMAN]	2666.09	56.12	1	16	20	124	1.63296e+09	0.61794	30	13.3411	572	62.2546	6.37939
P12270	Nucleoprotein TPR OS=Homo sapiens GN=TPR PE=1 SV=3 - [TPR_HUMAN]	2630.81	25.86	1	43	55	148	4.57503e+08	0.971569	68	35.0064	2363	267.131	5.021
P49411	Elongation factor Tu, mitochondrial OS=Homo sapiens GN=TUFM PE=1 SV=2 - [EFTU_HUMAN]	2601.7	45.35	1	15	17	107	1.34019e+09	0.975498	29	19.7827	452	49.5102	7.60596
P34932	Heat shock 70 kDa protein 4 OS=Homo sapiens GN=HSPA4 PE=1 SV=4 - [HSP74_HUMAN]	2581.11	47.14	1	26	31	123	7.32941e+08	0.844369	38	11.1146	840	94.2712	5.18604
Q12931	Heat shock protein 75 kDa, mitochondrial OS=Homo sapiens GN=TRAP1 PE=1 SV=3 - [TRAP1_HUMAN]	2544.57	24.57	1	11	13	78	2.39312e+09	0.977221	10	10.1159	704	80.0597	8.20654
P08107	Heat shock 70 kDa protein 1A/1B OS=Homo sapiens GN=HSPA1A PE=1 SV=5 - [HSP71_HUMAN]	2538.55	38.38	2	16	19	116	5.41134e+09	0.770508	19	33.8728	641	70.009	5.65576
P02533	Keratin, type I cytoskeletal 14 OS=Homo sapiens GN=KRT14 PE=1 SV=4 - [K1C14_HUMAN]	2537.09	46.82	14	7	20	177	1.27624e+09				472	51.5294	5.16064
P05141	ADP/ATP translocase 2 OS=Homo sapiens GN=SLC25A5 PE=1 SV=7 - [ADT2_HUMAN]	2512.33	31.88	2	2	9	166	1.24893e+09	0.867188	6	18.3557	298	32.8312	9.68604
P30041	Peroxiredoxin-6 OS=Homo sapiens GN=PRDX6 PE=1 SV=3 - [PRDX6_HUMAN]	2470.43	64.29	1	12	12	127	2.38031e+09	0.931288	24	11.0825	224	25.0192	6.37939
Q15393	Splicing factor 3B subunit 3 OS=Homo sapiens GN=SF3B3 PE=1 SV=4 - [SF3B3_HUMAN]	2464.91	24.9	1	23	25	120	4.30489e+08	0.82153	66	22.421	1217	135.492	5.26221
Q92616	Translational activator GCN1 OS=Homo sapiens GN=GCN1L1 PE=1 SV=6 - [GCN1L_HUMAN]	2463.6	28.83	1	55	57	133	2.4728e+08	0.778953	62	18.7887	2671	292.572	7.47412
P12235	ADP/ATP translocase 1 OS=Homo sapiens GN=SLC25A4 PE=1 SV=4 - [ADT1_HUMAN]	2442.38	27.52	2	1	8	155	1.24893e+09				298	33.0432	9.75928
Q13263	Transcription intermediary factor 1-beta OS=Homo sapiens GN=TRIM28 PE=1 SV=5 - [TIF1B_HUMAN]	2422.58	35.21	1	17	21	113	1.23923e+09	0.851474	28	22.3619	835	88.4934	5.77002
Q16777	Histone H2A type 2-C OS=Homo sapiens GN=HIST2H2AC PE=1 SV=4 - [H2A2C_HUMAN]	2421.04	50.39	10	3	5	282	4.34176e+10	0.541163	9	6.2666	129	13.9798	10.9019
Q99714	3-hydroxyacyl-CoA dehydrogenase type-2 OS=Homo sapiens GN=HSD17B10 PE=1 SV=3 - [HCD2_HUMAN]	2420.72	79.31	1	12	14	93	1.20844e+09	0.941409	22	10.5374	261	26.9061	7.78174
P61604	10 kDa heat shock protein, mitochondrial OS=Homo sapiens GN=HSPE1 PE=1 SV=2 - [CH10_HUMAN]	2392.43	69.61	1	9	10	122	4.03726e+09	0.925085	12	3.57383	102	10.9249	8.92432
P09455	Retinol-binding protein 1 OS=Homo sapiens GN=RBP1 PE=1 SV=2 - [RET1_HUMAN]	2377.09	54.81	1	9	9	92	1.493e+09	0.650036	22	12.449	135	15.8399	5.10986
P31943	Heterogeneous nuclear ribonucleoprotein H OS=Homo sapiens GN=HNRNPH1 PE=1 SV=4 - [HNRH1_HUMAN]	2344.26	31.4	1	4	10	92	1.11901e+09	0.982925	5	16.9388	449	49.1984	6.30322
P04844	Dolichyl-diphosphooligosaccharide--protein glycosyltransferase subunit 2 OS=Homo sapiens GN=RPN2 PE=1 SV=3 - [RPN2_HUMAN]	2341.19	32.33	1	12	12	99	1.52775e+08	0.889381	28	17.3665	631	69.241	5.69385
O43707	Alpha-actinin-4 OS=Homo sapiens GN=ACTN4 PE=1 SV=2 - [ACTN4_HUMAN]	2314.22	43.8	1	20	31	117	7.46357e+08	0.924758	20	13.9109	911	104.788	5.43994
P00558	Phosphoglycerate kinase 1 OS=Homo sapiens GN=PGK1 PE=1 SV=3 - [PGK1_HUMAN]	2309.37	55.4	2	16	20	122	2692187950	0.854394	27	14.4333	417	44.5861	8.104
P08865	40S ribosomal protein SA OS=Homo sapiens GN=RPSA PE=1 SV=4 - [RSSA_HUMAN]	2286.97	36.61	1	7	7	47	1.17853e+09	0.791047	14	18.8352	295	32.8334	4.86865
P30101	Protein disulfide-isomerase A3 OS=Homo sapiens GN=PDIA3 PE=1 SV=4 - [PDIA3_HUMAN]	2275.53	40.59	1	17	17	103	1.05051e+09	0.950348	24	16.1519	505	56.7468	6.354
Q04917	14-3-3 protein eta OS=Homo sapiens GN=YWHAH PE=1 SV=4 - [1433F_HUMAN]	2260.06	44.31	2	5	12	180	8.86579e+09	0.745434	4	7.48495	246	28.201	4.84326
P63241	Eukaryotic translation initiation factor 5A-1 OS=Homo sapiens GN=EIF5A PE=1 SV=2 - [IF5A1_HUMAN]	2228.22	42.86	3	5	7	92	1.64095e+09	0.890428	11	9.74514	154	16.8214	5.23682
P30044	Peroxiredoxin-5, mitochondrial OS=Homo sapiens GN=PRDX5 PE=1 SV=4 - [PRDX5_HUMAN]	2219.09	42.06	1	7	9	109	3060774002	0.93981	15	21.167	214	22.0725	8.70459
Q15233	Non-POU domain-containing octamer-binding protein OS=Homo sapiens GN=NONO PE=1 SV=4 - [NONO_HUMAN]	2197.69	46.92	1	12	18	142	1.69504e+09	0.847438	20	10.2655	471	54.1973	8.95361
P00338	L-lactate dehydrogenase A chain OS=Homo sapiens GN=LDHA PE=1 SV=2 - [LDHA_HUMAN]	2189.92	43.98	2	14	15	114	1719369042	0.850172	19	7.64931	332	36.6654	8.26514
P05387	60S acidic ribosomal protein P2 OS=Homo sapiens GN=RPLP2 PE=1 SV=1 - [RLA2_HUMAN]	2169.25	76.52	1	6	6	85	1.93069e+09	0.820464	14	6.73861	115	11.6578	4.53857
Q6P2Q9	Pre-mRNA-processing-splicing factor 8 OS=Homo sapiens GN=PRPF8 PE=1 SV=2 - [PRP8_HUMAN]	2145.63	23.13	1	41	44	156	6.06578e+08	0.920684	59	16.9248	2335	273.427	8.83643
P40939	Trifunctional enzyme subunit alpha, mitochondrial OS=Homo sapiens GN=HADHA PE=1 SV=2 - [ECHA_HUMAN]	2140.97	43.77	1	23	25	107	8.18933e+08	0.960072	21	19.3133	763	82.9469	9.0415
Q07021	Complement component 1 Q subcomponent-binding protein, mitochondrial OS=Homo sapiens GN=C1QBP PE=1 SV=1 - [C1QBP_HUMAN]	2125.56	21.99	1	5	5	83	1.99879e+09	1.03473	12	9.98517	282	31.3426	4.84326
P60842	Eukaryotic initiation factor 4A-I OS=Homo sapiens GN=EIF4A1 PE=1 SV=1 - [IF4A1_HUMAN]	2114.05	44.09	1	6	14	138	1.02648e+09	0.938438	16	12.9945	406	46.1246	5.47803
P15531	Nucleoside diphosphate kinase A OS=Homo sapiens GN=NME1 PE=1 SV=1 - [NDKA_HUMAN]	2111.53	64.47	1	5	9	101	6.29385e+09	0.829963	7	15.5923	152	17.1377	6.18896
P22392	Nucleoside diphosphate kinase B OS=Homo sapiens GN=NME2 PE=1 SV=1 - [NDKB_HUMAN]	2108.21	63.82	2	4	9	114	6.29313e+09	0.763415	8	11.6083	152	17.2869	8.41162
P78371	T-complex protein 1 subunit beta OS=Homo sapiens GN=CCT2 PE=1 SV=4 - [TCPB_HUMAN]	2066.19	52.9	1	19	21	98	7.73745e+08	0.806045	29	17.8708	535	57.4521	6.45557
P51991	Heterogeneous nuclear ribonucleoprotein A3 OS=Homo sapiens GN=HNRNPA3 PE=1 SV=2 - [ROA3_HUMAN]	2051.79	29.63	1	9	11	71	1.42164e+09	0.882557	15	8.15417	378	39.5706	9.01221
Q14697	Neutral alpha-glucosidase AB OS=Homo sapiens GN=GANAB PE=1 SV=3 - [GANAB_HUMAN]	2032.56	45.44	1	27	29	105	9.98334e+08	0.857578	30	19.8265	944	106.807	6.13818
P08779	Keratin, type I cytoskeletal 16 OS=Homo sapiens GN=KRT16 PE=1 SV=4 - [K1C16_HUMAN]	1945.94	38.48	13	6	17	160	1.27624e+09				473	51.2362	5.04639
P53396	ATP-citrate synthase OS=Homo sapiens GN=ACLY PE=1 SV=3 - [ACLY_HUMAN]	1944.1	27.88	1	22	27	73	345466597	0.929974	26	21.3466	1101	120.762	7.32764
Q12906	Interleukin enhancer-binding factor 3 OS=Homo sapiens GN=ILF3 PE=1 SV=3 - [ILF3_HUMAN]	1934.45	36.35	2	25	25	115	1.09603e+09	0.83819	38	21.2672	894	95.2791	8.76318
P41252	Isoleucine--tRNA ligase, cytoplasmic OS=Homo sapiens GN=IARS PE=1 SV=2 - [SYIC_HUMAN]	1879.05	26.07	1	28	28	96	3.26039e+08	0.849754	31	17.2109	1262	144.406	6.15088
P13591	Neural cell adhesion molecule 1 OS=Homo sapiens GN=NCAM1 PE=1 SV=3 - [NCAM1_HUMAN]	1853.76	22.14	1	15	16	86	6.0178e+08	0.579137	31	28.4973	858	94.5152	4.86865
P50990	T-complex protein 1 subunit theta OS=Homo sapiens GN=CCT8 PE=1 SV=4 - [TCPQ_HUMAN]	1832.94	41.97	1	21	21	88	1060291773	0.878839	24	13.0345	548	59.5825	5.60498
P52597	Heterogeneous nuclear ribonucleoprotein F OS=Homo sapiens GN=HNRNPF PE=1 SV=3 - [HNRPF_HUMAN]	1819.91	22.41	1	3	6	63	5.82761e+08	0.876427	8	17.6872	415	45.6429	5.57959
P26599	Polypyrimidine tract-binding protein 1 OS=Homo sapiens GN=PTBP1 PE=1 SV=1 - [PTBP1_HUMAN]	1792.72	46.33	3	12	15	69	7.43382e+08	0.885378	17	18.1356	531	57.1856	9.17334
Q14240	Eukaryotic initiation factor 4A-II OS=Homo sapiens GN=EIF4A2 PE=1 SV=2 - [IF4A2_HUMAN]	1769.24	26.04	1	1	9	102	1.02648e+09				407	46.3728	5.47803
Q12905	Interleukin enhancer-binding factor 2 OS=Homo sapiens GN=ILF2 PE=1 SV=2 - [ILF2_HUMAN]	1760.52	43.85	1	10	10	76	1.32648e+09	0.817385	14	14.3484	390	43.0352	5.26221
P52209	6-phosphogluconate dehydrogenase, decarboxylating OS=Homo sapiens GN=PGD PE=1 SV=3 - [6PGD_HUMAN]	1758.69	26.71	1	9	11	60	3.93439e+08	0.853831	21	19.8175	483	53.106	7.2251
P13667	Protein disulfide-isomerase A4 OS=Homo sapiens GN=PDIA4 PE=1 SV=2 - [PDIA4_HUMAN]	1752.5	39.53	3	20	21	80	1.01874e+09	0.94524	24	10.0359	645	72.887	5.07178
P29401	Transketolase OS=Homo sapiens GN=TKT PE=1 SV=3 - [TKT_HUMAN]	1679.29	36.44	1	15	18	103	1.04939e+09	1.03721	33	24.304	623	67.8347	7.66455
Q7Z6Z7	E3 ubiquitin-protein ligase HUWE1 OS=Homo sapiens GN=HUWE1 PE=1 SV=3 - [HUWE1_HUMAN]	1672.06	11.98	1	34	43	104	2.26096e+08	0.796943	47	18.0309	4374	481.589	5.22412
P39023	60S ribosomal protein L3 OS=Homo sapiens GN=RPL3 PE=1 SV=2 - [RL3_HUMAN]	1663.14	32.01	2	10	12	104	6.18462e+08	0.845692	35	12.7475	403	46.0798	10.1841
P46783	40S ribosomal protein S10 OS=Homo sapiens GN=RPS10 PE=1 SV=1 - [RS10_HUMAN]	1659.88	29.09	2	4	5	96	1.10367e+09	0.817273	10	24.8433	165	18.8859	10.1548
P37108	Signal recognition particle 14 kDa protein OS=Homo sapiens GN=SRP14 PE=1 SV=2 - [SRP14_HUMAN]	1635.61	27.21	1	3	3	37	7.55155e+08	0.931639	7	18.8035	136	14.5608	10.0376
P62820	Ras-related protein Rab-1A OS=Homo sapiens GN=RAB1A PE=1 SV=3 - [RAB1A_HUMAN]	1630.05	47.8	9	3	9	99	1.435e+09	0.918494	5	9.73949	205	22.6634	6.21436
P61026	Ras-related protein Rab-10 OS=Homo sapiens GN=RAB10 PE=1 SV=1 - [RAB10_HUMAN]	1627.95	34.5	9	4	7	103	1.25879e+09	0.82763	19	15.0616	200	22.5266	8.38232
P61204	ADP-ribosylation factor 3 OS=Homo sapiens GN=ARF3 PE=1 SV=2 - [ARF3_HUMAN]	1590.53	60.77	2	5	10	115	2.20857e+09	0.876176	5	6.41334	181	20.5877	7.43018
Q9H0U4	Ras-related protein Rab-1B OS=Homo sapiens GN=RAB1B PE=1 SV=1 - [RAB1B_HUMAN]	1577.34	51.74	10	2	8	91	1.435e+09	0.879758	4	21.6146	201	22.1572	5.73193
P62241	40S ribosomal protein S8 OS=Homo sapiens GN=RPS8 PE=1 SV=2 - [RS8_HUMAN]	1553.81	28.85	1	5	6	74	2.4309e+09	0.854301	11	15.7429	208	24.1902	10.3159
P16949	Stathmin OS=Homo sapiens GN=STMN1 PE=1 SV=3 - [STMN1_HUMAN]	1550.52	53.69	1	3	10	69	2.67334e+09	0.768258	5	14.5633	149	17.292	5.97314
P09874	Poly [ADP-ribose] polymerase 1 OS=Homo sapiens GN=PARP1 PE=1 SV=4 - [PARP1_HUMAN]	1547.74	41.42	1	30	31	123	4.83316e+08	0.670824	43	14.8735	1014	113.012	8.88037
P20700	Lamin-B1 OS=Homo sapiens GN=LMNB1 PE=1 SV=2 - [LMNB1_HUMAN]	1535.34	44.54	1	20	26	92	929187647	0.757477	21	12.1024	586	66.3676	5.16064
P30048	Thioredoxin-dependent peroxide reductase, mitochondrial OS=Homo sapiens GN=PRDX3 PE=1 SV=3 - [PRDX3_HUMAN]	1516.59	24.22	1	6	6	88	1.01822e+09	0.937244	15	12.4899	256	27.6752	7.78174
P35232	Prohibitin OS=Homo sapiens GN=PHB PE=1 SV=1 - [PHB_HUMAN]	1488.29	69.49	1	13	15	70	1.30354e+09	0.918585	18	20.1762	272	29.7859	5.75732
Q14152	Eukaryotic translation initiation factor 3 subunit A OS=Homo sapiens GN=EIF3A PE=1 SV=1 - [EIF3A_HUMAN]	1486.22	28.58	1	26	35	117	4.33863e+08	0.937465	36	17.8509	1382	166.468	6.78564
P17844	Probable ATP-dependent RNA helicase DDX5 OS=Homo sapiens GN=DDX5 PE=1 SV=1 - [DDX5_HUMAN]	1482.22	28.66	1	11	17	86	1.83602e+09	0.776791	16	9.63574	614	69.1047	8.92432
P07814	Bifunctional glutamate/proline--tRNA ligase OS=Homo sapiens GN=EPRS PE=1 SV=5 - [SYEP_HUMAN]	1477.84	26.79	1	30	33	110	2.71792e+08	0.874922	47	27.23	1512	170.483	7.32764
O00154	Cytosolic acyl coenzyme A thioester hydrolase OS=Homo sapiens GN=ACOT7 PE=1 SV=3 - [BACH_HUMAN]	1477.57	34.74	1	9	9	75	3.78531e+08	0.712503	26	26.291	380	41.7693	8.54346
Q8N163	DBIRD complex subunit KIAA1967 OS=Homo sapiens GN=KIAA1967 PE=1 SV=2 - [K1967_HUMAN]	1477.18	25.03	1	17	20	67	4.13348e+08	0.85354	24	12.1105	923	102.838	5.22412
P23284	Peptidyl-prolyl cis-trans isomerase B OS=Homo sapiens GN=PPIB PE=1 SV=2 - [PPIB_HUMAN]	1474.01	43.06	1	9	9	122	2630118828	0.822945	15	13.3265	216	23.7275	9.40771
Q92841	Probable ATP-dependent RNA helicase DDX17 OS=Homo sapiens GN=DDX17 PE=1 SV=2 - [DDX17_HUMAN]	1468.49	25.1	1	11	16	63	1.55842e+09	0.862324	10	10.921	729	80.222	8.26514
P62263	40S ribosomal protein S14 OS=Homo sapiens GN=RPS14 PE=1 SV=3 - [RS14_HUMAN]	1464.6	41.72	1	5	6	51	2.56888e+09	0.816088	6	8.08613	151	16.2625	10.0522
Q9Y281	Cofilin-2 OS=Homo sapiens GN=CFL2 PE=1 SV=1 - [COF2_HUMAN]	1456.59	35.54	1	1	5	76	4.08882e+09	0.772312	2	2.64792	166	18.7249	7.88428
O75533	Splicing factor 3B subunit 1 OS=Homo sapiens GN=SF3B1 PE=1 SV=3 - [SF3B1_HUMAN]	1455.62	34.2	1	31	33	106	280494252	0.911211	43	21.5821	1304	145.738	7.09326
P62249	40S ribosomal protein S16 OS=Homo sapiens GN=RPS16 PE=1 SV=2 - [RS16_HUMAN]	1444.56	54.11	1	8	9	93	2.40524e+09	0.755488	13	13.4768	146	16.435	10.2134
O75369	Filamin-B OS=Homo sapiens GN=FLNB PE=1 SV=2 - [FLNB_HUMAN]	1421.57	21.68	1	31	40	81	4.78865e+08	0.925382	34	22.0253	2602	277.99	5.73193
P55060	Exportin-2 OS=Homo sapiens GN=CSE1L PE=1 SV=3 - [XPO2_HUMAN]	1420.98	38.11	1	24	26	226	3.28202e+10	0.856429	26	14.217	971	110.346	5.77002
P30086	Phosphatidylethanolamine-binding protein 1 OS=Homo sapiens GN=PEBP1 PE=1 SV=3 - [PEBP1_HUMAN]	1411.52	41.71	1	6	6	49	1463323714	0.756676	13	19.2842	187	21.0437	7.53271
Q13200	26S proteasome non-ATPase regulatory subunit 2 OS=Homo sapiens GN=PSMD2 PE=1 SV=3 - [PSMD2_HUMAN]	1392.34	36.56	1	22	23	78	4.16603e+08	0.890957	33	22.4315	908	100.136	5.19873
P06454	Prothymosin alpha OS=Homo sapiens GN=PTMA PE=1 SV=2 - [PTMA_HUMAN]	1392.01	23.42	1	5	5	40	1.39069e+09	0.927163	9	9.02867	111	12.196	3.77686
Q86VP6	Cullin-associated NEDD8-dissociated protein 1 OS=Homo sapiens GN=CAND1 PE=1 SV=2 - [CAND1_HUMAN]	1384.39	24.15	1	21	23	95	2.47673e+08	0.84715	39	25.8788	1230	136.289	5.78271
P02538	Keratin, type II cytoskeletal 6A OS=Homo sapiens GN=KRT6A PE=1 SV=3 - [K2C6A_HUMAN]	1374.7	28.01	7	7	16	135	1.27773e+09	0.311518	1		564	60.0083	8.00146
P02545	Prelamin-A/C OS=Homo sapiens GN=LMNA PE=1 SV=1 - [LMNA_HUMAN]	1359.03	42.77	1	26	29	79	8.12575e+08	0.640067	30	21.2646	664	74.0947	7.02002
P62081	40S ribosomal protein S7 OS=Homo sapiens GN=RPS7 PE=1 SV=1 - [RS7_HUMAN]	1353.62	55.67	1	8	9	99	1.50433e+09	0.782175	19	28.9023	194	22.1133	10.0962
P37802	Transgelin-2 OS=Homo sapiens GN=TAGLN2 PE=1 SV=3 - [TAGL2_HUMAN]	1337.71	56.28	1	9	10	60	1.40709e+09	0.756781	14	21.9571	199	22.3772	8.25049
Q9Y5B9	FACT complex subunit SPT16 OS=Homo sapiens GN=SUPT16H PE=1 SV=1 - [SP16H_HUMAN]	1330.6	18.24	1	15	15	71	1.51227e+08	0.645217	45	24.8112	1047	119.838	5.65576
P61247	40S ribosomal protein S3a OS=Homo sapiens GN=RPS3A PE=1 SV=2 - [RS3A_HUMAN]	1311.11	26.14	1	7	7	50	1.13417e+09	0.906318	11	6.49916	264	29.9257	9.72998
Q99623	Prohibitin-2 OS=Homo sapiens GN=PHB2 PE=1 SV=2 - [PHB2_HUMAN]	1300.55	58.53	1	13	16	62	1369014612	0.895192	20	10.9703	299	33.2759	9.83252
Q13838	Spliceosome RNA helicase DDX39B OS=Homo sapiens GN=DDX39B PE=1 SV=1 - [DX39B_HUMAN]	1298.67	29.44	1	3	11	115	6.7249e+08	1.17253	7	11.7625	428	48.9599	5.66846
P68402	Platelet-activating factor acetylhydrolase IB subunit beta OS=Homo sapiens GN=PAFAH1B2 PE=1 SV=1 - [PA1B2_HUMAN]	1289.61	12.23	1	2	2	44	1.08714e+09	0.912452	5	42.9172	229	25.5531	5.92236
Q07020	60S ribosomal protein L18 OS=Homo sapiens GN=RPL18 PE=1 SV=2 - [RL18_HUMAN]	1289.01	27.13	1	4	5	44	1.89506e+09	0.912945	5	1.11457	188	21.6211	11.7222
P23396	40S ribosomal protein S3 OS=Homo sapiens GN=RPS3 PE=1 SV=2 - [RS3_HUMAN]	1281.91	55.97	1	11	13	106	1.6324e+09	0.809397	25	13.2426	243	26.6714	9.65674
Q9P2J5	Leucine--tRNA ligase, cytoplasmic OS=Homo sapiens GN=LARS PE=1 SV=2 - [SYLC_HUMAN]	1273.16	30.61	1	24	28	76	3.49167e+08	0.89832	24	8.00019	1176	134.379	7.29834
P31942	Heterogeneous nuclear ribonucleoprotein H3 OS=Homo sapiens GN=HNRNPH3 PE=1 SV=2 - [HNRH3_HUMAN]	1272.66	27.75	3	6	6	52	5.75701e+08	0.964695	12	17.5056	346	36.9031	6.87354
Q92945	Far upstream element-binding protein 2 OS=Homo sapiens GN=KHSRP PE=1 SV=4 - [FUBP2_HUMAN]	1263.09	31.93	1	15	18	66	6.19979e+08	0.887221	21	21.0894	711	73.07	7.29834
Q04637	Eukaryotic translation initiation factor 4 gamma 1 OS=Homo sapiens GN=EIF4G1 PE=1 SV=4 - [IF4G1_HUMAN]	1261.02	21.45	1	24	31	89	441194401	0.798293	28	14.9814	1599	175.382	5.32568
P36776	Lon protease homolog, mitochondrial OS=Homo sapiens GN=LONP1 PE=1 SV=2 - [LONM_HUMAN]	1260.51	26.07	2	17	20	64	6.57473e+08	1.0985	17	16.5969	959	106.422	6.39209
P84085	ADP-ribosylation factor 5 OS=Homo sapiens GN=ARF5 PE=1 SV=2 - [ARF5_HUMAN]	1260.23	46.67	1	3	8	91	2.14805e+09	0.879479	3	1.44496	180	20.5166	6.78564
Q16643	Drebrin OS=Homo sapiens GN=DBN1 PE=1 SV=4 - [DREB_HUMAN]	1253.46	25.27	1	10	12	62	6.40283e+08	0.84919	22	13.6719	649	71.3854	4.44971
P09382	Galectin-1 OS=Homo sapiens GN=LGALS1 PE=1 SV=2 - [LEG1_HUMAN]	1246.52	31.11	1	4	4	58	3.22093e+09	1.01854	7	2.36379	135	14.7062	5.50342
P09936	Ubiquitin carboxyl-terminal hydrolase isozyme L1 OS=Homo sapiens GN=UCHL1 PE=1 SV=2 - [UCHL1_HUMAN]	1240.14	45.29	1	8	9	85	5.92582e+09	1.04745	12	20.0692	223	24.8085	5.47803
Q99832	T-complex protein 1 subunit eta OS=Homo sapiens GN=CCT7 PE=1 SV=2 - [TCPH_HUMAN]	1230.38	33.33	1	13	14	58	6.7101e+08	0.869333	15	33.6171	543	59.3289	7.6499
P33176	Kinesin-1 heavy chain OS=Homo sapiens GN=KIF5B PE=1 SV=1 - [KINH_HUMAN]	1226.84	31.36	1	16	25	56	171233678	0.673359	22	31.4756	963	109.617	6.50732
P27708	CAD protein OS=Homo sapiens GN=CAD PE=1 SV=3 - [PYR1_HUMAN]	1208.09	14.02	1	22	27	90	1.24112e+08	0.850809	42	18.9797	2225	242.829	6.45557
P06744	Glucose-6-phosphate isomerase OS=Homo sapiens GN=GPI PE=1 SV=4 - [G6PI_HUMAN]	1206.15	44.09	2	17	18	69	6.83996e+08	0.804222	17	11.8954	558	63.1072	8.32373
O43390	Heterogeneous nuclear ribonucleoprotein R OS=Homo sapiens GN=HNRNPR PE=1 SV=1 - [HNRPR_HUMAN]	1203.97	26.86	1	13	16	85	1532254159	0.841033	20	13.5684	633	70.8993	8.1333
P05023	Sodium/potassium-transporting ATPase subunit alpha-1 OS=Homo sapiens GN=ATP1A1 PE=1 SV=1 - [AT1A1_HUMAN]	1195.62	16.52	2	4	12	58	2.20196e+08	0.746956	10	24.2673	1023	112.824	5.49072
Q16695	Histone H3.1t OS=Homo sapiens GN=HIST3H3 PE=1 SV=3 - [H31T_HUMAN]	1188.94	27.94	5	5	6	196	36862973448	0.56436	14	12.9002	136	15.4985	11.1216
Q7Z4S6	Kinesin-like protein KIF21A OS=Homo sapiens GN=KIF21A PE=1 SV=2 - [KI21A_HUMAN]	1181.23	18.1	4	20	23	57	808033875	0.583599	24	33.9497	1674	187.063	6.41748
P26640	Valine--tRNA ligase OS=Homo sapiens GN=VARS PE=1 SV=4 - [SYVC_HUMAN]	1170.91	20.09	1	15	20	55	378413220	0.780746	17	13.451	1264	140.387	7.59131
O00571	ATP-dependent RNA helicase DDX3X OS=Homo sapiens GN=DDX3X PE=1 SV=3 - [DDX3X_HUMAN]	1164.1	29.61	3	14	17	75	9.25554e+08	0.795307	15	16.0185	662	73.198	7.18115
P18085	ADP-ribosylation factor 4 OS=Homo sapiens GN=ARF4 PE=1 SV=3 - [ARF4_HUMAN]	1148.15	46.67	1	3	7	83	1.9535e+09	0.826443	5	3.76377	180	20.4977	7.13721
P40227	T-complex protein 1 subunit zeta OS=Homo sapiens GN=CCT6A PE=1 SV=3 - [TCPZ_HUMAN]	1144.52	36.35	1	14	17	66	8.17111e+08	0.870206	19	17.2921	531	57.9876	6.68311
P62304	Small nuclear ribonucleoprotein E OS=Homo sapiens GN=SNRPE PE=1 SV=1 - [RUXE_HUMAN]	1136.04	38.04	1	3	3	74	1.99134e+09	0.8386	3	0.408298	92	10.7966	9.43701
Q16352	Alpha-internexin OS=Homo sapiens GN=INA PE=1 SV=2 - [AINX_HUMAN]	1123.81	42.08	1	14	20	80	5.52621e+08	0.624975	15	15.4965	499	55.3574	5.40186
P17987	T-complex protein 1 subunit alpha OS=Homo sapiens GN=TCP1 PE=1 SV=1 - [TCPA_HUMAN]	1120.28	43.17	1	16	17	66	7.13105e+08	0.835314	27	14.6839	556	60.3056	6.11279
Q9Y265	RuvB-like 1 OS=Homo sapiens GN=RUVBL1 PE=1 SV=1 - [RUVB1_HUMAN]	1119.09	39.04	1	13	14	58	727623446	0.823228	17	21.0121	456	50.1963	6.41748
Q09666	Neuroblast differentiation-associated protein AHNAK OS=Homo sapiens GN=AHNAK PE=1 SV=2 - [AHNK_HUMAN]	1113.99	19.41	1	32	46	148	2.2724e+09	0.640581	48	35.87	5890	628.699	6.15088
P52565	Rho GDP-dissociation inhibitor 1 OS=Homo sapiens GN=ARHGDIA PE=1 SV=3 - [GDIR1_HUMAN]	1111.43	25.49	1	4	5	44	2.38575e+09	0.822539	9	12.7841	204	23.1927	5.10986
P48681	Nestin OS=Homo sapiens GN=NES PE=1 SV=2 - [NEST_HUMAN]	1104.23	23.5	1	28	29	62	2.19307e+08	0.898466	31	18.815	1621	177.332	4.36084
P33316	Deoxyuridine 5'-triphosphate nucleotidohydrolase, mitochondrial OS=Homo sapiens GN=DUT PE=1 SV=4 - [DUT_HUMAN]	1100.7	26.19	1	5	5	40	5.35159e+08	0.754761	9	8.76816	252	26.5466	9.36377
Q92598	Heat shock protein 105 kDa OS=Homo sapiens GN=HSPH1 PE=1 SV=1 - [HS105_HUMAN]	1100.58	31.12	1	18	21	48	4.821e+08	0.797001	18	6.50049	858	96.8037	5.38916
P62826	GTP-binding nuclear protein Ran OS=Homo sapiens GN=RAN PE=1 SV=3 - [RAN_HUMAN]	1090.15	36.57	1	8	9	68	2462704116	0.895415	16	8.63471	216	24.4076	7.48877
P00505	Aspartate aminotransferase, mitochondrial OS=Homo sapiens GN=GOT2 PE=1 SV=3 - [AATM_HUMAN]	1089.65	24.65	1	8	10	43	8.68002e+08	1.0361	10	15.4003	430	47.4873	9.01221
Q14194	Dihydropyrimidinase-related protein 1 OS=Homo sapiens GN=CRMP1 PE=1 SV=1 - [DPYL1_HUMAN]	1086.83	43.71	2	12	18	60	7.3155e+08	0.569497	13	24.1479	572	62.1447	7.03467
O00148	ATP-dependent RNA helicase DDX39A OS=Homo sapiens GN=DDX39A PE=1 SV=2 - [DX39A_HUMAN]	1075.91	24.82	1	1	12	103	6.7249e+08	0.830678	1		427	49.098	5.68115
P05388	60S acidic ribosomal protein P0 OS=Homo sapiens GN=RPLP0 PE=1 SV=1 - [RLA0_HUMAN]	1070.3	34.38	2	7	8	53	1.31526e+09	0.85385	7	5.42003	317	34.2518	5.97314
Q04695	Keratin, type I cytoskeletal 17 OS=Homo sapiens GN=KRT17 PE=1 SV=2 - [K1C17_HUMAN]	1069.33	20.14	11	1	12	118	1.85114e+09				432	48.076	5.021
Q96AE4	Far upstream element-binding protein 1 OS=Homo sapiens GN=FUBP1 PE=1 SV=3 - [FUBP1_HUMAN]	1059.17	33.54	1	12	16	56	9.21559e+08	0.694803	13	17.9664	644	67.5185	7.60596
P62857	40S ribosomal protein S28 OS=Homo sapiens GN=RPS28 PE=1 SV=1 - [RS28_HUMAN]	1053.42	30.43	1	2	2	60	1381977494	0.86777	3	0.701352	69	7.8362	10.6968
P18669	Phosphoglycerate mutase 1 OS=Homo sapiens GN=PGAM1 PE=1 SV=2 - [PGAM1_HUMAN]	1039.46	51.18	2	5	8	50	1432160656	0.755837	12	17.6853	254	28.7858	7.18115
P30153	Serine/threonine-protein phosphatase 2A 65 kDa regulatory subunit A alpha isoform OS=Homo sapiens GN=PPP2R1A PE=1 SV=4 - [2AAA_HUMAN]	1033.49	36.84	2	16	16	49	546928728	0.818664	18	23.2406	589	65.2669	5.10986
P14314	Glucosidase 2 subunit beta OS=Homo sapiens GN=PRKCSH PE=1 SV=2 - [GLU2B_HUMAN]	1030.03	17.42	1	7	9	50	8.6526e+08	0.955041	12	8.24047	528	59.3878	4.41162
Q7KZF4	Staphylococcal nuclease domain-containing protein 1 OS=Homo sapiens GN=SND1 PE=1 SV=1 - [SND1_HUMAN]	1016.41	37.8	1	26	28	77	5.44704e+08	0.72761	26	23.2583	910	101.934	7.1665
Q14203	Dynactin subunit 1 OS=Homo sapiens GN=DCTN1 PE=1 SV=3 - [DCTN1_HUMAN]	1016.22	29.81	1	25	30	64	4.37116e+08	0.792962	27	19.3553	1278	141.607	5.80811
P46940	Ras GTPase-activating-like protein IQGAP1 OS=Homo sapiens GN=IQGAP1 PE=1 SV=1 - [IQGA1_HUMAN]	1004	21	1	21	25	69	2.39709e+08	0.876431	21	23.4484	1657	189.134	6.48096
P61224	Ras-related protein Rap-1b OS=Homo sapiens GN=RAP1B PE=1 SV=1 - [RAP1B_HUMAN]	991.81	25	3	4	4	35	5.37826e+08	0.870403	12	14.611	184	20.8116	5.78271
P12956	X-ray repair cross-complementing protein 6 OS=Homo sapiens GN=XRCC6 PE=1 SV=2 - [XRCC6_HUMAN]	990.453	43.02	1	20	22	74	7.34278e+08	0.731361	21	13.3662	609	69.7991	6.63916
P11940	Polyadenylate-binding protein 1 OS=Homo sapiens GN=PABPC1 PE=1 SV=2 - [PABP1_HUMAN]	988.192	34.43	4	14	20	57	8.02793e+08	0.803292	19	13.6135	636	70.6259	9.49561
P18124	60S ribosomal protein L7 OS=Homo sapiens GN=RPL7 PE=1 SV=1 - [RL7_HUMAN]	982.576	45.56	1	9	15	66	1.54938e+09	0.768388	18	29.2374	248	29.2072	10.6528
Q02790	Peptidyl-prolyl cis-trans isomerase FKBP4 OS=Homo sapiens GN=FKBP4 PE=1 SV=3 - [FKBP4_HUMAN]	979.276	38.13	1	11	13	45	4.36939e+08	0.809998	15	14.8557	459	51.7721	5.42725
P50454	Serpin H1 OS=Homo sapiens GN=SERPINH1 PE=1 SV=2 - [SERPH_HUMAN]	979.211	34.93	1	10	11	38	2.7239e+08	1.0138	10	3.99376	418	46.4112	8.68994
P13647	Keratin, type II cytoskeletal 5 OS=Homo sapiens GN=KRT5 PE=1 SV=3 - [K2C5_HUMAN]	972.407	22.03	5	6	14	100	1.03378e+09	0.707174	1		590	62.34	7.73779
P16615	Sarcoplasmic/endoplasmic reticulum calcium ATPase 2 OS=Homo sapiens GN=ATP2A2 PE=1 SV=1 - [AT2A2_HUMAN]	969.083	22.94	3	16	20	71	2.14686e+09	0.94025	36	21.323	1042	114.683	5.33838
O14980	Exportin-1 OS=Homo sapiens GN=XPO1 PE=1 SV=1 - [XPO1_HUMAN]	967.461	28.57	1	22	25	44	3.72459e+08	0.845506	26	33.0105	1071	123.306	6.06201
P50991	T-complex protein 1 subunit delta OS=Homo sapiens GN=CCT4 PE=1 SV=4 - [TCPD_HUMAN]	963.526	38.22	1	13	14	56	8.34022e+08	0.847749	18	10.8482	539	57.8878	7.82568
P62277	40S ribosomal protein S13 OS=Homo sapiens GN=RPS13 PE=1 SV=2 - [RS13_HUMAN]	962.024	29.8	1	5	5	56	2.2438e+09	0.80115	9	5.22429	151	17.2117	10.5356
P48047	ATP synthase subunit O, mitochondrial OS=Homo sapiens GN=ATP5O PE=1 SV=1 - [ATPO_HUMAN]	960.345	39.44	1	6	6	38	8.48296e+08	0.985946	9	28.234	213	23.2627	9.96436
Q14566	DNA replication licensing factor MCM6 OS=Homo sapiens GN=MCM6 PE=1 SV=1 - [MCM6_HUMAN]	951.517	29.23	1	18	21	58	4.70014e+08	0.686207	22	14.9461	821	92.8312	5.41455
P27816	Microtubule-associated protein 4 OS=Homo sapiens GN=MAP4 PE=1 SV=3 - [MAP4_HUMAN]	945.714	21.01	1	15	18	50	3.12102e+08	0.67256	22	34.8831	1152	120.93	5.42725
P19105	Myosin regulatory light chain 12A OS=Homo sapiens GN=MYL12A PE=1 SV=2 - [ML12A_HUMAN]	940.94	50.88	3	7	7	35	6.66818e+08	0.904125	8	17.2247	171	19.7815	4.80518
P07237	Protein disulfide-isomerase OS=Homo sapiens GN=P4HB PE=1 SV=3 - [PDIA1_HUMAN]	938.992	35.24	1	15	16	59	793147978	0.870789	14	14.4814	508	57.0807	4.86865
P62314	Small nuclear ribonucleoprotein Sm D1 OS=Homo sapiens GN=SNRPD1 PE=1 SV=1 - [SMD1_HUMAN]	935.729	40.34	1	3	5	53	9.12935e+08	0.76251	14	8.8708	119	13.2734	11.561
Q07812	Apoptosis regulator BAX OS=Homo sapiens GN=BAX PE=1 SV=1 - [BAX_HUMAN]	932.718	47.92	1	7	8	35	3.92015e+08	0.900726	10	12.6075	192	21.1708	5.22412
Q9Y333	U6 snRNA-associated Sm-like protein LSm2 OS=Homo sapiens GN=LSM2 PE=1 SV=1 - [LSM2_HUMAN]	929.382	47.37	1	4	4	36	4.31953e+08	0.954719	6	76.7381	95	10.8276	6.52197
P62847	40S ribosomal protein S24 OS=Homo sapiens GN=RPS24 PE=1 SV=1 - [RS24_HUMAN]	929.062	33.83	1	3	4	39	7.80208e+08	0.806083	5	5.10459	133	15.4134	10.7847
P08758	Annexin A5 OS=Homo sapiens GN=ANXA5 PE=1 SV=2 - [ANXA5_HUMAN]	928.963	43.75	1	10	11	42	1.58004e+08	0.696882	15	9.38001	320	35.9144	5.04639
Q16799	Reticulon-1 OS=Homo sapiens GN=RTN1 PE=1 SV=1 - [RTN1_HUMAN]	924.659	5.54	1	4	5	60	794645666	0.637186	15	13.5564	776	83.566	4.69092
P26641	Elongation factor 1-gamma OS=Homo sapiens GN=EEF1G PE=1 SV=3 - [EF1G_HUMAN]	921.492	19.45	1	9	9	49	6.1482e+08	0.728843	14	9.15236	437	50.0871	6.66846
P13637	Sodium/potassium-transporting ATPase subunit alpha-3 OS=Homo sapiens GN=ATP1A3 PE=1 SV=3 - [AT1A3_HUMAN]	895.877	13.52	5	1	10	46	2.20196e+08	0.563075	1		1013	111.677	5.37646
P62753	40S ribosomal protein S6 OS=Homo sapiens GN=RPS6 PE=1 SV=1 - [RS6_HUMAN]	893.696	24.1	1	4	6	39	1084510300	0.778368	8	24.9064	249	28.663	10.8433
P15880	40S ribosomal protein S2 OS=Homo sapiens GN=RPS2 PE=1 SV=2 - [RS2_HUMAN]	888.464	30.03	1	7	9	51	8.37841e+08	0.780016	10	13.0044	293	31.3046	10.2427
P04075	Fructose-bisphosphate aldolase A OS=Homo sapiens GN=ALDOA PE=1 SV=2 - [ALDOA_HUMAN]	886.093	43.41	1	10	11	38	9.9076e+08	0.74166	11	16.3497	364	39.3953	8.08936
Q99873	Protein arginine N-methyltransferase 1 OS=Homo sapiens GN=PRMT1 PE=1 SV=2 - [ANM1_HUMAN]	880.833	26.59	2	9	10	61	4.07355e+08	0.990641	17	16.5075	361	41.4885	5.42725
P14868	Aspartate--tRNA ligase, cytoplasmic OS=Homo sapiens GN=DARS PE=1 SV=2 - [SYDC_HUMAN]	878.527	41.72	1	15	18	68	1.95846e+08	0.812453	30	12.6513	501	57.1	6.55127
P27824	Calnexin OS=Homo sapiens GN=CANX PE=1 SV=2 - [CALX_HUMAN]	870.612	23.99	1	11	13	53	4.27777e+08	0.884183	18	28.4622	592	67.5259	4.60205
Q06830	Peroxiredoxin-1 OS=Homo sapiens GN=PRDX1 PE=1 SV=1 - [PRDX1_HUMAN]	869.088	41.21	1	6	9	130	3.10721e+09	0.991246	9	17.5356	199	22.0963	8.1333
Q9UQE7	Structural maintenance of chromosomes protein 3 OS=Homo sapiens GN=SMC3 PE=1 SV=2 - [SMC3_HUMAN]	867.627	31.96	2	27	32	48	1.56035e+08	0.617653	20	24.1855	1217	141.454	7.18115
P51149	Ras-related protein Rab-7a OS=Homo sapiens GN=RAB7A PE=1 SV=1 - [RAB7A_HUMAN]	867.155	67.63	1	11	13	50	1.02986e+09	1.02364	14	15.552	207	23.4748	6.69775
Q92688	Acidic leucine-rich nuclear phosphoprotein 32 family member B OS=Homo sapiens GN=ANP32B PE=1 SV=1 - [AN32B_HUMAN]	865.515	21.51	2	3	5	37	1.20033e+09	0.879294	3	6.2023	251	28.7703	4.05615
P46781	40S ribosomal protein S9 OS=Homo sapiens GN=RPS9 PE=1 SV=3 - [RS9_HUMAN]	863.019	47.42	1	11	14	92	1.7748e+10	0.879076	14	5.73831	194	22.5776	10.6528
P61006	Ras-related protein Rab-8A OS=Homo sapiens GN=RAB8A PE=1 SV=1 - [RAB8A_HUMAN]	861.977	35.27	9	1	7	70	1.06691e+09	0.337389	1		207	23.6532	9.0708
Q01105	Protein SET OS=Homo sapiens GN=SET PE=1 SV=3 - [SET_HUMAN]	860.442	33.79	1	6	6	43	1.69688e+09	0.80892	11	30.2719	290	33.4687	4.32275
P04843	Dolichyl-diphosphooligosaccharide--protein glycosyltransferase subunit 1 OS=Homo sapiens GN=RPN1 PE=1 SV=1 - [RPN1_HUMAN]	858.099	34.6	1	14	18	49	4.38943e+08	0.802399	14	17.1073	607	68.5268	6.37939
P51532	Transcription activator BRG1 OS=Homo sapiens GN=SMARCA4 PE=1 SV=2 - [SMCA4_HUMAN]	857.882	18.46	1	13	27	50	2.86358e+08	0.656974	13	16.7146	1647	184.53	7.88428
P35080	Profilin-2 OS=Homo sapiens GN=PFN2 PE=1 SV=3 - [PROF2_HUMAN]	854.949	26.43	1	4	4	33	1.87068e+09	0.92355	6	4.8723	140	15.0363	6.99072
P21796	Voltage-dependent anion-selective channel protein 1 OS=Homo sapiens GN=VDAC1 PE=1 SV=2 - [VDAC1_HUMAN]	850.144	47.7	1	8	9	48	763751783	0.998046	8	16.7329	283	30.7536	8.54346
P60900	Proteasome subunit alpha type-6 OS=Homo sapiens GN=PSMA6 PE=1 SV=1 - [PSA6_HUMAN]	849.5	25.2	1	6	6	32	8.38009e+08	1.0547	8	3.35264	246	27.3818	6.75635
P67809	Nuclease-sensitive element-binding protein 1 OS=Homo sapiens GN=YBX1 PE=1 SV=3 - [YBOX1_HUMAN]	840.717	47.22	3	10	10	28	4.14244e+08	0.763326	10	18.4698	324	35.9027	9.87646
Q15286	Ras-related protein Rab-35 OS=Homo sapiens GN=RAB35 PE=1 SV=1 - [RAB35_HUMAN]	838.735	23.38	9	2	5	66	1075600495	1.00451	3	62.1169	201	23.0108	8.29443
P55795	Heterogeneous nuclear ribonucleoprotein H2 OS=Homo sapiens GN=HNRNPH2 PE=1 SV=1 - [HNRH2_HUMAN]	837.694	20.71	1	2	7	44	1.11901e+09	0.808695	2	5.58685	449	49.2323	6.30322
Q9HAV4	Exportin-5 OS=Homo sapiens GN=XPO5 PE=1 SV=1 - [XPO5_HUMAN]	834.664	13.62	1	9	11	43	1.02871e+08	0.827848	18	33.1452	1204	136.222	5.79541
Q9Y2W1	Thyroid hormone receptor-associated protein 3 OS=Homo sapiens GN=THRAP3 PE=1 SV=2 - [TR150_HUMAN]	833.331	13.93	1	11	13	58	8.46775e+08	0.927235	17	12.3556	955	108.601	10.1548
Q14839	Chromodomain-helicase-DNA-binding protein 4 OS=Homo sapiens GN=CHD4 PE=1 SV=2 - [CHD4_HUMAN]	828.628	17	3	24	27	68	2.55906e+08	0.64181	26	18.5338	1912	217.867	5.85889
P63244	Guanine nucleotide-binding protein subunit beta-2-like 1 OS=Homo sapiens GN=GNB2L1 PE=1 SV=3 - [GBLP_HUMAN]	825.777	24.61	1	8	8	58	1217573524	0.874987	11	5.55011	317	35.0546	7.69385
Q9UL46	Proteasome activator complex subunit 2 OS=Homo sapiens GN=PSME2 PE=1 SV=4 - [PSME2_HUMAN]	810.187	35.56	1	5	6	35	1.90287e+08	0.829289	15	28.1467	239	27.3843	5.73193
P25787	Proteasome subunit alpha type-2 OS=Homo sapiens GN=PSMA2 PE=1 SV=2 - [PSA2_HUMAN]	809.492	45.73	1	6	7	30	5.3452e+08	1.13387	11	33.2911	234	25.8823	7.43018
P29762	Cellular retinoic acid-binding protein 1 OS=Homo sapiens GN=CRABP1 PE=1 SV=2 - [RABP1_HUMAN]	805.964	32.12	1	4	5	34	1.11256e+09	1.05841	6	12.5151	137	15.5557	5.37646
P49368	T-complex protein 1 subunit gamma OS=Homo sapiens GN=CCT3 PE=1 SV=4 - [TCPG_HUMAN]	803.988	34.86	2	15	16	62	7.70645e+08	0.895817	26	15.3459	545	60.4953	6.49365
P60660	Myosin light polypeptide 6 OS=Homo sapiens GN=MYL6 PE=1 SV=2 - [MYL6_HUMAN]	799.653	50.99	3	6	8	54	715698460	0.87205	14	10.8261	151	16.9191	4.65283
O75390	Citrate synthase, mitochondrial OS=Homo sapiens GN=CS PE=1 SV=2 - [CISY_HUMAN]	798.765	26.18	1	7	9	41	7.13493e+08	0.835237	9	12.7829	466	51.6795	8.32373
Q92930	Ras-related protein Rab-8B OS=Homo sapiens GN=RAB8B PE=1 SV=2 - [RAB8B_HUMAN]	797.113	24.64	9	1	5	65	1.06691e+09	1.1079	1		207	23.5691	9.0708
P13010	X-ray repair cross-complementing protein 5 OS=Homo sapiens GN=XRCC5 PE=1 SV=3 - [XRCC5_HUMAN]	796.963	29.51	1	12	17	53	5.90295e+08	0.788058	19	17.6257	732	82.6523	5.80811
P62316	Small nuclear ribonucleoprotein Sm D2 OS=Homo sapiens GN=SNRPD2 PE=1 SV=1 - [SMD2_HUMAN]	796.776	44.92	1	5	6	37	1.0045e+09	0.85423	8	11.6878	118	13.5182	9.90576
P0C0S5	Histone H2A.Z OS=Homo sapiens GN=H2AFZ PE=1 SV=2 - [H2AZ_HUMAN]	793.412	53.91	2	3	5	216	39217864944	0.673587	4	13.6251	128	13.5446	10.5796
Q8IUE6	Histone H2A type 2-B OS=Homo sapiens GN=HIST2H2AB PE=1 SV=3 - [H2A2B_HUMAN]	792.786	30	1	2	3	95	2.85383e+10	0.533593	5	4.01302	130	13.9868	10.8872
Q00325	Phosphate carrier protein, mitochondrial OS=Homo sapiens GN=SLC25A3 PE=1 SV=2 - [MPCP_HUMAN]	789.017	22.65	1	5	10	78	6.21933e+08	0.839602	15	20.6402	362	40.0687	9.37842
P39687	Acidic leucine-rich nuclear phosphoprotein 32 family member A OS=Homo sapiens GN=ANP32A PE=1 SV=1 - [AN32A_HUMAN]	786.425	20.88	3	3	7	37	1.08563e+09	0.799661	6	17.4464	249	28.5683	4.09424
P40925	Malate dehydrogenase, cytoplasmic OS=Homo sapiens GN=MDH1 PE=1 SV=4 - [MDHC_HUMAN]	784.902	24.25	1	5	7	33	1.0419e+09	0.792971	7	13.7663	334	36.403	7.35693
Q9H583	HEAT repeat-containing protein 1 OS=Homo sapiens GN=HEATR1 PE=1 SV=3 - [HEAT1_HUMAN]	779.614	14.83	1	16	27	43	3.18531e+08	0.780489	14	16.2492	2144	242.215	6.53662
P49720	Proteasome subunit beta type-3 OS=Homo sapiens GN=PSMB3 PE=1 SV=2 - [PSB3_HUMAN]	778.082	26.83	1	3	4	30	5.12378e+08	0.918786	6	11.2142	205	22.9335	6.55127
P78347	General transcription factor II-I OS=Homo sapiens GN=GTF2I PE=1 SV=2 - [GTF2I_HUMAN]	776.675	32.36	1	22	25	62	466823619	0.587299	22	33.0123	998	112.346	6.39209
A6NHL2	Tubulin alpha chain-like 3 OS=Homo sapiens GN=TUBAL3 PE=1 SV=2 - [TBAL3_HUMAN]	775.885	9.19	1	1	4	44	3.72147e+09	0.772911	1		446	49.8767	6.04932
Q86UP2	Kinectin OS=Homo sapiens GN=KTN1 PE=1 SV=1 - [KTN1_HUMAN]	773.672	31.02	1	31	39	99	6.27303e+09	0.88046	36	18.1038	1357	156.179	5.64307
Q8IV08	Phospholipase D3 OS=Homo sapiens GN=PLD3 PE=1 SV=1 - [PLD3_HUMAN]	772.843	21.22	1	8	8	45	6.56359e+08	0.941335	13	15.4003	490	54.6705	6.46826
P31939	Bifunctional purine biosynthesis protein PURH OS=Homo sapiens GN=ATIC PE=1 SV=3 - [PUR9_HUMAN]	769.224	52.2	1	21	22	62	2.37941e+08	0.938868	34	17.32	592	64.5753	6.7124
Q9HC35	Echinoderm microtubule-associated protein-like 4 OS=Homo sapiens GN=EML4 PE=1 SV=3 - [EMAL4_HUMAN]	768.513	13.56	1	11	11	64	230127043	0.620747	21	20.7302	981	108.848	6.40479
P14866	Heterogeneous nuclear ribonucleoprotein L OS=Homo sapiens GN=HNRNPL PE=1 SV=2 - [HNRPL_HUMAN]	765.061	41.26	1	15	17	58	1.1339e+09	0.858406	25	21.5059	589	64.0924	8.22119
P53621	Coatomer subunit alpha OS=Homo sapiens GN=COPA PE=1 SV=2 - [COPA_HUMAN]	764.539	18.38	1	18	21	86	1.56858e+08	0.822514	34	26.7565	1224	138.258	7.66455
Q04837	Single-stranded DNA-binding protein, mitochondrial OS=Homo sapiens GN=SSBP1 PE=1 SV=1 - [SSBP_HUMAN]	763.554	53.38	1	5	7	44	1.28952e+09	1.00504	11	14.725	148	17.249	9.59814
P26378	ELAV-like protein 4 OS=Homo sapiens GN=ELAVL4 PE=1 SV=2 - [ELAV4_HUMAN]	763.019	45.79	1	3	13	44	1.08829e+09	0.733795	5	7.01314	380	41.7431	9.39307
P62701	40S ribosomal protein S4, X isoform OS=Homo sapiens GN=RPS4X PE=1 SV=2 - [RS4X_HUMAN]	761.854	46.39	3	11	15	66	1.62362e+09	0.881106	16	19.1984	263	29.5791	10.1548
Q14103	Heterogeneous nuclear ribonucleoprotein D0 OS=Homo sapiens GN=HNRNPD PE=1 SV=1 - [HNRPD_HUMAN]	752.936	20.85	1	4	7	68	1.48431e+09	0.869249	12	14.9693	355	38.4103	7.81104
P25205	DNA replication licensing factor MCM3 OS=Homo sapiens GN=MCM3 PE=1 SV=3 - [MCM3_HUMAN]	751.637	28.96	1	18	19	42	3.13191e+08	0.750296	15	28.9783	808	90.924	5.77002
Q13765	Nascent polypeptide-associated complex subunit alpha OS=Homo sapiens GN=NACA PE=1 SV=1 - [NACA_HUMAN]	746.844	32.56	1	4	5	23	666753567	0.827824	3	6.77339	215	23.3697	4.56396
Q9BRA2	Thioredoxin domain-containing protein 17 OS=Homo sapiens GN=TXNDC17 PE=1 SV=1 - [TXD17_HUMAN]	746.683	26.83	1	3	3	42	1.59514e+09	0.886924	8	7.15753	123	13.9318	5.51611
P49321	Nuclear autoantigenic sperm protein OS=Homo sapiens GN=NASP PE=1 SV=2 - [NASP_HUMAN]	745.602	29.57	1	16	17	69	2.51061e+08	0.886466	21	23.2275	788	85.1861	4.29736
Q9UJZ1	Stomatin-like protein 2 OS=Homo sapiens GN=STOML2 PE=1 SV=1 - [STML2_HUMAN]	743.085	28.37	1	7	7	21	2.06171e+08	0.869933	8	21.2028	356	38.5102	7.38623
P11279	Lysosome-associated membrane glycoprotein 1 OS=Homo sapiens GN=LAMP1 PE=1 SV=3 - [LAMP1_HUMAN]	742.193	14.15	1	5	6	44	5.60295e+08	1.03277	18	10.4207	417	44.8538	8.74854
Q13151	Heterogeneous nuclear ribonucleoprotein A0 OS=Homo sapiens GN=HNRNPA0 PE=1 SV=1 - [ROA0_HUMAN]	742.144	23.61	1	4	6	34	9.32422e+08	0.869715	6	2.57525	305	30.8218	9.29053
P24752	Acetyl-CoA acetyltransferase, mitochondrial OS=Homo sapiens GN=ACAT1 PE=1 SV=1 - [THIL_HUMAN]	735.954	25.53	1	6	8	39	5.27819e+08	0.941528	4	13.7122	427	45.1706	8.85107
O75367	Core histone macro-H2A.1 OS=Homo sapiens GN=H2AFY PE=1 SV=4 - [H2AY_HUMAN]	734.993	38.44	1	7	10	39	1.11904e+09	0.559211	6	14.4639	372	39.5925	9.78857
O15240	Neurosecretory protein VGF OS=Homo sapiens GN=VGF PE=1 SV=2 - [VGF_HUMAN]	734.54	20	1	9	10	25	1.59304e+08	0.385858	12	36.7154	615	67.2176	4.77979
Q9Y224	UPF0568 protein C14orf166 OS=Homo sapiens GN=C14orf166 PE=1 SV=1 - [CN166_HUMAN]	731.736	43.44	1	7	8	24	2.62711e+08	0.842083	11	17.7491	244	28.0507	6.65381
Q9UBE0	SUMO-activating enzyme subunit 1 OS=Homo sapiens GN=SAE1 PE=1 SV=1 - [SAE1_HUMAN]	731.215	30.06	1	7	7	25	2.11458e+08	0.776594	10	34.1504	346	38.4256	5.30029
Q9NQC3	Reticulon-4 OS=Homo sapiens GN=RTN4 PE=1 SV=2 - [RTN4_HUMAN]	725.874	8.98	1	6	6	35	1.51567e+08	0.670062	14	33.6801	1192	129.851	4.50049
Q9Y230	RuvB-like 2 OS=Homo sapiens GN=RUVBL2 PE=1 SV=3 - [RUVB2_HUMAN]	724.397	41.04	1	15	15	51	6.91004e+08	0.891707	16	10.9768	463	51.1246	5.64307
P62269	40S ribosomal protein S18 OS=Homo sapiens GN=RPS18 PE=1 SV=3 - [RS18_HUMAN]	723.336	56.58	1	10	11	66	2627748286	0.850735	12	6.41594	152	17.7079	10.9897
Q9P035	Very-long-chain (3R)-3-hydroxyacyl-[acyl-carrier protein] dehydratase 3 OS=Homo sapiens GN=PTPLAD1 PE=1 SV=2 - [HACD3_HUMAN]	722.464	17.68	1	5	5	28	1.45219e+08	0.847317	13	11.1533	362	43.1316	8.93896
P07197	Neurofilament medium polypeptide OS=Homo sapiens GN=NEFM PE=1 SV=3 - [NFM_HUMAN]	722.214	20.63	1	10	17	58	3.5285e+08	0.452935	6	11.9857	916	102.411	4.90674
Q5JTH9	RRP12-like protein OS=Homo sapiens GN=RRP12 PE=1 SV=2 - [RRP12_HUMAN]	721.69	21.82	1	18	22	45	2.17682e+08	0.884502	19	25.6374	1297	143.611	8.74854
Q96P70	Importin-9 OS=Homo sapiens GN=IPO9 PE=1 SV=3 - [IPO9_HUMAN]	717.525	14.41	1	11	11	26	1.0953e+08	0.875357	12	17.4336	1041	115.889	4.80518
P38159	RNA-binding motif protein, X chromosome OS=Homo sapiens GN=RBMX PE=1 SV=3 - [RBMX_HUMAN]	717.062	33.76	4	12	12	49	8.12839e+08	0.89675	18	18.0088	391	42.3063	10.0522
P51153	Ras-related protein Rab-13 OS=Homo sapiens GN=RAB13 PE=1 SV=1 - [RAB13_HUMAN]	714.976	19.7	1	1	4	58	7.61309e+08	0.883611	3	23.4058	203	22.7597	9.18799
P30040	Endoplasmic reticulum resident protein 29 OS=Homo sapiens GN=ERP29 PE=1 SV=4 - [ERP29_HUMAN]	714.441	28.74	1	7	7	47	5.457e+08	0.791856	8	25.4906	261	28.9752	7.31299
P08133	Annexin A6 OS=Homo sapiens GN=ANXA6 PE=1 SV=3 - [ANXA6_HUMAN]	710.721	43.54	1	20	23	48	4.01941e+08	0.878584	20	13.0777	673	75.8256	5.60498
P60468	Protein transport protein Sec61 subunit beta OS=Homo sapiens GN=SEC61B PE=1 SV=2 - [SC61B_HUMAN]	708.276	37.5	1	3	3	22	1133005324	0.818494	3	16.5674	96	9.9681	11.561
Q13310	Polyadenylate-binding protein 4 OS=Homo sapiens GN=PABPC4 PE=1 SV=1 - [PABP4_HUMAN]	707.695	30.12	1	9	16	40	6.16734e+08	0.977108	9	11.6597	644	70.7381	9.26123
O95777	N-alpha-acetyltransferase 38, NatC auxiliary subunit OS=Homo sapiens GN=NAA38 PE=1 SV=3 - [NAA38_HUMAN]	707.22	59.38	1	3	4	23	4.85386e+08	1.00863	5	6.92007	96	10.3963	4.4751
O43143	Putative pre-mRNA-splicing factor ATP-dependent RNA helicase DHX15 OS=Homo sapiens GN=DHX15 PE=1 SV=2 - [DHX15_HUMAN]	700.008	23.52	1	17	18	62	2.33857e+08	0.838784	34	19.1809	795	90.8752	7.45947
O14880	Microsomal glutathione S-transferase 3 OS=Homo sapiens GN=MGST3 PE=1 SV=1 - [MGST3_HUMAN]	696.199	17.76	1	2	2	21	327832569	0.829787	8	38.1874	152	16.5056	9.37842
Q14683	Structural maintenance of chromosomes protein 1A OS=Homo sapiens GN=SMC1A PE=1 SV=2 - [SMC1A_HUMAN]	695.672	24.25	1	19	31	81	4.92415e+08	0.715169	16	20.0411	1233	143.144	7.63525
Q99613	Eukaryotic translation initiation factor 3 subunit C OS=Homo sapiens GN=EIF3C PE=1 SV=1 - [EIF3C_HUMAN]	692.684	18.95	1	11	14	29	300896917	0.979206	13	22.0248	913	105.278	5.68115
P45974	Ubiquitin carboxyl-terminal hydrolase 5 OS=Homo sapiens GN=USP5 PE=1 SV=2 - [UBP5_HUMAN]	687.53	27.86	1	16	17	38	3.58701e+08	0.832146	19	29.7471	858	95.7253	5.03369
P11586	C-1-tetrahydrofolate synthase, cytoplasmic OS=Homo sapiens GN=MTHFD1 PE=1 SV=3 - [C1TC_HUMAN]	685.31	28.45	1	22	24	49	3.64985e+08	0.734114	22	13.4692	935	101.495	7.29834
P60891	Ribose-phosphate pyrophosphokinase 1 OS=Homo sapiens GN=PRPS1 PE=1 SV=2 - [PRPS1_HUMAN]	680.557	13.52	3	2	3	19	1.60422e+08	0.689138	2	11.7494	318	34.8119	6.97607
Q01518	Adenylyl cyclase-associated protein 1 OS=Homo sapiens GN=CAP1 PE=1 SV=5 - [CAP1_HUMAN]	677.753	25.26	1	8	8	34	3.28177e+08	0.858488	8	5.04628	475	51.8687	8.06006
O60506	Heterogeneous nuclear ribonucleoprotein Q OS=Homo sapiens GN=SYNCRIP PE=1 SV=2 - [HNRPQ_HUMAN]	675.841	31.14	1	11	16	71	1.30044e+09	0.806158	19	22.4783	623	69.5596	8.5874
P05091	Aldehyde dehydrogenase, mitochondrial OS=Homo sapiens GN=ALDH2 PE=1 SV=2 - [ALDH2_HUMAN]	673.351	44.29	4	16	17	41	2.97887e+08	0.892119	17	8.57616	517	56.3456	7.04932
P62854	40S ribosomal protein S26 OS=Homo sapiens GN=RPS26 PE=1 SV=3 - [RS26_HUMAN]	669.792	33.91	2	3	3	37	1.41661e+09	0.732512	4	23.9694	115	13.0071	11.0044
P02792	Ferritin light chain OS=Homo sapiens GN=FTL PE=1 SV=2 - [FRIL_HUMAN]	666.519	34.86	1	4	5	39	3.51438e+09	0.977634	4	15.8226	175	20.0071	5.78271
P67936	Tropomyosin alpha-4 chain OS=Homo sapiens GN=TPM4 PE=1 SV=3 - [TPM4_HUMAN]	666.457	35.48	2	6	13	44	1.44445e+09	1.04587	5	15.3066	248	28.5045	4.69092
Q03252	Lamin-B2 OS=Homo sapiens GN=LMNB2 PE=1 SV=3 - [LMNB2_HUMAN]	662.927	35.83	1	17	23	61	731029298	0.830181	16	15.6081	600	67.6475	5.35107
P14174	Macrophage migration inhibitory factor OS=Homo sapiens GN=MIF PE=1 SV=4 - [MIF_HUMAN]	661.244	9.57	1	1	1	28	10417466120	0.75003	2	13.3556	115	12.4682	7.88428
P61163	Alpha-centractin OS=Homo sapiens GN=ACTR1A PE=1 SV=1 - [ACTZ_HUMAN]	659.804	36.17	1	4	9	40	8.25928e+08	0.786228	4	19.0042	376	42.5869	6.63916
P28074	Proteasome subunit beta type-5 OS=Homo sapiens GN=PSMB5 PE=1 SV=3 - [PSB5_HUMAN]	658.014	43.73	1	9	10	23	4.62546e+08	0.918635	8	16.6478	263	28.4622	6.91748
P62266	40S ribosomal protein S23 OS=Homo sapiens GN=RPS23 PE=1 SV=3 - [RS23_HUMAN]	657.759	27.97	2	4	5	34	9.55757e+08	0.845546	6	7.63019	143	15.7977	10.4917
P48735	Isocitrate dehydrogenase [NADP], mitochondrial OS=Homo sapiens GN=IDH2 PE=1 SV=2 - [IDHP_HUMAN]	657.384	30.97	1	12	14	53	5.63564e+08	0.900436	17	15.2045	452	50.8769	8.68994
P62136	Serine/threonine-protein phosphatase PP1-alpha catalytic subunit OS=Homo sapiens GN=PPP1CA PE=1 SV=1 - [PP1A_HUMAN]	657.374	25.15	1	2	7	45	4.90281e+08	0.984938	2	4.07654	330	37.4878	6.32861
P0CW22	40S ribosomal protein S17-like OS=Homo sapiens GN=RPS17L PE=3 SV=1 - [RS17L_HUMAN]	655.354	36.3	1	4	4	38	6.84748e+08	0.850486	8	9.34529	135	15.5404	9.84717
P61158	Actin-related protein 3 OS=Homo sapiens GN=ACTR3 PE=1 SV=3 - [ARP3_HUMAN]	652.453	12.92	3	3	4	30	3.64411e+09	0.777145	6	13.6705	418	47.341	5.88428
O75964	ATP synthase subunit g, mitochondrial OS=Homo sapiens GN=ATP5L PE=1 SV=3 - [ATP5L_HUMAN]	652.199	47.57	1	5	5	35	1.59659e+09	0.823838	6	25.3364	103	11.4212	9.64209
Q9UNM6	26S proteasome non-ATPase regulatory subunit 13 OS=Homo sapiens GN=PSMD13 PE=1 SV=2 - [PSD13_HUMAN]	642.577	34.31	1	9	9	29	2.86313e+08	0.817517	9	20.4364	376	42.9181	5.80811
Q9BQG0	Myb-binding protein 1A OS=Homo sapiens GN=MYBBP1A PE=1 SV=2 - [MBB1A_HUMAN]	642.19	24.1	1	25	27	57	2.19386e+08	0.89416	23	19.8534	1328	148.762	9.27588
Q5T4S7	E3 ubiquitin-protein ligase UBR4 OS=Homo sapiens GN=UBR4 PE=1 SV=1 - [UBR4_HUMAN]	641.855	10.59	1	31	42	76	1.77948e+08	0.941783	36	22.6034	5183	573.476	6.03662
Q8TCT9	Minor histocompatibility antigen H13 OS=Homo sapiens GN=HM13 PE=1 SV=1 - [HM13_HUMAN]	640.434	18.3	1	6	6	39	6.46326e+07	0.929133	13	11.6657	377	41.4616	6.43018
O43809	Cleavage and polyadenylation specificity factor subunit 5 OS=Homo sapiens GN=NUDT21 PE=1 SV=1 - [CPSF5_HUMAN]	639.354	51.98	1	8	10	40	5.99158e+08	0.851982	12	16.7782	227	26.2107	8.82178
P36873	Serine/threonine-protein phosphatase PP1-gamma catalytic subunit OS=Homo sapiens GN=PPP1CC PE=1 SV=1 - [PP1G_HUMAN]	638.574	22.91	1	1	6	42	4.90281e+08	0.692822	1		323	36.9597	6.53662
P16403	Histone H1.2 OS=Homo sapiens GN=HIST1H1C PE=1 SV=2 - [H12_HUMAN]	637.446	23.47	5	6	6	54	4.05136e+09	0.635115	7	11.9882	213	21.3517	10.9312
P33991	DNA replication licensing factor MCM4 OS=Homo sapiens GN=MCM4 PE=1 SV=5 - [MCM4_HUMAN]	637.352	20.39	1	12	16	49	2.59005e+08	0.759612	14	25.4476	863	96.4976	6.7417
Q16531	DNA damage-binding protein 1 OS=Homo sapiens GN=DDB1 PE=1 SV=1 - [DDB1_HUMAN]	636.301	23.42	1	21	23	61	1.07469e+08	0.773546	34	29.9862	1140	126.887	5.26221
Q99460	26S proteasome non-ATPase regulatory subunit 1 OS=Homo sapiens GN=PSMD1 PE=1 SV=2 - [PSMD1_HUMAN]	633.877	25.81	1	15	18	37	2.68666e+08	0.905314	13	30.4064	953	105.769	5.38916
O95865	N(G),N(G)-dimethylarginine dimethylaminohydrolase 2 OS=Homo sapiens GN=DDAH2 PE=1 SV=1 - [DDAH2_HUMAN]	633.11	39.3	1	7	8	21	2.78696e+08	0.908148	8	9.55335	285	29.6255	6.01123
P30046	D-dopachrome decarboxylase OS=Homo sapiens GN=DDT PE=1 SV=3 - [DOPD_HUMAN]	632.891	17.8	2	2	2	21	1.14503e+09	0.842649	2	18.6926	118	12.7037	7.29834
Q14195	Dihydropyrimidinase-related protein 3 OS=Homo sapiens GN=DPYSL3 PE=1 SV=1 - [DPYL3_HUMAN]	632.744	11.75	2	1	6	29	5.44422e+08				570	61.9241	6.49365
P05455	Lupus La protein OS=Homo sapiens GN=SSB PE=1 SV=2 - [LA_HUMAN]	631.228	27.21	1	10	12	39	4.15676e+08	0.954686	9	10.0508	408	46.8082	7.12256
P36957	Dihydrolipoyllysine-residue succinyltransferase component of 2-oxoglutarate dehydrogenase complex, mitochondrial OS=Homo sapiens GN=DLST PE=1 SV=4 - [ODO2_HUMAN]	626.179	23.84	1	7	9	41	7.87551e+08	0.958958	7	7.94188	453	48.7245	8.95361
P62140	Serine/threonine-protein phosphatase PP1-beta catalytic subunit OS=Homo sapiens GN=PPP1CB PE=1 SV=3 - [PP1B_HUMAN]	619.616	22.63	1	2	6	38	5.29e+08	0.535723	2	40.3991	327	37.1626	6.18896
Q1KMD3	Heterogeneous nuclear ribonucleoprotein U-like protein 2 OS=Homo sapiens GN=HNRNPUL2 PE=1 SV=1 - [HNRL2_HUMAN]	616.102	22.22	1	12	16	51	492249960	0.841918	12	27.8498	747	85.0522	4.90674
P23526	Adenosylhomocysteinase OS=Homo sapiens GN=AHCY PE=1 SV=4 - [SAHH_HUMAN]	614.606	24.54	1	8	9	57	4.76664e+08	0.805858	22	20.3088	432	47.6852	6.34131
P19367	Hexokinase-1 OS=Homo sapiens GN=HK1 PE=1 SV=3 - [HXK1_HUMAN]	612.966	20.39	3	14	19	56	3.6446e+08	1.0518	17	8.20779	917	102.42	6.80029
O60282	Kinesin heavy chain isoform 5C OS=Homo sapiens GN=KIF5C PE=1 SV=1 - [KIF5C_HUMAN]	612.848	23.72	2	11	20	36	1.30443e+08	0.606524	12	16.9664	957	109.427	6.18896
Q15366	Poly(rC)-binding protein 2 OS=Homo sapiens GN=PCBP2 PE=1 SV=1 - [PCBP2_HUMAN]	611.812	29.04	2	5	6	31	9.92426e+08	0.825605	5	1.94522	365	38.5556	6.78564
P04792	Heat shock protein beta-1 OS=Homo sapiens GN=HSPB1 PE=1 SV=2 - [HSPB1_HUMAN]	610.461	48.29	1	7	7	26	6.52551e+08	0.578956	6	4.59052	205	22.7685	6.40479
P07741	Adenine phosphoribosyltransferase OS=Homo sapiens GN=APRT PE=1 SV=2 - [APT_HUMAN]	608.457	28.33	1	4	5	26	3.93481e+08	0.811728	9	31.7242	180	19.5954	6.02393
Q15029	116 kDa U5 small nuclear ribonucleoprotein component OS=Homo sapiens GN=EFTUD2 PE=1 SV=1 - [U5S1_HUMAN]	608.032	27.06	1	15	21	47	7.60725e+08	0.83983	15	23.3633	972	109.366	4.99561
P41250	Glycine--tRNA ligase OS=Homo sapiens GN=GARS PE=1 SV=3 - [SYG_HUMAN]	605.563	23.95	1	14	15	34	3.72772e+08	0.871792	14	11.6624	739	83.1126	7.03467
P51659	Peroxisomal multifunctional enzyme type 2 OS=Homo sapiens GN=HSD17B4 PE=1 SV=3 - [DHB4_HUMAN]	601.659	23.78	1	12	13	27	1.83776e+08	0.803152	15	21.9133	736	79.6363	8.83643
P20962	Parathymosin OS=Homo sapiens GN=PTMS PE=1 SV=2 - [PTMS_HUMAN]	600.417	22.55	1	2	2	26	1244059818	0.882395	6	15.7337	102	11.5232	4.15771
P62942	Peptidyl-prolyl cis-trans isomerase FKBP1A OS=Homo sapiens GN=FKBP1A PE=1 SV=2 - [FKB1A_HUMAN]	594.947	29.63	1	3	3	19	611511962	1.01032	3	15.0253	108	11.9431	8.1626
O60763	General vesicular transport factor p115 OS=Homo sapiens GN=USO1 PE=1 SV=2 - [USO1_HUMAN]	589.63	15.38	1	9	12	20	1.66871e+08	0.798668	8	15.0474	962	107.828	4.90674
Q96AC1	Fermitin family homolog 2 OS=Homo sapiens GN=FERMT2 PE=1 SV=1 - [FERM2_HUMAN]	587.035	22.79	2	9	11	37	7.58251e+07	1.08982	21	20.6954	680	77.8106	6.69775
P07355	Annexin A2 OS=Homo sapiens GN=ANXA2 PE=1 SV=2 - [ANXA2_HUMAN]	586.578	34.81	2	9	10	27	4.03091e+08	1.22598	9	19.3802	339	38.5798	7.75244
Q99536	Synaptic vesicle membrane protein VAT-1 homolog OS=Homo sapiens GN=VAT1 PE=1 SV=2 - [VAT1_HUMAN]	579.934	30.03	1	6	6	19	249975037	0.808834	8	24.524	393	41.8934	6.29053
P18206	Vinculin OS=Homo sapiens GN=VCL PE=1 SV=4 - [VINC_HUMAN]	575.423	25.13	1	18	22	52	162584376	1.26126	22	22.7916	1134	123.722	5.65576
Q15121	Astrocytic phosphoprotein PEA-15 OS=Homo sapiens GN=PEA15 PE=1 SV=2 - [PEA15_HUMAN]	573.42	50.77	1	5	6	30	2.33807e+08	0.769662	10	10.0298	130	15.0308	5.021
P22234	Multifunctional protein ADE2 OS=Homo sapiens GN=PAICS PE=1 SV=3 - [PUR6_HUMAN]	572.696	22.12	1	7	8	28	3841943885	0.785326	11	14.2672	425	47.0491	7.2251
P50914	60S ribosomal protein L14 OS=Homo sapiens GN=RPL14 PE=1 SV=4 - [RL14_HUMAN]	571.788	14.42	1	2	3	19	9.63778e+08	0.784621	4	19.8545	215	23.417	10.9312
Q10567	AP-1 complex subunit beta-1 OS=Homo sapiens GN=AP1B1 PE=1 SV=2 - [AP1B1_HUMAN]	571.75	19.92	1	6	15	30	2.3693e+08	0.927928	5	44.4596	949	104.57	5.05908
Q8NE71	ATP-binding cassette sub-family F member 1 OS=Homo sapiens GN=ABCF1 PE=1 SV=2 - [ABCF1_HUMAN]	570.087	15.86	1	9	12	30	1.34382e+08	0.898812	11	22.1975	845	95.8665	6.80029
P61289	Proteasome activator complex subunit 3 OS=Homo sapiens GN=PSME3 PE=1 SV=1 - [PSME3_HUMAN]	568.702	18.5	1	3	5	23	6.76894e+08	0.844764	6	7.93104	254	29.4876	5.94775
O75531	Barrier-to-autointegration factor OS=Homo sapiens GN=BANF1 PE=1 SV=1 - [BAF_HUMAN]	568.698	34.83	1	2	2	30	1.69032e+09	0.637275	4	2.0017	89	10.052	6.0874
P10599	Thioredoxin OS=Homo sapiens GN=TXN PE=1 SV=3 - [THIO_HUMAN]	567.359	42.86	1	3	5	33	2.37026e+09	1.14806	3	6.14969	105	11.7297	4.91943
P62851	40S ribosomal protein S25 OS=Homo sapiens GN=RPS25 PE=1 SV=1 - [RS25_HUMAN]	565.529	29.6	1	5	5	50	2.11023e+09	0.895736	5	5.02377	125	13.7337	10.1108
Q13435	Splicing factor 3B subunit 2 OS=Homo sapiens GN=SF3B2 PE=1 SV=2 - [SF3B2_HUMAN]	564.973	28.72	1	17	23	54	4.60968e+08	0.805356	19	29.2853	895	100.165	5.66846
Q12888	Tumor suppressor p53-binding protein 1 OS=Homo sapiens GN=TP53BP1 PE=1 SV=2 - [TP53B_HUMAN]	563.796	12.63	1	15	20	41	2.42091e+08	0.872746	17	27.1538	1972	213.443	4.70361
O15355	Protein phosphatase 1G OS=Homo sapiens GN=PPM1G PE=1 SV=1 - [PPM1G_HUMAN]	563.253	32.6	1	13	13	25	3.79259e+08	0.799723	13	16.2087	546	59.2347	4.36084
P35637	RNA-binding protein FUS OS=Homo sapiens GN=FUS PE=1 SV=1 - [FUS_HUMAN]	562.199	12.93	2	5	7	46	8.63891e+08	0.775803	14	17.6389	526	53.3938	9.36377
P51148	Ras-related protein Rab-5C OS=Homo sapiens GN=RAB5C PE=1 SV=2 - [RAB5C_HUMAN]	560.838	32.41	1	2	6	39	6.37363e+08	0.763523	2	14.4927	216	23.4678	8.41162
Q02880	DNA topoisomerase 2-beta OS=Homo sapiens GN=TOP2B PE=1 SV=3 - [TOP2B_HUMAN]	558.094	16.42	1	16	25	52	1.9573e+08	0.586568	14	27.0199	1626	183.152	8.00146
P48643	T-complex protein 1 subunit epsilon OS=Homo sapiens GN=CCT5 PE=1 SV=1 - [TCPE_HUMAN]	553.496	26.8	1	11	14	40	5.43381e+08	0.895458	15	17.4336	541	59.6328	5.65576
Q15102	Platelet-activating factor acetylhydrolase IB subunit gamma OS=Homo sapiens GN=PAFAH1B3 PE=1 SV=1 - [PA1B3_HUMAN]	551.978	31.6	1	4	5	32	1.17067e+09	0.967601	4	29.8165	231	25.7182	6.84424
P02786	Transferrin receptor protein 1 OS=Homo sapiens GN=TFRC PE=1 SV=2 - [TFR1_HUMAN]	551.214	25.39	1	14	17	54	1.61502e+08	0.873933	28	13.5416	760	84.8179	6.60986
Q9NSE4	Isoleucine--tRNA ligase, mitochondrial OS=Homo sapiens GN=IARS2 PE=1 SV=2 - [SYIM_HUMAN]	551.009	10.77	1	9	9	32	4.38975e+08	1.05895	12	19.1943	1012	113.719	7.1958
Q07065	Cytoskeleton-associated protein 4 OS=Homo sapiens GN=CKAP4 PE=1 SV=2 - [CKAP4_HUMAN]	550.048	27.41	1	10	13	20	1.83926e+08	1.15707	10	17.4481	602	65.9827	5.92236
Q9UI30	tRNA methyltransferase 112 homolog OS=Homo sapiens GN=TRMT112 PE=1 SV=1 - [TR112_HUMAN]	546.502	32.8	1	3	4	24	4.74638e+08	0.762843	4	14.3893	125	14.1903	5.26221
Q96IX5	Up-regulated during skeletal muscle growth protein 5 OS=Homo sapiens GN=USMG5 PE=1 SV=1 - [USMG5_HUMAN]	545.069	43.1	1	2	2	10	963823272	0.851522	2	1.53248	58	6.45337	9.75928
O75396	Vesicle-trafficking protein SEC22b OS=Homo sapiens GN=SEC22B PE=1 SV=4 - [SC22B_HUMAN]	543.471	29.3	1	5	5	16	4.02905e+08	0.959931	5	19.0435	215	24.5775	6.91748
P26373	60S ribosomal protein L13 OS=Homo sapiens GN=RPL13 PE=1 SV=4 - [RL13_HUMAN]	538.04	24.17	1	5	5	36	1.817e+09	0.82175	6	11.1876	211	24.2465	11.6489
Q13011	Delta(3,5)-Delta(2,4)-dienoyl-CoA isomerase, mitochondrial OS=Homo sapiens GN=ECH1 PE=1 SV=2 - [ECH1_HUMAN]	537.657	30.49	1	6	8	24	2.95653e+08	1.07396	5	22.5405	328	35.7934	8.00146
P29966	Myristoylated alanine-rich C-kinase substrate OS=Homo sapiens GN=MARCKS PE=1 SV=4 - [MARCS_HUMAN]	530.693	34.94	1	5	7	21	1.10353e+08	0.812318	9	10.8918	332	31.5359	4.44971
P49792	E3 SUMO-protein ligase RanBP2 OS=Homo sapiens GN=RANBP2 PE=1 SV=2 - [RBP2_HUMAN]	530.396	11.97	7	24	28	43	1.3548e+08	1.00279	20	28.8048	3224	357.974	6.20166
Q9UPQ0	LIM and calponin homology domains-containing protein 1 OS=Homo sapiens GN=LIMCH1 PE=1 SV=4 - [LIMC1_HUMAN]	529.584	12.37	1	9	10	22	1.65286e+08	0.768278	9	18.6168	1083	121.792	6.46826
P07339	Cathepsin D OS=Homo sapiens GN=CTSD PE=1 SV=1 - [CATD_HUMAN]	526.723	20.15	1	7	7	36	7.50517e+08	1.03198	12	20.9107	412	44.5236	6.53662
Q9H299	SH3 domain-binding glutamic acid-rich-like protein 3 OS=Homo sapiens GN=SH3BGRL3 PE=1 SV=1 - [SH3L3_HUMAN]	525.374	31.18	1	3	3	20	8.31699e+08	0.779443	4	6.00558	93	10.4313	4.93213
P62913	60S ribosomal protein L11 OS=Homo sapiens GN=RPL11 PE=1 SV=2 - [RL11_HUMAN]	521.035	21.35	1	3	4	35	1.56519e+09	0.766053	4	9.16045	178	20.2396	9.59814
Q92499	ATP-dependent RNA helicase DDX1 OS=Homo sapiens GN=DDX1 PE=1 SV=2 - [DDX1_HUMAN]	520.496	27.03	1	15	15	30	3.02526e+08	0.872678	17	19.587	740	82.3798	7.2251
Q15843	NEDD8 OS=Homo sapiens GN=NEDD8 PE=1 SV=1 - [NEDD8_HUMAN]	519.994	53.09	2	5	5	68	8.53866e+08	0.860373	8	6.62106	81	9.06595	8.42627
P14678	Small nuclear ribonucleoprotein-associated proteins B and B' OS=Homo sapiens GN=SNRPB PE=1 SV=2 - [RSMB_HUMAN]	519.85	15.83	2	4	4	32	1.02707e+09	1.05064	8	9.75188	240	24.5937	11.1948
P63010	AP-2 complex subunit beta OS=Homo sapiens GN=AP2B1 PE=1 SV=1 - [AP2B1_HUMAN]	518.386	22.95	1	8	16	33	2.63177e+08	0.710182	7	33.7658	937	104.486	5.37646
P32969	60S ribosomal protein L9 OS=Homo sapiens GN=RPL9 PE=1 SV=1 - [RL9_HUMAN]	518.065	59.38	1	6	9	32	779934096	0.867968	5	9.04729	192	21.8498	9.94971
P20618	Proteasome subunit beta type-1 OS=Homo sapiens GN=PSMB1 PE=1 SV=2 - [PSB1_HUMAN]	513.545	52.7	1	9	11	33	5.89135e+08	0.989522	9	10.057	241	26.4724	8.1333
Q92621	Nuclear pore complex protein Nup205 OS=Homo sapiens GN=NUP205 PE=1 SV=3 - [NU205_HUMAN]	512.778	12.43	1	18	21	45	1.37297e+08	0.953941	19	18.2804	2012	227.776	6.18896
P38606	V-type proton ATPase catalytic subunit A OS=Homo sapiens GN=ATP6V1A PE=1 SV=2 - [VATA_HUMAN]	511.219	36.14	1	12	20	33	3.95556e+08	0.743979	13	25.4249	617	68.2605	5.51611
P50416	Carnitine O-palmitoyltransferase 1, liver isoform OS=Homo sapiens GN=CPT1A PE=1 SV=2 - [CPT1A_HUMAN]	510.748	17.59	1	10	12	32	1.47471e+08	1.32892	18	29.4067	773	88.3107	8.646
Q6DRA6	Putative histone H2B type 2-D OS=Homo sapiens GN=HIST2H2BD PE=5 SV=3 - [H2B2D_HUMAN]	510.517	15.24	2	3	3	38	4.05598e+09	0.610399	4	8.39944	164	18.0065	10.5796
P17858	6-phosphofructokinase, liver type OS=Homo sapiens GN=PFKL PE=1 SV=6 - [K6PL_HUMAN]	509.84	10.38	1	3	7	24	4.21369e+08	0.795218	1		780	84.9642	7.50342
Q9Y262	Eukaryotic translation initiation factor 3 subunit L OS=Homo sapiens GN=EIF3L PE=1 SV=1 - [EIF3L_HUMAN]	508.281	20.92	1	10	13	23	1.42515e+09	1.13552	12	23.0694	564	66.6844	6.34131
P27695	DNA-(apurinic or apyrimidinic site) lyase OS=Homo sapiens GN=APEX1 PE=1 SV=2 - [APEX1_HUMAN]	507.649	34.28	1	7	8	35	3.41236e+08	0.853396	8	48.8269	318	35.5322	8.11865
O14818	Proteasome subunit alpha type-7 OS=Homo sapiens GN=PSMA7 PE=1 SV=1 - [PSA7_HUMAN]	506.516	47.18	2	7	8	26	7.38362e+08	0.927309	6	3.64127	248	27.8696	8.45557
P07954	Fumarate hydratase, mitochondrial OS=Homo sapiens GN=FH PE=1 SV=3 - [FUMH_HUMAN]	505.812	31.18	1	8	12	41	1.79722e+09	0.767597	13	19.0086	510	54.6022	8.76318
P99999	Cytochrome c OS=Homo sapiens GN=CYCS PE=1 SV=2 - [CYC_HUMAN]	505.612	56.19	1	7	7	31	5.57403e+08	0.854433	12	13.9858	105	11.7411	9.56885
P61088	Ubiquitin-conjugating enzyme E2 N OS=Homo sapiens GN=UBE2N PE=1 SV=1 - [UBE2N_HUMAN]	504.51	57.89	2	6	8	42	1569847794	0.852545	10	17.7714	152	17.127	6.56592
Q9UJU6	Drebrin-like protein OS=Homo sapiens GN=DBNL PE=1 SV=1 - [DBNL_HUMAN]	504.457	26.05	1	7	8	14	1.1869e+08	0.793439	7	14.6682	430	48.1776	5.04639
Q9Y4G6	Talin-2 OS=Homo sapiens GN=TLN2 PE=1 SV=4 - [TLN2_HUMAN]	504.18	8.65	1	9	18	38	3.03472e+08	0.894485	8	20.8255	2542	271.443	5.56689
O00299	Chloride intracellular channel protein 1 OS=Homo sapiens GN=CLIC1 PE=1 SV=4 - [CLIC1_HUMAN]	504.044	26.56	1	5	6	24	4.4379e+08	0.904333	7	14.487	241	26.9057	5.17334
P07196	Neurofilament light polypeptide OS=Homo sapiens GN=NEFL PE=1 SV=3 - [NFL_HUMAN]	503.774	30.39	1	10	16	54	369878254	0.634593	8	13.2757	543	61.4792	4.65283
P35237	Serpin B6 OS=Homo sapiens GN=SERPINB6 PE=1 SV=3 - [SPB6_HUMAN]	501.889	33.51	1	8	9	20	9.17763e+08	0.8273	12	32.6179	376	42.5941	5.2749
P12268	Inosine-5'-monophosphate dehydrogenase 2 OS=Homo sapiens GN=IMPDH2 PE=1 SV=2 - [IMDH2_HUMAN]	501.419	18.29	1	6	8	22	2.62707e+08	0.759195	8	24.6466	514	55.7696	6.90283
P08237	6-phosphofructokinase, muscle type OS=Homo sapiens GN=PFKM PE=1 SV=2 - [K6PF_HUMAN]	501.336	18.46	1	8	11	35	4.41666e+08	0.882894	13	26.0354	780	85.1284	7.98682
Q96PK6	RNA-binding protein 14 OS=Homo sapiens GN=RBM14 PE=1 SV=2 - [RBM14_HUMAN]	500.912	20.63	1	11	13	27	3.09709e+08	0.786732	10	35.1496	669	69.4489	9.67139
P42765	3-ketoacyl-CoA thiolase, mitochondrial OS=Homo sapiens GN=ACAA2 PE=1 SV=2 - [THIM_HUMAN]	500.064	42.57	1	8	11	27	6.92572e+08	0.980761	10	19.5752	397	41.8976	8.08936
Q9NYF8	Bcl-2-associated transcription factor 1 OS=Homo sapiens GN=BCLAF1 PE=1 SV=2 - [BCLF1_HUMAN]	497.066	16.41	1	10	11	43	4.58069e+08	0.926112	13	19.7177	920	106.059	9.979
P33993	DNA replication licensing factor MCM7 OS=Homo sapiens GN=MCM7 PE=1 SV=4 - [MCM7_HUMAN]	495.53	33.38	1	18	20	41	3.07378e+08	0.718883	17	24.3424	719	81.2566	6.45557
P38919	Eukaryotic initiation factor 4A-III OS=Homo sapiens GN=EIF4A3 PE=1 SV=4 - [IF4A3_HUMAN]	495.122	28.71	1	9	11	39	5.7495e+08	0.828816	15	16.9288	411	46.8412	6.72705
Q15424	Scaffold attachment factor B1 OS=Homo sapiens GN=SAFB PE=1 SV=4 - [SAFB1_HUMAN]	493.6	17.49	1	5	15	41	2.60555e+08	0.750666	4	11.9979	915	102.58	5.46533
O94979	Protein transport protein Sec31A OS=Homo sapiens GN=SEC31A PE=1 SV=3 - [SC31A_HUMAN]	493.477	20.49	1	13	21	35	8.16297e+08	0.879119	11	14.9747	1220	132.931	6.88818
Q01813	6-phosphofructokinase type C OS=Homo sapiens GN=PFKP PE=1 SV=2 - [K6PP_HUMAN]	493.456	13.01	1	5	8	22	4.1863e+08	0.932106	5	39.8494	784	85.5415	7.54736
P46776	60S ribosomal protein L27a OS=Homo sapiens GN=RPL27A PE=1 SV=2 - [RL27A_HUMAN]	491.973	19.59	1	3	3	27	981625635	0.84393	5	8.03252	148	16.551	11.0044
P49721	Proteasome subunit beta type-2 OS=Homo sapiens GN=PSMB2 PE=1 SV=1 - [PSB2_HUMAN]	491.574	46.77	1	6	6	28	7.08049e+08	0.878447	8	15.9411	201	22.8217	7.02002
Q9BUJ2	Heterogeneous nuclear ribonucleoprotein U-like protein 1 OS=Homo sapiens GN=HNRNPUL1 PE=1 SV=2 - [HNRL1_HUMAN]	488.141	15.77	1	8	10	22	1.70222e+08	0.79113	10	26.564	856	95.6793	6.91748
Q9H3K6	BolA-like protein 2 OS=Homo sapiens GN=BOLA2 PE=1 SV=1 - [BOLA2_HUMAN]	486.45	37.21	1	3	3	22	5.80121e+08	0.887855	4	6.44648	86	10.1102	6.52197
P61106	Ras-related protein Rab-14 OS=Homo sapiens GN=RAB14 PE=1 SV=4 - [RAB14_HUMAN]	483.224	49.77	8	6	7	25	6.3476e+08	0.807916	6	20.025	215	23.8819	6.21436
Q15365	Poly(rC)-binding protein 1 OS=Homo sapiens GN=PCBP1 PE=1 SV=2 - [PCBP1_HUMAN]	481.368	26.97	2	5	6	26	7.72027e+08	0.905893	5	17.2754	356	37.4739	7.09326
Q9UHA4	Ragulator complex protein LAMTOR3 OS=Homo sapiens GN=LAMTOR3 PE=1 SV=1 - [LTOR3_HUMAN]	479.399	49.19	1	4	5	20	5.2715e+08	0.893519	4	3.64096	124	13.6143	7.34229
Q9H0D6	5'-3' exoribonuclease 2 OS=Homo sapiens GN=XRN2 PE=1 SV=1 - [XRN2_HUMAN]	477.353	13.16	1	10	11	31	1.6907e+08	0.8035	9	11.9058	950	108.513	7.47412
P62306	Small nuclear ribonucleoprotein F OS=Homo sapiens GN=SNRPF PE=1 SV=1 - [RUXF_HUMAN]	476.084	15.12	1	2	2	21	537006458	0.900614	4	3.72031	86	9.71878	4.66553
P55884	Eukaryotic translation initiation factor 3 subunit B OS=Homo sapiens GN=EIF3B PE=1 SV=3 - [EIF3B_HUMAN]	474.41	11.67	1	6	11	30	2.15597e+08	0.926147	15	12.8011	814	92.4238	4.99561
P53618	Coatomer subunit beta OS=Homo sapiens GN=COPB1 PE=1 SV=3 - [COPB_HUMAN]	470.822	22.56	1	15	18	40	2.55279e+08	0.877472	15	18.2608	953	107.074	6.04932
Q99497	Protein DJ-1 OS=Homo sapiens GN=PARK7 PE=1 SV=2 - [PARK7_HUMAN]	470.358	65.08	1	8	11	35	1.32247e+09	0.834145	8	8.77013	189	19.8785	6.78564
Q9NR30	Nucleolar RNA helicase 2 OS=Homo sapiens GN=DDX21 PE=1 SV=5 - [DDX21_HUMAN]	470.345	26.31	1	15	19	44	3.96865e+08	0.710093	18	39.8421	783	87.2904	9.27588
Q02952	A-kinase anchor protein 12 OS=Homo sapiens GN=AKAP12 PE=1 SV=4 - [AKA12_HUMAN]	469.543	11.73	1	14	16	27	6.78307e+07	0.810909	14	30.1619	1782	191.367	4.41162
P62195	26S protease regulatory subunit 8 OS=Homo sapiens GN=PSMC5 PE=1 SV=1 - [PRS8_HUMAN]	468.925	24.88	1	7	8	20	1.5086e+08	0.96679	8	21.1331	406	45.5971	7.54736
P00441	Superoxide dismutase [Cu-Zn] OS=Homo sapiens GN=SOD1 PE=1 SV=2 - [SODC_HUMAN]	468.77	23.38	1	2	3	25	1995016296	1.07229	5	19.5939	154	15.9259	6.12549
Q96FW1	Ubiquitin thioesterase OTUB1 OS=Homo sapiens GN=OTUB1 PE=1 SV=2 - [OTUB1_HUMAN]	468.51	27.68	1	5	6	39	3.34487e+09	0.822734	6	18.7987	271	31.2644	4.94482
P58546	Myotrophin OS=Homo sapiens GN=MTPN PE=1 SV=2 - [MTPN_HUMAN]	468.318	35.59	1	4	5	24	1.41316e+09	0.879622	3	4.59727	118	12.8866	5.51611
O60888	Protein CutA OS=Homo sapiens GN=CUTA PE=1 SV=2 - [CUTA_HUMAN]	461.782	22.91	1	2	2	15	6.06373e+08	0.607153	3	40.9707	179	19.1041	5.50342
Q7L014	Probable ATP-dependent RNA helicase DDX46 OS=Homo sapiens GN=DDX46 PE=1 SV=2 - [DDX46_HUMAN]	461.72	17.56	1	13	18	29	1.06859e+08	1.0596	14	31.7971	1031	117.29	9.29053
P49755	Transmembrane emp24 domain-containing protein 10 OS=Homo sapiens GN=TMED10 PE=1 SV=2 - [TMEDA_HUMAN]	459.794	35.16	1	6	7	25	518766315	1.01218	11	11.3384	219	24.96	7.44482
P55786	Puromycin-sensitive aminopeptidase OS=Homo sapiens GN=NPEPPS PE=1 SV=2 - [PSA_HUMAN]	458.773	20.46	2	16	16	37	4.42196e+08	0.829364	17	17.0515	919	103.211	5.71924
Q9Y2L1	Exosome complex exonuclease RRP44 OS=Homo sapiens GN=DIS3 PE=1 SV=2 - [RRP44_HUMAN]	458.561	11.38	1	8	10	19	1.86436e+08	1.01008	8	21.4131	958	108.934	7.13721
Q16891	Mitochondrial inner membrane protein OS=Homo sapiens GN=IMMT PE=1 SV=1 - [IMMT_HUMAN]	458.174	22.3	1	12	15	34	1.4719e+08	0.92582	18	15.4403	758	83.6264	6.48096
P61019	Ras-related protein Rab-2A OS=Homo sapiens GN=RAB2A PE=1 SV=1 - [RAB2A_HUMAN]	456.038	56.13	1	3	10	28	4.82584e+08	0.771306	5	15.5266	212	23.5308	6.53662
O95373	Importin-7 OS=Homo sapiens GN=IPO7 PE=1 SV=1 - [IPO7_HUMAN]	455.468	11.46	1	8	9	30	2.5683e+08	0.833198	12	16.8953	1038	119.44	4.81787
P55809	Succinyl-CoA:3-ketoacid coenzyme A transferase 1, mitochondrial OS=Homo sapiens GN=OXCT1 PE=1 SV=1 - [SCOT1_HUMAN]	453.987	27.31	2	6	11	21	2.32316e+08	0.911779	9	23.2535	520	56.1219	7.45947
Q6P1X6	UPF0598 protein C8orf82 OS=Homo sapiens GN=C8orf82 PE=1 SV=2 - [CH082_HUMAN]	453.625	15.74	1	2	3	19	1.41872e+08	0.87166	3	16.2957	216	23.8741	9.14404
P39019	40S ribosomal protein S19 OS=Homo sapiens GN=RPS19 PE=1 SV=2 - [RS19_HUMAN]	452.743	47.59	1	5	7	24	1040929367	0.762729	5	5.40558	145	16.0505	10.3159
P84098	60S ribosomal protein L19 OS=Homo sapiens GN=RPL19 PE=1 SV=1 - [RL19_HUMAN]	451.475	19.39	1	2	3	15	6.82754e+08	0.798732	3	4.96279	196	23.4512	11.4731
O43175	D-3-phosphoglycerate dehydrogenase OS=Homo sapiens GN=PHGDH PE=1 SV=4 - [SERA_HUMAN]	449.683	18.95	1	8	8	34	4.69812e+08	0.962796	9	10.6175	533	56.6144	6.7124
P36871	Phosphoglucomutase-1 OS=Homo sapiens GN=PGM1 PE=1 SV=3 - [PGM1_HUMAN]	449.587	23.84	1	9	9	24	2.05751e+08	0.823126	10	20.6032	562	61.4105	6.75635
P63173	60S ribosomal protein L38 OS=Homo sapiens GN=RPL38 PE=1 SV=2 - [RL38_HUMAN]	449.095	48.57	1	5	5	46	1.1106e+09	0.825562	8	7.862	70	8.21273	10.0962
P06753	Tropomyosin alpha-3 chain OS=Homo sapiens GN=TPM3 PE=1 SV=1 - [TPM3_HUMAN]	447.406	26.06	2	3	11	47	1639540529	1.13132	4	11.6389	284	32.7987	4.71631
P27797	Calreticulin OS=Homo sapiens GN=CALR PE=1 SV=1 - [CALR_HUMAN]	446.52	30.7	1	9	9	28	4.87107e+08	1.0246	8	22.4967	417	48.1118	4.43701
Q9Y263	Phospholipase A-2-activating protein OS=Homo sapiens GN=PLAA PE=1 SV=2 - [PLAP_HUMAN]	446.369	13.71	1	6	9	26	4.22155e+07	0.940453	9	14.8594	795	87.1014	6.3667
Q96QK1	Vacuolar protein sorting-associated protein 35 OS=Homo sapiens GN=VPS35 PE=1 SV=2 - [VPS35_HUMAN]	440.93	18.84	1	11	12	24	2.45503e+08	0.798226	10	11.655	796	91.6489	5.49072
O14979	Heterogeneous nuclear ribonucleoprotein D-like OS=Homo sapiens GN=HNRPDL PE=1 SV=3 - [HNRDL_HUMAN]	440.909	18.81	1	4	8	63	1.1371e+09	0.87971	6	13.8455	420	46.4091	9.56885
P56134	ATP synthase subunit f, mitochondrial OS=Homo sapiens GN=ATP5J2 PE=1 SV=3 - [ATPK_HUMAN]	439.923	30.85	2	2	3	25	3.19684e+08	0.805444	3	85.2271	94	10.9107	9.67139
P61586	Transforming protein RhoA OS=Homo sapiens GN=RHOA PE=1 SV=1 - [RHOA_HUMAN]	438.863	33.16	3	4	4	17	524614393	0.799847	7	9.97227	193	21.7541	6.1001
O00410	Importin-5 OS=Homo sapiens GN=IPO5 PE=1 SV=4 - [IPO5_HUMAN]	438.061	12.03	2	9	11	30	1.82493e+08	0.809641	9	21.8113	1097	123.55	4.94482
P09622	Dihydrolipoyl dehydrogenase, mitochondrial OS=Homo sapiens GN=DLD PE=1 SV=2 - [DLDH_HUMAN]	436.654	22.99	1	8	8	32	6.48141e+08	0.826939	13	23.5162	509	54.143	7.85498
O15067	Phosphoribosylformylglycinamidine synthase OS=Homo sapiens GN=PFAS PE=1 SV=4 - [PUR4_HUMAN]	432.659	15.92	1	13	17	39	3.1267e+08	0.851753	14	11.8612	1338	144.643	5.75732
Q15717	ELAV-like protein 1 OS=Homo sapiens GN=ELAVL1 PE=1 SV=2 - [ELAV1_HUMAN]	432.121	34.97	1	7	10	31	4.34822e+08	0.827249	9	20.7019	326	36.0692	9.17334
P36578	60S ribosomal protein L4 OS=Homo sapiens GN=RPL4 PE=1 SV=5 - [RL4_HUMAN]	430.865	19.67	1	7	9	49	7.16465e+08	0.769374	14	8.84894	427	47.6674	11.063
O75694	Nuclear pore complex protein Nup155 OS=Homo sapiens GN=NUP155 PE=1 SV=1 - [NU155_HUMAN]	430.218	13.08	1	13	15	48	1.30782e+09	0.845621	9	15.4686	1391	155.1	6.16357
P49588	Alanine--tRNA ligase, cytoplasmic OS=Homo sapiens GN=AARS PE=1 SV=2 - [SYAC_HUMAN]	430.003	22.42	1	15	18	25	3.47656e+08	0.166915	9	23.0332	968	106.743	5.52881
Q99798	Aconitate hydratase, mitochondrial OS=Homo sapiens GN=ACO2 PE=1 SV=2 - [ACON_HUMAN]	429.293	18.59	1	10	11	24	1.77457e+08	0.833057	11	11.6799	780	85.3719	7.60596
Q14247	Src substrate cortactin OS=Homo sapiens GN=CTTN PE=1 SV=2 - [SRC8_HUMAN]	429.152	23.09	1	9	10	20	8.41822e+08	1.06088	9	14.1403	550	61.5485	5.40186
P45880	Voltage-dependent anion-selective channel protein 2 OS=Homo sapiens GN=VDAC2 PE=1 SV=2 - [VDAC2_HUMAN]	429.072	28.91	1	5	6	19	685337083	0.861419	7	10.4703	294	31.5465	7.56201
P52701	DNA mismatch repair protein Msh6 OS=Homo sapiens GN=MSH6 PE=1 SV=2 - [MSH6_HUMAN]	426.598	14.93	1	14	16	28	1.10682e+08	0.66381	13	5.51435	1360	152.689	6.90283
P28070	Proteasome subunit beta type-4 OS=Homo sapiens GN=PSMB4 PE=1 SV=4 - [PSB4_HUMAN]	424.062	39.39	1	6	7	14	4.32448e+08	0.886016	5	22.0046	264	29.1855	5.97314
P35606	Coatomer subunit beta' OS=Homo sapiens GN=COPB2 PE=1 SV=2 - [COPB2_HUMAN]	422.115	18.65	1	12	14	42	550644747	0.88014	20	17.4328	906	102.422	5.2749
P55265	Double-stranded RNA-specific adenosine deaminase OS=Homo sapiens GN=ADAR PE=1 SV=4 - [DSRAD_HUMAN]	420.012	12.23	1	9	14	39	3.32481e+08	0.786741	9	11.2924	1226	135.981	8.646
Q14978	Nucleolar and coiled-body phosphoprotein 1 OS=Homo sapiens GN=NOLC1 PE=1 SV=2 - [NOLC1_HUMAN]	418.892	9.59	1	5	5	30	2.69602e+08	0.68197	9	30.3125	699	73.5596	9.46631
P20339	Ras-related protein Rab-5A OS=Homo sapiens GN=RAB5A PE=1 SV=2 - [RAB5A_HUMAN]	418.484	41.4	1	4	7	37	6.02312e+08	1.11056	3	38.757	215	23.6438	8.14795
P31948	Stress-induced-phosphoprotein 1 OS=Homo sapiens GN=STIP1 PE=1 SV=1 - [STIP1_HUMAN]	415.489	33.52	1	16	18	43	6.88952e+08	0.879699	21	22.8797	543	62.5994	6.80029
Q9UJS0	Calcium-binding mitochondrial carrier protein Aralar2 OS=Homo sapiens GN=SLC25A13 PE=1 SV=2 - [CMC2_HUMAN]	413.86	35.11	2	15	19	37	3.70766e+08	0.938273	13	26.6206	675	74.1286	8.6167
P51571	Translocon-associated protein subunit delta OS=Homo sapiens GN=SSR4 PE=1 SV=1 - [SSRD_HUMAN]	412.901	24.86	1	3	3	18	4.86941e+08	0.795017	6	31.5773	173	18.9866	6.15088
Q15369	Transcription elongation factor B polypeptide 1 OS=Homo sapiens GN=TCEB1 PE=1 SV=1 - [ELOC_HUMAN]	412.527	37.5	1	3	3	8	4.95916e+08	0.849898	3	2.53673	112	12.465	4.77979
O95336	6-phosphogluconolactonase OS=Homo sapiens GN=PGLS PE=1 SV=2 - [6PGL_HUMAN]	408.867	51.16	1	7	8	24	6.40237e+08	0.967738	7	43.2933	258	27.5296	6.04932
O00429	Dynamin-1-like protein OS=Homo sapiens GN=DNM1L PE=1 SV=2 - [DNM1L_HUMAN]	408.214	27.31	13	11	15	34	1.07052e+09	0.94988	13	33.3322	736	81.8261	6.81494
Q12926	ELAV-like protein 2 OS=Homo sapiens GN=ELAVL2 PE=1 SV=2 - [ELAV2_HUMAN]	408.147	32.59	1	1	9	29	766091270				359	39.4791	9.12939
O75489	NADH dehydrogenase [ubiquinone] iron-sulfur protein 3, mitochondrial OS=Homo sapiens GN=NDUFS3 PE=1 SV=1 - [NDUS3_HUMAN]	407.877	40.15	1	7	9	26	1.99408e+09	0.69425	5	13.0649	264	30.2227	7.50342
Q9NTK5	Obg-like ATPase 1 OS=Homo sapiens GN=OLA1 PE=1 SV=2 - [OLA1_HUMAN]	406.15	7.32	1	2	2	10	1.27321e+08	0.879198	3	4.09155	396	44.7153	7.81104
Q8TAQ2	SWI/SNF complex subunit SMARCC2 OS=Homo sapiens GN=SMARCC2 PE=1 SV=1 - [SMRC2_HUMAN]	405.85	13.76	1	9	13	23	1.58358e+08	0.677682	11	16.1297	1214	132.797	5.69385
P05198	Eukaryotic translation initiation factor 2 subunit 1 OS=Homo sapiens GN=EIF2S1 PE=1 SV=3 - [IF2A_HUMAN]	405.495	26.35	1	5	6	14	1.08708e+08	0.95992	8	27.852	315	36.0894	5.08447
Q07955	Serine/arginine-rich splicing factor 1 OS=Homo sapiens GN=SRSF1 PE=1 SV=2 - [SRSF1_HUMAN]	405.16	37.5	1	8	9	40	5.70706e+08	0.79366	8	8.48113	248	27.7278	10.3599
O75874	Isocitrate dehydrogenase [NADP] cytoplasmic OS=Homo sapiens GN=IDH1 PE=1 SV=2 - [IDHC_HUMAN]	404.854	31.16	1	8	10	48	3.47152e+08	0.902043	11	17.842	414	46.6295	7.00537
Q9BTT0	Acidic leucine-rich nuclear phosphoprotein 32 family member E OS=Homo sapiens GN=ANP32E PE=1 SV=1 - [AN32E_HUMAN]	403.514	18.66	1	5	5	29	5.97308e+08	0.781994	5	9.14262	268	30.6738	3.85303
P11216	Glycogen phosphorylase, brain form OS=Homo sapiens GN=PYGB PE=1 SV=5 - [PYGB_HUMAN]	403.07	21	2	10	13	25	2.41318e+08	0.914654	9	17.4599	843	96.6345	6.85889
A6NL28	Putative tropomyosin alpha-3 chain-like protein OS=Homo sapiens PE=5 SV=2 - [TPM3L_HUMAN]	402.24	15.25	1	1	4	17	5.06357e+08	0.947508	1		223	26.2529	4.51318
P36543	V-type proton ATPase subunit E 1 OS=Homo sapiens GN=ATP6V1E1 PE=1 SV=1 - [VATE1_HUMAN]	401.76	23.01	1	3	5	20	2.45087e+08	0.738788	5	21.0687	226	26.1288	8.00146
O15173	Membrane-associated progesterone receptor component 2 OS=Homo sapiens GN=PGRMC2 PE=1 SV=1 - [PGRC2_HUMAN]	401.634	31.84	1	5	6	17	1.94846e+08	0.896022	5	16.8596	223	23.8037	4.88135
P12036	Neurofilament heavy polypeptide OS=Homo sapiens GN=NEFH PE=1 SV=4 - [NFH_HUMAN]	401.469	15.11	1	5	15	47	2.68337e+08	0.734911	7	13.9356	1026	112.411	6.17627
Q7Z406	Myosin-14 OS=Homo sapiens GN=MYH14 PE=1 SV=2 - [MYH14_HUMAN]	396.461	6.37	1	1	15	93	3.751e+09	0.827358	1		1995	227.732	5.60498
Q9GZT3	SRA stem-loop-interacting RNA-binding protein, mitochondrial OS=Homo sapiens GN=SLIRP PE=1 SV=1 - [SLIRP_HUMAN]	395.505	63.3	1	5	7	33	8.11405e+08	0.940183	5	16.847	109	12.3414	10.2427
O95433	Activator of 90 kDa heat shock protein ATPase homolog 1 OS=Homo sapiens GN=AHSA1 PE=1 SV=1 - [AHSA1_HUMAN]	395.377	24.26	1	5	7	22	5.78375e+08	0.949895	4	19.5265	338	38.2503	5.52881
Q9NY33	Dipeptidyl peptidase 3 OS=Homo sapiens GN=DPP3 PE=1 SV=2 - [DPP3_HUMAN]	395.042	12.75	1	6	7	12	3.11175e+08	0.836933	7	14.5132	737	82.5378	5.09717
P84103	Serine/arginine-rich splicing factor 3 OS=Homo sapiens GN=SRSF3 PE=1 SV=1 - [SRSF3_HUMAN]	392.993	21.34	1	2	3	28	1.20541e+09	0.849571	2	1.61824	164	19.3179	11.6489
P24534	Elongation factor 1-beta OS=Homo sapiens GN=EEF1B2 PE=1 SV=3 - [EF1B_HUMAN]	391.05	20.44	1	2	3	11	6.18822e+08	0.936379	2	6.16222	225	24.7483	4.66553
Q15046	Lysine--tRNA ligase OS=Homo sapiens GN=KARS PE=1 SV=3 - [SYK_HUMAN]	390.967	24.62	1	12	14	52	6.06768e+08	0.940596	11	5.91462	597	68.0046	6.354
P54578	Ubiquitin carboxyl-terminal hydrolase 14 OS=Homo sapiens GN=USP14 PE=1 SV=3 - [UBP14_HUMAN]	390.918	17	1	7	8	17	204701211	0.882278	5	22.4958	494	56.033	5.30029
P11413	Glucose-6-phosphate 1-dehydrogenase OS=Homo sapiens GN=G6PD PE=1 SV=4 - [G6PD_HUMAN]	388.171	29.51	1	13	13	27	294905037	1.27876	11	15.7256	515	59.219	6.84424
Q9BSJ8	Extended synaptotagmin-1 OS=Homo sapiens GN=ESYT1 PE=1 SV=1 - [ESYT1_HUMAN]	388.031	14.31	1	9	13	32	1.03864e+08	0.58906	9	27.9419	1104	122.78	5.8335
Q96KR1	Zinc finger RNA-binding protein OS=Homo sapiens GN=ZFR PE=1 SV=2 - [ZFR_HUMAN]	387.8	11.55	1	8	10	20	2.03947e+08	0.825489	9	31.2405	1074	116.939	9.0415
P09972	Fructose-bisphosphate aldolase C OS=Homo sapiens GN=ALDOC PE=1 SV=2 - [ALDOC_HUMAN]	386.59	20.6	1	4	5	9	1.49332e+08	0.440887	6	58.4462	364	39.4312	6.87354
Q15907	Ras-related protein Rab-11B OS=Homo sapiens GN=RAB11B PE=1 SV=4 - [RB11B_HUMAN]	384.82	39.91	3	7	7	24	8.16216e+08	0.894994	4	15.4831	218	24.4735	5.93506
O15260	Surfeit locus protein 4 OS=Homo sapiens GN=SURF4 PE=1 SV=3 - [SURF4_HUMAN]	381.709	9.67	1	2	2	17	1.45834e+08	0.961014	3	5.10464	269	30.3738	7.78174
P20340	Ras-related protein Rab-6A OS=Homo sapiens GN=RAB6A PE=1 SV=3 - [RAB6A_HUMAN]	381.37	32.69	9	5	6	22	7.26487e+08	0.88082	4	0.588751	208	23.5779	5.5415
P09960	Leukotriene A-4 hydrolase OS=Homo sapiens GN=LTA4H PE=1 SV=2 - [LKHA4_HUMAN]	380.945	16.04	1	6	7	15	1.45533e+08	1.07766	7	22.0945	611	69.2412	6.17627
P63220	40S ribosomal protein S21 OS=Homo sapiens GN=RPS21 PE=1 SV=1 - [RS21_HUMAN]	380.009	45.78	1	3	5	18	6.19465e+08	0.890619	5	9.1624	83	9.10557	8.49951
Q13510	Acid ceramidase OS=Homo sapiens GN=ASAH1 PE=1 SV=5 - [ASAH1_HUMAN]	378.331	22.53	1	6	7	43	6.90855e+08	0.914057	5	16.1273	395	44.6308	7.62061
P29692	Elongation factor 1-delta OS=Homo sapiens GN=EEF1D PE=1 SV=5 - [EF1D_HUMAN]	378.247	26.69	1	5	5	12	1.89126e+08	0.804152	10	60.5965	281	31.1028	5.0083
Q14151	Scaffold attachment factor B2 OS=Homo sapiens GN=SAFB2 PE=1 SV=1 - [SAFB2_HUMAN]	376.37	17.84	1	4	16	39	2.46403e+08	0.97499	3	8.72579	953	107.408	6.16357
Q8N1G4	Leucine-rich repeat-containing protein 47 OS=Homo sapiens GN=LRRC47 PE=1 SV=1 - [LRC47_HUMAN]	375.441	26.24	1	12	13	20	2.79011e+08	0.934932	13	25.8461	583	63.4337	8.27979
Q96CX2	BTB/POZ domain-containing protein KCTD12 OS=Homo sapiens GN=KCTD12 PE=1 SV=1 - [KCD12_HUMAN]	373.855	22.46	2	6	6	18	4.44095e+08	1.52321	4	9.77	325	35.6787	5.64307
P59998	Actin-related protein 2/3 complex subunit 4 OS=Homo sapiens GN=ARPC4 PE=1 SV=3 - [ARPC4_HUMAN]	372.612	25	1	4	5	29	8.52791e+08	0.828779	4	4.45688	168	19.6543	8.42627
P46977	Dolichyl-diphosphooligosaccharide--protein glycosyltransferase subunit STT3A OS=Homo sapiens GN=STT3A PE=1 SV=2 - [STT3A_HUMAN]	371.23	6.81	1	4	5	27	8.75021e+07	0.983916	12	15.9218	705	80.4768	8.07471
P24539	ATP synthase subunit b, mitochondrial OS=Homo sapiens GN=ATP5F1 PE=1 SV=2 - [AT5F1_HUMAN]	369.174	19.53	1	4	4	28	7.0011e+08	0.832798	9	26.407	256	28.8903	9.36377
Q99729	Heterogeneous nuclear ribonucleoprotein A/B OS=Homo sapiens GN=HNRNPAB PE=1 SV=2 - [ROAA_HUMAN]	368.883	23.19	1	5	7	43	8.05268e+08	0.874734	11	11.8202	332	36.2024	8.20654
P31937	3-hydroxyisobutyrate dehydrogenase, mitochondrial OS=Homo sapiens GN=HIBADH PE=1 SV=2 - [3HIDH_HUMAN]	367.841	31.25	1	7	9	16	1.2049e+08	1.09918	6	31.5348	336	35.3058	8.1333
P00403	Cytochrome c oxidase subunit 2 OS=Homo sapiens GN=MT-CO2 PE=1 SV=1 - [COX2_HUMAN]	366.49	27.75	1	5	5	27	7.4001e+08	0.698334	4	13.4459	227	25.5482	4.81787
Q13428	Treacle protein OS=Homo sapiens GN=TCOF1 PE=1 SV=3 - [TCOF_HUMAN]	365.997	11.02	1	11	14	32	1.23057e+08	0.851455	14	18.2938	1488	152.015	9.0415
P62424	60S ribosomal protein L7a OS=Homo sapiens GN=RPL7A PE=1 SV=2 - [RL7A_HUMAN]	364.63	31.58	1	9	10	35	6.75975e+08	0.775899	14	24.5317	266	29.977	10.6089
P35268	60S ribosomal protein L22 OS=Homo sapiens GN=RPL22 PE=1 SV=2 - [RL22_HUMAN]	363.908	25	1	3	4	32	2.35641e+09	0.690395	3	30.4678	128	14.7778	9.18799
O00567	Nucleolar protein 56 OS=Homo sapiens GN=NOP56 PE=1 SV=4 - [NOP56_HUMAN]	361.863	25.08	1	10	11	21	2.46396e+08	0.95293	12	25.9602	594	66.0087	9.18799
Q9Y6C9	Mitochondrial carrier homolog 2 OS=Homo sapiens GN=MTCH2 PE=1 SV=1 - [MTCH2_HUMAN]	361.791	9.9	1	2	2	14	6.66896e+07	0.823597	5	1.5311	303	33.3089	7.97217
P32322	Pyrroline-5-carboxylate reductase 1, mitochondrial OS=Homo sapiens GN=PYCR1 PE=1 SV=2 - [P5CR1_HUMAN]	361.731	26.96	1	4	5	8	1.11411e+08	0.803519	5	18.6056	319	33.3396	7.60596
P43246	DNA mismatch repair protein Msh2 OS=Homo sapiens GN=MSH2 PE=1 SV=1 - [MSH2_HUMAN]	361.402	17.67	1	10	14	26	4.92264e+08	0.681618	10	11.6167	934	104.677	5.77002
Q9Y277	Voltage-dependent anion-selective channel protein 3 OS=Homo sapiens GN=VDAC3 PE=1 SV=1 - [VDAC3_HUMAN]	361.217	19.08	1	3	4	30	4.75146e+08	0.909708	3	0.456596	283	30.6393	8.66064
Q16718	NADH dehydrogenase [ubiquinone] 1 alpha subcomplex subunit 5 OS=Homo sapiens GN=NDUFA5 PE=1 SV=3 - [NDUA5_HUMAN]	360.312	43.97	1	5	6	31	2.6908e+08	0.888002	8	7.64822	116	13.4502	5.98584
Q7L2E3	Putative ATP-dependent RNA helicase DHX30 OS=Homo sapiens GN=DHX30 PE=1 SV=1 - [DHX30_HUMAN]	359.959	14.91	1	14	15	25	1.00253e+08	0.868899	12	30.7814	1194	133.855	8.77783
O43432	Eukaryotic translation initiation factor 4 gamma 3 OS=Homo sapiens GN=EIF4G3 PE=1 SV=2 - [IF4G3_HUMAN]	359.714	8.14	1	3	15	38	8.37666e+08	0.851852	3	106.026	1585	176.542	5.37646
O14617	AP-3 complex subunit delta-1 OS=Homo sapiens GN=AP3D1 PE=1 SV=1 - [AP3D1_HUMAN]	358.514	16.57	1	11	16	42	6.83254e+08	0.772864	10	52.6737	1153	130.076	8.48486
P55209	Nucleosome assembly protein 1-like 1 OS=Homo sapiens GN=NAP1L1 PE=1 SV=1 - [NP1L1_HUMAN]	358.447	9.72	1	2	3	16	1.91511e+08	0.668895	6	26.9115	391	45.3459	4.4624
P54289	Voltage-dependent calcium channel subunit alpha-2/delta-1 OS=Homo sapiens GN=CACNA2D1 PE=1 SV=3 - [CA2D1_HUMAN]	357.124	17.68	1	15	17	30	1.21129e+08	1.07859	12	19.255	1103	124.49	5.2749
Q9NR28	Diablo homolog, mitochondrial OS=Homo sapiens GN=DIABLO PE=1 SV=1 - [DBLOH_HUMAN]	357.087	27.2	1	5	6	14	3.42057e+08	1.05941	8	37.6006	239	27.1137	5.89697
P35244	Replication protein A 14 kDa subunit OS=Homo sapiens GN=RPA3 PE=1 SV=1 - [RFA3_HUMAN]	355.64	61.98	1	4	6	22	6.61347e+08	0.592372	5	5.30181	121	13.5599	5.08447
Q9UKV3	Apoptotic chromatin condensation inducer in the nucleus OS=Homo sapiens GN=ACIN1 PE=1 SV=2 - [ACINU_HUMAN]	354.656	5.37	1	5	7	21	6.14518e+08	0.80301	7	14.4708	1341	151.771	6.43018
P27635	60S ribosomal protein L10 OS=Homo sapiens GN=RPL10 PE=1 SV=4 - [RL10_HUMAN]	352.904	19.63	2	3	4	17	7.30664e+08	0.855386	4	3.58356	214	24.5879	10.0815
P55957	BH3-interacting domain death agonist OS=Homo sapiens GN=BID PE=1 SV=1 - [BID_HUMAN]	352.64	49.74	1	6	6	17	8.34676e+07	0.993212	6	24.6007	195	21.981	5.43994
P61513	60S ribosomal protein L37a OS=Homo sapiens GN=RPL37A PE=1 SV=2 - [RL37A_HUMAN]	352.588	34.78	1	1	3	11	2.05172e+08	0.905071	3	1.88438	92	10.2685	10.4331
P51531	Probable global transcription activator SNF2L2 OS=Homo sapiens GN=SMARCA2 PE=1 SV=2 - [SMCA2_HUMAN]	349.632	9.25	1	1	14	30	2.0217e+09	0.680912	1		1590	181.166	7.1958
O75165	DnaJ homolog subfamily C member 13 OS=Homo sapiens GN=DNAJC13 PE=1 SV=5 - [DJC13_HUMAN]	349.234	7.27	1	10	15	25	85072798	1.06157	9	13.7864	2243	254.252	6.7417
P09661	U2 small nuclear ribonucleoprotein A' OS=Homo sapiens GN=SNRPA1 PE=1 SV=2 - [RU2A_HUMAN]	348.177	33.33	1	7	7	24	465129557	0.72453	9	38.7066	255	28.3981	8.6167
Q01130	Serine/arginine-rich splicing factor 2 OS=Homo sapiens GN=SRSF2 PE=1 SV=4 - [SRSF2_HUMAN]	347.71	14.48	2	3	3	15	5.23465e+08	0.989362	4	16.544	221	25.4612	11.854
Q9UNF1	Melanoma-associated antigen D2 OS=Homo sapiens GN=MAGED2 PE=1 SV=2 - [MAGD2_HUMAN]	347.665	16.01	1	5	6	13	8.82288e+07	0.897507	6	19.18	606	64.9144	9.31982
O43290	U4/U6.U5 tri-snRNP-associated protein 1 OS=Homo sapiens GN=SART1 PE=1 SV=1 - [SNUT1_HUMAN]	346.909	15.38	1	7	9	14	1.09333e+08	0.750237	7	32.334	800	90.2003	6.12549
Q14690	Protein RRP5 homolog OS=Homo sapiens GN=PDCD11 PE=1 SV=3 - [RRP5_HUMAN]	344.21	13.47	1	15	23	41	5.69479e+07	0.824055	21	33.9994	1871	208.57	8.86572
O60264	SWI/SNF-related matrix-associated actin-dependent regulator of chromatin subfamily A member 5 OS=Homo sapiens GN=SMARCA5 PE=1 SV=1 - [SMCA5_HUMAN]	343.689	21.77	1	13	24	30	1.6139e+08	0.681736	11	25.7263	1052	121.828	8.08936
P83916	Chromobox protein homolog 1 OS=Homo sapiens GN=CBX1 PE=1 SV=1 - [CBX1_HUMAN]	341.946	27.03	1	3	5	17	5.70798e+08	0.828449	2	60.2056	185	21.4046	4.93213
P62995	Transformer-2 protein homolog beta OS=Homo sapiens GN=TRA2B PE=1 SV=1 - [TRA2B_HUMAN]	341.251	10.76	1	2	3	10	1.60468e+08	0.825668	3	1.94844	288	33.6456	11.2534
P54136	Arginine--tRNA ligase, cytoplasmic OS=Homo sapiens GN=RARS PE=1 SV=2 - [SYRC_HUMAN]	340.924	32.73	1	18	19	30	4.51877e+08	0.909491	16	24.0548	660	75.3309	6.68311
Q9BZZ5	Apoptosis inhibitor 5 OS=Homo sapiens GN=API5 PE=1 SV=3 - [API5_HUMAN]	340.693	15.65	1	5	6	13	1.88507e+08	0.935638	4	25.4294	524	58.9679	7.34229
Q5SW79	Centrosomal protein of 170 kDa OS=Homo sapiens GN=CEP170 PE=1 SV=1 - [CE170_HUMAN]	339.543	8.52	1	8	10	15	1.63713e+08	0.601742	5	8.73877	1584	175.187	7.10791
P00568	Adenylate kinase isoenzyme 1 OS=Homo sapiens GN=AK1 PE=1 SV=3 - [KAD1_HUMAN]	339.5	34.54	1	5	7	24	3.72366e+08	0.753355	7	19.55	194	21.6213	8.63135
Q08945	FACT complex subunit SSRP1 OS=Homo sapiens GN=SSRP1 PE=1 SV=1 - [SSRP1_HUMAN]	337.997	19.75	1	8	13	50	2.00104e+09	0.602157	11	18.2977	709	81.0244	6.87354
P62244	40S ribosomal protein S15a OS=Homo sapiens GN=RPS15A PE=1 SV=2 - [RS15A_HUMAN]	336.203	53.85	1	6	7	56	2.5336e+09	0.978925	6	18.4485	130	14.83	10.1255
P31040	Succinate dehydrogenase [ubiquinone] flavoprotein subunit, mitochondrial OS=Homo sapiens GN=SDHA PE=1 SV=2 - [DHSA_HUMAN]	335.733	10.99	1	5	6	12	1.57808e+08	0.713992	5	21.599	664	72.6453	7.38623
P83731	60S ribosomal protein L24 OS=Homo sapiens GN=RPL24 PE=1 SV=1 - [RL24_HUMAN]	335.333	19.11	1	3	3	22	1.6149e+09	1.00612	5	11.8102	157	17.7679	11.2534
O95202	LETM1 and EF-hand domain-containing protein 1, mitochondrial OS=Homo sapiens GN=LETM1 PE=1 SV=1 - [LETM1_HUMAN]	335.319	19.08	1	10	12	24	3.18778e+08	1.00111	9	7.28485	739	83.302	6.69775
O00425	Insulin-like growth factor 2 mRNA-binding protein 3 OS=Homo sapiens GN=IGF2BP3 PE=1 SV=2 - [IF2B3_HUMAN]	334.886	23.66	2	7	12	20	4.27203e+08	0.796823	4	43.1225	579	63.6656	8.86572
Q13185	Chromobox protein homolog 3 OS=Homo sapiens GN=CBX3 PE=1 SV=4 - [CBX3_HUMAN]	334.753	19.67	1	3	4	21	7.0701e+08	0.84584	3	0.998163	183	20.7984	5.32568
P46087	Putative ribosomal RNA methyltransferase NOP2 OS=Homo sapiens GN=NOP2 PE=1 SV=2 - [NOP2_HUMAN]	333.842	15.27	1	8	11	18	1.14917e+08	0.899147	7	11.9418	812	89.2471	9.23193
P43034	Platelet-activating factor acetylhydrolase IB subunit alpha OS=Homo sapiens GN=PAFAH1B1 PE=1 SV=2 - [LIS1_HUMAN]	332.053	19.51	1	7	8	28	1.61912e+08	0.811758	11	4.6334	410	46.6082	7.37158
P60953	Cell division control protein 42 homolog OS=Homo sapiens GN=CDC42 PE=1 SV=2 - [CDC42_HUMAN]	331.43	21.47	1	3	3	22	2.59478e+08	0.646	6	26.3785	191	21.245	6.55127
Q8TEX9	Importin-4 OS=Homo sapiens GN=IPO4 PE=1 SV=2 - [IPO4_HUMAN]	330.552	11.38	1	7	9	21	1.2851e+09	0.777094	5	13.5677	1081	118.64	4.95752
Q29RF7	Sister chromatid cohesion protein PDS5 homolog A OS=Homo sapiens GN=PDS5A PE=1 SV=1 - [PDS5A_HUMAN]	328.645	7.93	1	5	10	14	1.97244e+08	0.556971	5	10.5473	1337	150.734	7.91357
Q9BPW8	Protein NipSnap homolog 1 OS=Homo sapiens GN=NIPSNAP1 PE=1 SV=1 - [NIPS1_HUMAN]	326.595	20.42	1	4	5	23	9.44315e+08	0.925697	5	0.106621	284	33.2888	9.30518
P17812	CTP synthase 1 OS=Homo sapiens GN=CTPS1 PE=1 SV=2 - [PYRG1_HUMAN]	325.033	9.98	1	4	5	9	1.67554e+08	0.904626	3	1.00808	591	66.648	6.45557
Q92900	Regulator of nonsense transcripts 1 OS=Homo sapiens GN=UPF1 PE=1 SV=2 - [RENT1_HUMAN]	323.806	18.6	1	17	18	29	1.39898e+08	0.910009	19	24.8954	1129	124.267	6.60986
P63208	S-phase kinase-associated protein 1 OS=Homo sapiens GN=SKP1 PE=1 SV=2 - [SKP1_HUMAN]	323.66	26.38	1	4	4	12	3.04637e+08	0.77588	5	17.9661	163	18.6462	4.53857
P00492	Hypoxanthine-guanine phosphoribosyltransferase OS=Homo sapiens GN=HPRT1 PE=1 SV=2 - [HPRT_HUMAN]	323.38	35.78	1	6	7	22	3.11629e+08	0.615405	5	14.0071	218	24.5636	6.68311
Q9NVJ2	ADP-ribosylation factor-like protein 8B OS=Homo sapiens GN=ARL8B PE=1 SV=1 - [ARL8B_HUMAN]	323.332	40.86	1	2	6	39	1.26443e+09	1.04621	2	6.18598	186	21.5251	8.42627
Q14525	Keratin, type I cuticular Ha3-II OS=Homo sapiens GN=KRT33B PE=2 SV=3 - [KT33B_HUMAN]	322.685	3.71	8	1	2	44	7.65585e+08				404	46.1845	4.84326
O95232	Luc7-like protein 3 OS=Homo sapiens GN=LUC7L3 PE=1 SV=2 - [LC7L3_HUMAN]	321.354	13.66	1	4	4	9	9.72653e+07	0.85865	3	23.9966	432	51.4351	9.78857
P05386	60S acidic ribosomal protein P1 OS=Homo sapiens GN=RPLP1 PE=1 SV=1 - [RLA1_HUMAN]	320.984	19.3	1	1	2	23	1.22539e+09	0.734969	1		114	11.5067	4.32275
Q16630	Cleavage and polyadenylation specificity factor subunit 6 OS=Homo sapiens GN=CPSF6 PE=1 SV=2 - [CPSF6_HUMAN]	319.667	17.97	1	6	7	22	2.61154e+08	0.86446	9	13.1383	551	59.1734	7.15186
Q14011	Cold-inducible RNA-binding protein OS=Homo sapiens GN=CIRBP PE=1 SV=1 - [CIRBP_HUMAN]	318.237	26.74	1	3	3	13	3.35213e+08	0.921995	3	12.6702	172	18.6367	9.51025
P54886	Delta-1-pyrroline-5-carboxylate synthase OS=Homo sapiens GN=ALDH18A1 PE=1 SV=2 - [P5CS_HUMAN]	318.158	20.13	1	13	13	22	2.29386e+08	0.878733	14	9.20738	795	87.2475	7.12256
P30084	Enoyl-CoA hydratase, mitochondrial OS=Homo sapiens GN=ECHS1 PE=1 SV=4 - [ECHM_HUMAN]	316.641	24.48	1	5	5	14	3.44995e+08	0.928184	5	44.8614	290	31.3671	8.07471
Q12788	Transducin beta-like protein 3 OS=Homo sapiens GN=TBL3 PE=1 SV=2 - [TBL3_HUMAN]	315.891	15.22	1	8	10	17	9.75098e+07	0.681445	8	26.8628	808	88.9785	6.90283
P62750	60S ribosomal protein L23a OS=Homo sapiens GN=RPL23A PE=1 SV=1 - [RL23A_HUMAN]	314.71	41.67	1	6	7	20	1593679577	0.830151	3	0.404514	156	17.6841	10.4478
Q15819	Ubiquitin-conjugating enzyme E2 variant 2 OS=Homo sapiens GN=UBE2V2 PE=1 SV=4 - [UB2V2_HUMAN]	314.116	46.9	1	2	6	14	5.62206e+08	0.661869	1		145	16.3522	8.08936
P16401	Histone H1.5 OS=Homo sapiens GN=HIST1H1B PE=1 SV=3 - [H15_HUMAN]	313.65	21.68	1	5	5	28	2.71538e+09	0.476212	5	15.8348	226	22.5665	10.9165
Q15836	Vesicle-associated membrane protein 3 OS=Homo sapiens GN=VAMP3 PE=1 SV=3 - [VAMP3_HUMAN]	313	40	3	3	3	16	1.90466e+08	1.13533	5	17.3299	100	11.302	8.79248
P51858	Hepatoma-derived growth factor OS=Homo sapiens GN=HDGF PE=1 SV=1 - [HDGF_HUMAN]	312.396	33.33	1	4	5	11	3.23074e+08	0.684382	4	9.95528	240	26.7719	4.729
Q8NC51	Plasminogen activator inhibitor 1 RNA-binding protein OS=Homo sapiens GN=SERBP1 PE=1 SV=2 - [PAIRB_HUMAN]	311.859	14.71	1	4	5	20	2.70687e+08	0.834845	7	21.9969	408	44.9385	8.646
Q8WUD1	Ras-related protein Rab-2B OS=Homo sapiens GN=RAB2B PE=1 SV=1 - [RAB2B_HUMAN]	311.077	44.91	1	1	7	18	3.93989e+08				216	24.1991	7.82568
Q9NS69	Mitochondrial import receptor subunit TOM22 homolog OS=Homo sapiens GN=TOMM22 PE=1 SV=3 - [TOM22_HUMAN]	310.372	44.37	1	4	4	8	1.29491e+08	1.02219	6	28.5154	142	15.5118	4.33545
Q96ST3	Paired amphipathic helix protein Sin3a OS=Homo sapiens GN=SIN3A PE=1 SV=2 - [SIN3A_HUMAN]	310.247	11.78	1	10	13	20	7.4408e+07	0.627197	10	26.3476	1273	145.085	7.25439
Q9Y383	Putative RNA-binding protein Luc7-like 2 OS=Homo sapiens GN=LUC7L2 PE=1 SV=2 - [LC7L2_HUMAN]	309.899	18.11	1	3	6	15	9.35458e+07	0.775405	6	93.8714	392	46.4856	10.0083
Q99829	Copine-1 OS=Homo sapiens GN=CPNE1 PE=1 SV=1 - [CPNE1_HUMAN]	308.708	15.46	1	7	7	25	2.84035e+08	0.937996	11	29.8196	537	59.0215	5.8335
P54819	Adenylate kinase 2, mitochondrial OS=Homo sapiens GN=AK2 PE=1 SV=2 - [KAD2_HUMAN]	308.462	41.42	1	7	8	25	4.41542e+08	1.14681	8	10.2205	239	26.4608	7.81104
Q9Y2X3	Nucleolar protein 58 OS=Homo sapiens GN=NOP58 PE=1 SV=1 - [NOP58_HUMAN]	307.989	16.07	1	6	6	11	2.51053e+08	0.892633	7	11.4584	529	59.5405	8.92432
P09429	High mobility group protein B1 OS=Homo sapiens GN=HMGB1 PE=1 SV=3 - [HMGB1_HUMAN]	306.537	24.65	3	4	6	27	1.81984e+09	0.574101	5	5.73729	215	24.8782	5.74463
Q8IY81	pre-rRNA processing protein FTSJ3 OS=Homo sapiens GN=FTSJ3 PE=1 SV=2 - [RRMJ3_HUMAN]	303.483	14.29	1	6	10	20	1.08103e+08	1.03103	7	16.518	847	96.4992	8.39697
Q7KZ85	Transcription elongation factor SPT6 OS=Homo sapiens GN=SUPT6H PE=1 SV=2 - [SPT6H_HUMAN]	303.17	7.94	1	9	10	18	5.82666e+07	0.696268	7	37.0756	1726	198.949	4.90674
P00367	Glutamate dehydrogenase 1, mitochondrial OS=Homo sapiens GN=GLUD1 PE=1 SV=2 - [DHE3_HUMAN]	303.168	18.82	2	10	10	17	3.07951e+08	0.941054	7	35.5377	558	61.3592	7.79639
O95757	Heat shock 70 kDa protein 4L OS=Homo sapiens GN=HSPA4L PE=1 SV=3 - [HS74L_HUMAN]	303.145	8.22	1	2	6	16	2.2355e+08	0.369219	2	110.624	839	94.4525	5.88428
Q15020	Squamous cell carcinoma antigen recognized by T-cells 3 OS=Homo sapiens GN=SART3 PE=1 SV=1 - [SART3_HUMAN]	299.675	14.85	1	10	14	31	1.54818e+08	0.959529	14	21.3543	963	109.865	5.56689
Q12765	Secernin-1 OS=Homo sapiens GN=SCRN1 PE=1 SV=2 - [SCRN1_HUMAN]	299.239	13.04	1	4	4	19	1.52947e+08	0.688007	9	22.465	414	46.3525	4.75439
P21281	V-type proton ATPase subunit B, brain isoform OS=Homo sapiens GN=ATP6V1B2 PE=1 SV=3 - [VATB2_HUMAN]	298.777	20.35	2	7	7	14	1.4777e+08	0.700467	8	53.6496	511	56.4649	5.80811
Q9Y2B0	Protein canopy homolog 2 OS=Homo sapiens GN=CNPY2 PE=1 SV=1 - [CNPY2_HUMAN]	297.96	35.71	1	6	6	10	2.66685e+08	0.810043	5	17.513	182	20.6392	4.91943
P62829	60S ribosomal protein L23 OS=Homo sapiens GN=RPL23 PE=1 SV=1 - [RL23_HUMAN]	297.707	49.29	1	6	7	22	1.23047e+09	0.765673	6	20.0799	140	14.8561	10.5063
Q7L576	Cytoplasmic FMR1-interacting protein 1 OS=Homo sapiens GN=CYFIP1 PE=1 SV=1 - [CYFP1_HUMAN]	297.263	13.33	1	6	16	32	1.54402e+08	0.813411	7	20.7995	1253	145.089	6.90283
P26368	Splicing factor U2AF 65 kDa subunit OS=Homo sapiens GN=U2AF2 PE=1 SV=4 - [U2AF2_HUMAN]	296.654	21.26	1	6	6	24	3.75581e+08	0.99133	5	33.7415	475	53.4672	9.08545
Q14576	ELAV-like protein 3 OS=Homo sapiens GN=ELAVL3 PE=1 SV=3 - [ELAV3_HUMAN]	296.203	25.89	1	1	8	21	9.50364e+08	0.547318	1		367	39.5223	9.27588
P35270	Sepiapterin reductase OS=Homo sapiens GN=SPR PE=1 SV=1 - [SPRE_HUMAN]	295.926	19.92	1	3	3	9	5.68248e+07	0.800605	7	31.3275	261	28.0308	8.04541
Q9HB71	Calcyclin-binding protein OS=Homo sapiens GN=CACYBP PE=1 SV=2 - [CYBP_HUMAN]	295.781	38.6	1	6	7	20	5.30281e+08	0.688757	7	11.8595	228	26.1936	8.25049
P46777	60S ribosomal protein L5 OS=Homo sapiens GN=RPL5 PE=1 SV=3 - [RL5_HUMAN]	295.596	29.63	1	6	11	27	7.43178e+08	0.833981	9	17.3183	297	34.3407	9.71533
Q9UQ80	Proliferation-associated protein 2G4 OS=Homo sapiens GN=PA2G4 PE=1 SV=3 - [PA2G4_HUMAN]	294.63	20.3	1	7	8	19	2.51164e+08	0.849222	10	24.6225	394	43.7592	6.55127
P49736	DNA replication licensing factor MCM2 OS=Homo sapiens GN=MCM2 PE=1 SV=4 - [MCM2_HUMAN]	292.52	24.34	1	15	18	36	3.41272e+08	0.647489	13	22.5047	904	101.832	5.51611
P11137	Microtubule-associated protein 2 OS=Homo sapiens GN=MAP2 PE=1 SV=4 - [MAP2_HUMAN]	292.45	9.74	1	10	16	32	1.75735e+08	0.612516	13	32.8822	1827	199.404	4.90674
P51665	26S proteasome non-ATPase regulatory subunit 7 OS=Homo sapiens GN=PSMD7 PE=1 SV=2 - [PSD7_HUMAN]	292.426	23.77	1	4	5	14	1.46431e+09	0.942999	3	13.9188	324	37.0025	6.771
P14854	Cytochrome c oxidase subunit 6B1 OS=Homo sapiens GN=COX6B1 PE=1 SV=2 - [CX6B1_HUMAN]	292.342	26.74	1	2	3	17	1.72861e+08				86	10.1857	7.04932
P12004	Proliferating cell nuclear antigen OS=Homo sapiens GN=PCNA PE=1 SV=1 - [PCNA_HUMAN]	289.83	31.8	1	5	6	15	4.27982e+08	0.756592	7	22.6418	261	28.7503	4.69092
Q9UQ35	Serine/arginine repetitive matrix protein 2 OS=Homo sapiens GN=SRRM2 PE=1 SV=2 - [SRRM2_HUMAN]	289.256	8.18	1	12	16	26	7.20195e+07	0.947067	13	62.0469	2752	299.438	12.0591
Q96E17	Ras-related protein Rab-3C OS=Homo sapiens GN=RAB3C PE=2 SV=1 - [RAB3C_HUMAN]	288.856	23.35	9	1	5	16	3.65719e+08	0.404375	2	23.8128	227	25.9356	5.23682
Q16576	Histone-binding protein RBBP7 OS=Homo sapiens GN=RBBP7 PE=1 SV=1 - [RBBP7_HUMAN]	287.533	15.76	1	2	6	17	3.74816e+08	0.673681	2	25.7037	425	47.7902	5.04639
P16152	Carbonyl reductase [NADPH] 1 OS=Homo sapiens GN=CBR1 PE=1 SV=3 - [CBR1_HUMAN]	285.963	36.82	2	6	6	16	4.01209e+08	0.792665	9	24.111	277	30.3559	8.32373
Q13283	Ras GTPase-activating protein-binding protein 1 OS=Homo sapiens GN=G3BP1 PE=1 SV=1 - [G3BP1_HUMAN]	285.323	16.74	1	5	6	16	3.3306e+08	0.901092	5	15.7962	466	52.1321	5.51611
O94906	Pre-mRNA-processing factor 6 OS=Homo sapiens GN=PRPF6 PE=1 SV=1 - [PRP6_HUMAN]	285.208	12.11	1	7	10	18	1.61917e+08	0.943491	8	9.64871	941	106.858	8.25049
P61018	Ras-related protein Rab-4B OS=Homo sapiens GN=RAB4B PE=1 SV=1 - [RAB4B_HUMAN]	284.762	16.43	9	1	3	14	5.19238e+08	1.58099	1		213	23.5719	6.06201
P35222	Catenin beta-1 OS=Homo sapiens GN=CTNNB1 PE=1 SV=1 - [CTNB1_HUMAN]	283.628	5.89	1	3	5	15	5.19828e+07	0.992451	4	17.207	781	85.4422	5.85889
Q9C0C9	Ubiquitin-conjugating enzyme E2 O OS=Homo sapiens GN=UBE2O PE=1 SV=3 - [UBE2O_HUMAN]	283.081	7.97	1	6	7	14	1.03757e+08	0.743718	6	6.5039	1292	141.205	5.12256
P09525	Annexin A4 OS=Homo sapiens GN=ANXA4 PE=1 SV=4 - [ANXA4_HUMAN]	283.031	26.33	1	6	7	16	1.53033e+08	1.37442	8	20.4967	319	35.8601	6.12549
Q12860	Contactin-1 OS=Homo sapiens GN=CNTN1 PE=1 SV=1 - [CNTN1_HUMAN]	282.968	15.62	1	11	12	19	8.27198e+07	0.634871	10	20.6985	1018	113.249	5.89697
Q96BM9	ADP-ribosylation factor-like protein 8A OS=Homo sapiens GN=ARL8A PE=1 SV=1 - [ARL8A_HUMAN]	282.61	45.7	1	1	7	25	4.8266e+08	1.05795	1		186	21.402	7.76709
O60762	Dolichol-phosphate mannosyltransferase OS=Homo sapiens GN=DPM1 PE=1 SV=1 - [DPM1_HUMAN]	281.302	40.77	1	7	9	32	2.82879e+08	1.23137	11	31.5461	260	29.6158	9.56885
P78417	Glutathione S-transferase omega-1 OS=Homo sapiens GN=GSTO1 PE=1 SV=2 - [GSTO1_HUMAN]	281.302	29.88	1	6	9	31	6.01942e+08	0.903311	6	13.3191	241	27.548	6.59521
Q96DA2	Ras-related protein Rab-39B OS=Homo sapiens GN=RAB39B PE=1 SV=1 - [RB39B_HUMAN]	280.988	19.25	8	2	3	13	3.63337e+08	0.860446	1		213	24.6067	7.82568
P09417	Dihydropteridine reductase OS=Homo sapiens GN=QDPR PE=1 SV=2 - [DHPR_HUMAN]	280.574	35.25	1	4	5	12	2.62881e+08	0.894199	3	17.0944	244	25.773	7.37158
Q13162	Peroxiredoxin-4 OS=Homo sapiens GN=PRDX4 PE=1 SV=1 - [PRDX4_HUMAN]	280.196	21.77	1	3	6	42	1440416270	0.818791	4	11.0799	271	30.5208	6.29053
Q92878	DNA repair protein RAD50 OS=Homo sapiens GN=RAD50 PE=1 SV=1 - [RAD50_HUMAN]	279.735	19.51	1	15	25	136	3.90248e+10	0.782782	13	12.0198	1312	153.797	6.88818
P11498	Pyruvate carboxylase, mitochondrial OS=Homo sapiens GN=PC PE=1 SV=2 - [PYC_HUMAN]	279.347	18.59	1	16	17	28	1.18779e+08	1.29169	12	28.719	1178	129.551	6.84424
P06703	Protein S100-A6 OS=Homo sapiens GN=S100A6 PE=1 SV=1 - [S10A6_HUMAN]	279.299	27.78	1	2	4	38	3101577474	0.598533	3	2.4975	90	10.1733	5.47803
Q14108	Lysosome membrane protein 2 OS=Homo sapiens GN=SCARB2 PE=1 SV=2 - [SCRB2_HUMAN]	278.549	13.6	1	5	6	17	4.43668e+08	0.890363	6	27.2022	478	54.2555	5.13525
P62899	60S ribosomal protein L31 OS=Homo sapiens GN=RPL31 PE=1 SV=1 - [RL31_HUMAN]	277.741	42.4	1	4	7	19	1.26873e+09	0.862732	4	5.84741	125	14.4539	10.5356
P46926	Glucosamine-6-phosphate isomerase 1 OS=Homo sapiens GN=GNPDA1 PE=1 SV=1 - [GNPI1_HUMAN]	277.248	26.64	2	4	5	13	7.38927e+07	0.861733	6	22.9964	289	32.6476	6.91748
O60306	Intron-binding protein aquarius OS=Homo sapiens GN=AQR PE=1 SV=4 - [AQR_HUMAN]	277.188	12.93	1	14	16	26	8.20821e+07	0.719313	15	51.7533	1485	171.186	6.3667
Q9NYU2	UDP-glucose:glycoprotein glucosyltransferase 1 OS=Homo sapiens GN=UGGT1 PE=1 SV=3 - [UGGG1_HUMAN]	277.18	15.88	1	18	21	40	1.54824e+08	0.955292	20	25.7682	1555	177.078	5.63037
Q15363	Transmembrane emp24 domain-containing protein 2 OS=Homo sapiens GN=TMED2 PE=1 SV=1 - [TMED2_HUMAN]	276.433	10.95	1	2	2	28	49808386	0.96155	7	8.47383	201	22.7464	5.17334
Q15631	Translin OS=Homo sapiens GN=TSN PE=1 SV=1 - [TSN_HUMAN]	276.201	33.33	1	7	8	16	3.52587e+08	0.755262	10	34.3061	228	26.1668	6.44287
P56192	Methionine--tRNA ligase, cytoplasmic OS=Homo sapiens GN=MARS PE=1 SV=2 - [SYMC_HUMAN]	275.353	11.11	1	8	8	17	2.51911e+08	0.851207	6	14.0711	900	101.052	6.16357
Q09028	Histone-binding protein RBBP4 OS=Homo sapiens GN=RBBP4 PE=1 SV=3 - [RBBP4_HUMAN]	275.262	18.82	1	3	7	19	4.43733e+08	0.666215	3	26.2392	425	47.6261	4.89404
P11177	Pyruvate dehydrogenase E1 component subunit beta, mitochondrial OS=Homo sapiens GN=PDHB PE=1 SV=3 - [ODPB_HUMAN]	275.079	28.41	1	8	8	25	2.68794e+08	0.983939	6	13.6366	359	39.208	6.65381
P13489	Ribonuclease inhibitor OS=Homo sapiens GN=RNH1 PE=1 SV=2 - [RINI_HUMAN]	273.65	11.06	1	3	4	8	121782512	1.0877	3	4.23336	461	49.9411	4.81787
P12955	Xaa-Pro dipeptidase OS=Homo sapiens GN=PEPD PE=1 SV=3 - [PEPD_HUMAN]	273.641	16.43	1	5	7	18	5.0636e+08	0.895556	4	25.7705	493	54.5129	5.99854
Q93008	Probable ubiquitin carboxyl-terminal hydrolase FAF-X OS=Homo sapiens GN=USP9X PE=1 SV=3 - [USP9X_HUMAN]	273.445	7.16	2	12	17	21	1.85548e+08	0.717313	8	25.0444	2570	292.094	5.79541
O15116	U6 snRNA-associated Sm-like protein LSm1 OS=Homo sapiens GN=LSM1 PE=1 SV=1 - [LSM1_HUMAN]	273.106	47.37	1	4	5	18	5.94497e+08	0.87427	3	12.8275	133	15.1701	5.22412
P15121	Aldose reductase OS=Homo sapiens GN=AKR1B1 PE=1 SV=3 - [ALDR_HUMAN]	271.98	39.24	2	7	11	32	2.73991e+09	0.736741	7	10.756	316	35.8305	6.97607
Q10570	Cleavage and polyadenylation specificity factor subunit 1 OS=Homo sapiens GN=CPSF1 PE=1 SV=2 - [CPSF1_HUMAN]	270.42	3.95	1	3	4	10	4.49652e+08	0.845367	3	32.7973	1443	160.782	6.40479
P24666	Low molecular weight phosphotyrosine protein phosphatase OS=Homo sapiens GN=ACP1 PE=1 SV=3 - [PPAC_HUMAN]	268.045	31.65	1	4	4	11	4.37303e+08	0.848525	4	31.0523	158	18.0308	6.7417
Q9NUU7	ATP-dependent RNA helicase DDX19A OS=Homo sapiens GN=DDX19A PE=1 SV=1 - [DD19A_HUMAN]	267.25	10.46	2	3	5	11	2.85579e+07	1.07093	5	14.7657	478	53.9408	6.58057
Q13404	Ubiquitin-conjugating enzyme E2 variant 1 OS=Homo sapiens GN=UBE2V1 PE=1 SV=2 - [UB2V1_HUMAN]	266.921	51.02	1	2	7	19	6.24689e+08	0.482408	2	102.363	147	16.4843	7.92822
P61020	Ras-related protein Rab-5B OS=Homo sapiens GN=RAB5B PE=1 SV=1 - [RAB5B_HUMAN]	265.314	21.4	1	1	4	28	5.01093e+08	0.943937	1		215	23.6919	8.1333
Q9UMS6	Synaptopodin-2 OS=Homo sapiens GN=SYNPO2 PE=1 SV=2 - [SYNP2_HUMAN]	264.981	9.97	1	7	9	12	7.3964e+07	0.744338	6	26.2236	1093	117.441	8.57275
Q05682	Caldesmon OS=Homo sapiens GN=CALD1 PE=1 SV=3 - [CALD1_HUMAN]	264.407	18.92	1	10	16	27	1.78125e+08	0.932779	9	26.6206	793	93.1754	5.65576
P14927	Cytochrome b-c1 complex subunit 7 OS=Homo sapiens GN=UQCRB PE=1 SV=2 - [QCR7_HUMAN]	264.18	34.23	1	4	4	10	1.19196e+08	1.25483	3	31.0467	111	13.522	8.77783
P57088	Transmembrane protein 33 OS=Homo sapiens GN=TMEM33 PE=1 SV=2 - [TMM33_HUMAN]	263.497	20.65	1	4	6	26	3.51908e+08	0.827506	9	19.6761	247	27.9598	9.70068
Q9NQP4	Prefoldin subunit 4 OS=Homo sapiens GN=PFDN4 PE=1 SV=1 - [PFD4_HUMAN]	263.26	20.15	1	2	2	10	2.50119e+08	0.822301	3	5.77074	134	15.3046	4.52588
P62906	60S ribosomal protein L10a OS=Homo sapiens GN=RPL10A PE=1 SV=2 - [RL10A_HUMAN]	262.737	24.42	1	4	5	23	1.19341e+09	0.928944	5	1.79248	217	24.8155	9.93506
Q9BPU6	Dihydropyrimidinase-related protein 5 OS=Homo sapiens GN=DPYSL5 PE=1 SV=1 - [DPYL5_HUMAN]	261.979	31.03	1	12	13	33	4.48118e+09	0.432029	11	11.1461	564	61.3822	7.1958
P28066	Proteasome subunit alpha type-5 OS=Homo sapiens GN=PSMA5 PE=1 SV=3 - [PSA5_HUMAN]	261.949	25.73	1	5	5	16	6.25577e+08	0.97278	7	11.4707	241	26.3942	4.79248
P47756	F-actin-capping protein subunit beta OS=Homo sapiens GN=CAPZB PE=1 SV=4 - [CAPZB_HUMAN]	260.993	17.69	1	3	5	10	9.89039e+07	0.764761	5	18.7137	277	31.3308	5.59229
P55084	Trifunctional enzyme subunit beta, mitochondrial OS=Homo sapiens GN=HADHB PE=1 SV=3 - [ECHB_HUMAN]	260.548	30.8	1	9	12	28	4.69369e+08	0.923343	10	9.33745	474	51.2615	9.40771
P46108	Adapter molecule crk OS=Homo sapiens GN=CRK PE=1 SV=2 - [CRK_HUMAN]	259.565	16.78	1	3	3	8	4.33524e+07	1.11228	4	49.0649	304	33.81	5.5542
P47897	Glutamine--tRNA ligase OS=Homo sapiens GN=QARS PE=1 SV=1 - [SYQ_HUMAN]	259.406	16.13	1	10	11	19	1.77804e+08	0.769077	15	15.0272	775	87.7429	7.15186
P30050	60S ribosomal protein L12 OS=Homo sapiens GN=RPL12 PE=1 SV=1 - [RL12_HUMAN]	259.291	27.27	1	3	4	26	9.28545e+08	0.757468	5	9.2445	165	17.8075	9.42236
Q92973	Transportin-1 OS=Homo sapiens GN=TNPO1 PE=1 SV=2 - [TNPO1_HUMAN]	258.711	9.47	1	4	7	22	1.44642e+08	0.837151	4	32.4902	898	102.289	4.98291
P57740	Nuclear pore complex protein Nup107 OS=Homo sapiens GN=NUP107 PE=1 SV=1 - [NU107_HUMAN]	258.667	9.84	1	6	7	10	7.4705e+07	0.997659	6	11.1831	925	106.307	5.42725
Q9Y5L4	Mitochondrial import inner membrane translocase subunit Tim13 OS=Homo sapiens GN=TIMM13 PE=1 SV=1 - [TIM13_HUMAN]	258.139	26.32	1	2	2	8	4.26561e+08	0.892228	2	14.5407	95	10.493	8.17725
Q2TAY7	WD40 repeat-containing protein SMU1 OS=Homo sapiens GN=SMU1 PE=1 SV=2 - [SMU1_HUMAN]	258.022	16.37	1	6	7	20	5.02187e+07	0.871646	10	24.327	513	57.5072	7.18115
P08754	Guanine nucleotide-binding protein G(k) subunit alpha OS=Homo sapiens GN=GNAI3 PE=1 SV=3 - [GNAI3_HUMAN]	258.016	14.41	7	2	4	12	2.3337e+08	0.831404	3	32.8361	354	40.5063	5.69385
P62310	U6 snRNA-associated Sm-like protein LSm3 OS=Homo sapiens GN=LSM3 PE=1 SV=2 - [LSM3_HUMAN]	257.221	25.49	1	2	3	34	9.91298e+08	0.847524	2	9.29999	102	11.838	4.70361
Q15056	Eukaryotic translation initiation factor 4H OS=Homo sapiens GN=EIF4H PE=1 SV=5 - [IF4H_HUMAN]	256.843	14.52	1	3	3	13	3.85884e+08	0.922191	4	31.8207	248	27.3684	7.2251
P31153	S-adenosylmethionine synthase isoform type-2 OS=Homo sapiens GN=MAT2A PE=1 SV=1 - [METK2_HUMAN]	256.235	15.95	1	4	5	11	3.05846e+08	0.777117	3	12.8579	395	43.6333	6.48096
Q00341	Vigilin OS=Homo sapiens GN=HDLBP PE=1 SV=2 - [VIGLN_HUMAN]	255.315	20.74	1	19	23	62	2.34659e+10	0.79245	17	18.687	1268	141.368	6.87354
Q13405	39S ribosomal protein L49, mitochondrial OS=Homo sapiens GN=MRPL49 PE=1 SV=1 - [RM49_HUMAN]	254.862	34.94	1	5	5	16	1.22648e+08	0.726131	6	56.9352	166	19.1859	9.45166
P15259	Phosphoglycerate mutase 2 OS=Homo sapiens GN=PGAM2 PE=1 SV=3 - [PGAM2_HUMAN]	254.806	17.39	1	1	4	14	9.85607e+08	1.86739	1		253	28.7478	8.88037
Q16629	Serine/arginine-rich splicing factor 7 OS=Homo sapiens GN=SRSF7 PE=1 SV=1 - [SRSF7_HUMAN]	254.39	23.95	1	4	6	24	5.70879e+08	0.801963	4	19.8903	238	27.35	11.8247
O95716	Ras-related protein Rab-3D OS=Homo sapiens GN=RAB3D PE=1 SV=1 - [RAB3D_HUMAN]	254.36	29.22	9	1	5	16	3.73232e+08	0.614791	1		219	24.2518	4.93213
O43242	26S proteasome non-ATPase regulatory subunit 3 OS=Homo sapiens GN=PSMD3 PE=1 SV=2 - [PSMD3_HUMAN]	254.041	24.53	1	9	11	23	2.54511e+08	0.924797	8	16.4394	534	60.9395	8.44092
P20336	Ras-related protein Rab-3A OS=Homo sapiens GN=RAB3A PE=1 SV=1 - [RAB3A_HUMAN]	253.94	27.73	9	1	5	16	3.75199e+08	0.323506	1		220	24.9681	5.03369
P62917	60S ribosomal protein L8 OS=Homo sapiens GN=RPL8 PE=1 SV=2 - [RL8_HUMAN]	253.169	19.07	1	4	5	16	1.26789e+09	0.77713	7	22.876	257	28.0073	11.0337
Q9Y266	Nuclear migration protein nudC OS=Homo sapiens GN=NUDC PE=1 SV=1 - [NUDC_HUMAN]	253.001	22.36	1	6	6	14	2.19878e+08	0.758836	8	41.8484	331	38.2191	5.37646
Q9UN86	Ras GTPase-activating protein-binding protein 2 OS=Homo sapiens GN=G3BP2 PE=1 SV=2 - [G3BP2_HUMAN]	251.957	25.73	1	6	9	19	4.11715e+08	0.635677	5	4.47889	482	54.0878	5.5542
Q9NTZ6	RNA-binding protein 12 OS=Homo sapiens GN=RBM12 PE=1 SV=1 - [RBM12_HUMAN]	251.53	10.09	1	6	8	13	1.0633e+08	0.934531	6	67.2737	932	97.3334	8.63135
P35998	26S protease regulatory subunit 7 OS=Homo sapiens GN=PSMC2 PE=1 SV=3 - [PRS7_HUMAN]	251.439	18.48	1	6	7	12	1.50465e+08	0.804762	6	10.005	433	48.6031	5.94775
P27694	Replication protein A 70 kDa DNA-binding subunit OS=Homo sapiens GN=RPA1 PE=1 SV=2 - [RFA1_HUMAN]	251.42	25.49	1	11	13	17	1.95122e+08	0.865685	10	27.4112	616	68.0953	7.21045
O14737	Programmed cell death protein 5 OS=Homo sapiens GN=PDCD5 PE=1 SV=3 - [PDCD5_HUMAN]	250.892	47.2	1	4	5	16	3.69859e+08	0.81814	6	3.56727	125	14.2763	6.03662
O00264	Membrane-associated progesterone receptor component 1 OS=Homo sapiens GN=PGRMC1 PE=1 SV=3 - [PGRC1_HUMAN]	250.065	21.54	1	3	3	9	1.84004e+08	0.609892	1		195	21.6578	4.70361
O00267	Transcription elongation factor SPT5 OS=Homo sapiens GN=SUPT5H PE=1 SV=1 - [SPT5H_HUMAN]	249.48	13.8	1	8	11	15	8.3879e+07	0.987211	9	57.6994	1087	120.925	5.05908
O75352	Mannose-P-dolichol utilization defect 1 protein OS=Homo sapiens GN=MPDU1 PE=1 SV=2 - [MPU1_HUMAN]	249.423	11.74	1	2	3	22	7.17419e+07	0.779269	8	25.0455	247	26.6205	8.93896
P49915	GMP synthase [glutamine-hydrolyzing] OS=Homo sapiens GN=GMPS PE=1 SV=1 - [GUAA_HUMAN]	248.513	22.8	1	8	10	16	2.17514e+08	0.657389	7	28.285	693	76.667	6.87354
O95197	Reticulon-3 OS=Homo sapiens GN=RTN3 PE=1 SV=2 - [RTN3_HUMAN]	248.467	3.88	1	2	4	29	3.89056e+08	0.746561	11	21.5439	1032	112.541	4.95752
Q15008	26S proteasome non-ATPase regulatory subunit 6 OS=Homo sapiens GN=PSMD6 PE=1 SV=1 - [PSMD6_HUMAN]	247.84	22.11	1	6	8	13	2.1072e+08	0.76706	6	31.0948	389	45.5023	5.61768
Q8IZL8	Proline-, glutamic acid- and leucine-rich protein 1 OS=Homo sapiens GN=PELP1 PE=1 SV=2 - [PELP1_HUMAN]	247.633	8.67	1	6	7	13	1.19571e+08	0.729849	6	14.9757	1130	119.624	4.33545
O60841	Eukaryotic translation initiation factor 5B OS=Homo sapiens GN=EIF5B PE=1 SV=4 - [IF2P_HUMAN]	247.6	8.11	1	5	9	16	1.13736e+08	0.81885	6	14.1846	1220	138.742	5.49072
Q13409	Cytoplasmic dynein 1 intermediate chain 2 OS=Homo sapiens GN=DYNC1I2 PE=1 SV=3 - [DC1I2_HUMAN]	246.333	14.73	1	6	7	13	2.05681e+08	0.545702	3	16.0267	638	71.4121	5.19873
Q9BZJ0	Crooked neck-like protein 1 OS=Homo sapiens GN=CRNKL1 PE=1 SV=4 - [CRNL1_HUMAN]	246.065	10.02	1	4	9	22	372500210	0.920865	3	29.5416	848	100.389	8.00146
P48147	Prolyl endopeptidase OS=Homo sapiens GN=PREP PE=1 SV=2 - [PPCE_HUMAN]	245.952	15.49	1	9	10	17	1.41235e+08	0.972844	8	28.9343	710	80.648	5.85889
O94826	Mitochondrial import receptor subunit TOM70 OS=Homo sapiens GN=TOMM70A PE=1 SV=1 - [TOM70_HUMAN]	245.726	23.36	1	9	11	27	354444353	0.936617	11	22.9606	608	67.412	7.12256
P61254	60S ribosomal protein L26 OS=Homo sapiens GN=RPL26 PE=1 SV=1 - [RL26_HUMAN]	243.405	44.83	2	9	9	32	1.1126e+09	0.788168	11	21.7645	145	17.2475	10.5503
P61758	Prefoldin subunit 3 OS=Homo sapiens GN=VBP1 PE=1 SV=3 - [PFD3_HUMAN]	243.368	28.43	1	3	5	14	262431206	0.811079	3	4.63655	197	22.6434	7.10791
Q9NUQ9	Protein FAM49B OS=Homo sapiens GN=FAM49B PE=1 SV=1 - [FA49B_HUMAN]	242.963	15.43	1	3	4	15	1.15478e+08	0.935032	3	3.55374	324	36.7246	6.06201
P62318	Small nuclear ribonucleoprotein Sm D3 OS=Homo sapiens GN=SNRPD3 PE=1 SV=1 - [SMD3_HUMAN]	242.637	15.08	1	2	2	30	1966166520	0.858994	3	39.0754	126	13.9073	10.3159
Q9Y3E0	Vesicle transport protein GOT1B OS=Homo sapiens GN=GOLT1B PE=1 SV=1 - [GOT1B_HUMAN]	242.281	18.12	1	2	2	7	2.98415e+07	0.771237	4	12.2808	138	15.4154	10.3599
Q15269	Periodic tryptophan protein 2 homolog OS=Homo sapiens GN=PWP2 PE=1 SV=2 - [PWP2_HUMAN]	242.15	6.86	1	5	5	8	3.04957e+07	0.595596	7	73.1975	919	102.387	6.15088
O76021	Ribosomal L1 domain-containing protein 1 OS=Homo sapiens GN=RSL1D1 PE=1 SV=3 - [RL1D1_HUMAN]	241.819	15.51	1	6	6	16	2.23065e+08	0.984841	8	6.76127	490	54.9389	10.1255
Q15459	Splicing factor 3A subunit 1 OS=Homo sapiens GN=SF3A1 PE=1 SV=1 - [SF3A1_HUMAN]	241.048	23.08	1	11	15	28	2.78207e+08	0.928858	14	23.8856	793	88.8305	5.22412
Q9UDY2	Tight junction protein ZO-2 OS=Homo sapiens GN=TJP2 PE=1 SV=2 - [ZO2_HUMAN]	240.387	8.82	1	6	11	18	1.56914e+08	1.10868	6	27.4551	1190	133.876	7.40088
Q86SX6	Glutaredoxin-related protein 5, mitochondrial OS=Homo sapiens GN=GLRX5 PE=1 SV=2 - [GLRX5_HUMAN]	240.233	14.01	1	2	2	8	1.22422e+08	1.09898	3	35.418	157	16.6175	6.78564
O14579	Coatomer subunit epsilon OS=Homo sapiens GN=COPE PE=1 SV=3 - [COPE_HUMAN]	240.09	42.21	1	7	7	11	8.83173e+07	1.06431	5	11.2461	308	34.4603	5.12256
P13804	Electron transfer flavoprotein subunit alpha, mitochondrial OS=Homo sapiens GN=ETFA PE=1 SV=1 - [ETFA_HUMAN]	239.673	44.74	1	8	8	18	1.57231e+08	1.30463	9	34.9432	333	35.0576	8.38232
O75368	SH3 domain-binding glutamic acid-rich-like protein OS=Homo sapiens GN=SH3BGRL PE=1 SV=1 - [SH3L1_HUMAN]	239.545	35.96	1	3	3	9	1.8075e+08	0.848498	6	24.6243	114	12.7664	5.24951
P12081	Histidine--tRNA ligase, cytoplasmic OS=Homo sapiens GN=HARS PE=1 SV=2 - [SYHC_HUMAN]	239.1	34.38	2	9	16	32	570831112	0.911488	8	21.9754	509	57.3742	5.88428
O00422	Histone deacetylase complex subunit SAP18 OS=Homo sapiens GN=SAP18 PE=1 SV=1 - [SAP18_HUMAN]	237.37	18.3	1	2	2	5	3.35919e+07	0.706157	4	19.4427	153	17.55	9.34912
P18583	Protein SON OS=Homo sapiens GN=SON PE=1 SV=4 - [SON_HUMAN]	236.962	5.69	1	7	11	27	5.18127e+08	0.991882	9	30.9814	2426	263.664	5.64307
Q03701	CCAAT/enhancer-binding protein zeta OS=Homo sapiens GN=CEBPZ PE=1 SV=3 - [CEBPZ_HUMAN]	236.689	18.31	1	11	17	29	6.47163e+08	0.854249	10	42.726	1054	120.898	5.93506
P60983	Glia maturation factor beta OS=Homo sapiens GN=GMFB PE=1 SV=2 - [GMFB_HUMAN]	236.35	30.28	1	3	3	10	2.4839e+08	0.847191	3	9.43875	142	16.7025	5.2876
P55769	NHP2-like protein 1 OS=Homo sapiens GN=NHP2L1 PE=1 SV=3 - [NH2L1_HUMAN]	236.011	24.22	1	3	3	15	5.50778e+08	0.875467	4	4.85107	128	14.1646	8.45557
P57105	Synaptojanin-2-binding protein OS=Homo sapiens GN=SYNJ2BP PE=1 SV=2 - [SYJ2B_HUMAN]	235.91	46.9	1	6	6	13	1.53661e+08	1.10492	9	24.0048	145	15.9182	6.30322
Q9UIA9	Exportin-7 OS=Homo sapiens GN=XPO7 PE=1 SV=3 - [XPO7_HUMAN]	235.568	14.9	1	12	13	21	1.67221e+08	0.956726	11	41.6891	1087	123.828	6.31592
P53992	Protein transport protein Sec24C OS=Homo sapiens GN=SEC24C PE=1 SV=3 - [SC24C_HUMAN]	235.31	9.23	1	8	8	21	6.91748e+07	0.873024	8	24.8474	1094	118.249	7.06396
P12532	Creatine kinase U-type, mitochondrial OS=Homo sapiens GN=CKMT1A PE=1 SV=1 - [KCRU_HUMAN]	234.847	25.18	2	5	8	16	3.44524e+08	0.52553	5	7.22513	417	47.0072	8.33838
Q9Y5S9	RNA-binding protein 8A OS=Homo sapiens GN=RBM8A PE=1 SV=1 - [RBM8A_HUMAN]	234.235	17.24	1	2	2	8	259514010	0.81016	4	3.36398	174	19.8767	5.71924
Q08J23	tRNA (cytosine(34)-C(5))-methyltransferase OS=Homo sapiens GN=NSUN2 PE=1 SV=2 - [NSUN2_HUMAN]	233.877	20.6	1	13	14	26	180329226	0.953369	10	21.6997	767	86.4158	6.771
P61313	60S ribosomal protein L15 OS=Homo sapiens GN=RPL15 PE=1 SV=2 - [RL15_HUMAN]	233.365	27.94	1	5	7	19	5.4139e+08	0.860246	8	14.3446	204	24.1311	11.6196
P17980	26S protease regulatory subunit 6A OS=Homo sapiens GN=PSMC3 PE=1 SV=3 - [PRS6A_HUMAN]	230.963	18.91	1	4	7	19	1.74354e+08	0.848753	7	16.3746	439	49.1725	5.23682
P08559	Pyruvate dehydrogenase E1 component subunit alpha, somatic form, mitochondrial OS=Homo sapiens GN=PDHA1 PE=1 SV=3 - [ODPA_HUMAN]	230.498	23.59	2	7	9	18	2.40927e+08	0.871143	8	32.4475	390	43.2676	8.06006
P34897	Serine hydroxymethyltransferase, mitochondrial OS=Homo sapiens GN=SHMT2 PE=1 SV=3 - [GLYM_HUMAN]	230.223	22.42	1	9	10	14	4.2067e+08	0.844571	8	26.905	504	55.9577	8.52881
Q86V81	THO complex subunit 4 OS=Homo sapiens GN=ALYREF PE=1 SV=3 - [THOC4_HUMAN]	229.88	11.28	1	2	2	6	1.62378e+08	1.29334	2	36.4205	257	26.8716	11.1509
P10515	Dihydrolipoyllysine-residue acetyltransferase component of pyruvate dehydrogenase complex, mitochondrial OS=Homo sapiens GN=DLAT PE=1 SV=3 - [ODP2_HUMAN]	228.726	15.46	1	7	9	13	2.59631e+08	0.765295	7	18.8876	647	68.9531	7.84033
P24928	DNA-directed RNA polymerase II subunit RPB1 OS=Homo sapiens GN=POLR2A PE=1 SV=2 - [RPB1_HUMAN]	228.39	12.39	1	16	20	22	7.91532e+07	0.770898	12	44.7761	1970	217.039	7.37158
P10155	60 kDa SS-A/Ro ribonucleoprotein OS=Homo sapiens GN=TROVE2 PE=1 SV=2 - [RO60_HUMAN]	227.816	15.24	1	5	6	13	1.95194e+08	0.944871	3	2.20565	538	60.6312	8.03076
P04181	Ornithine aminotransferase, mitochondrial OS=Homo sapiens GN=OAT PE=1 SV=1 - [OAT_HUMAN]	227.563	25.97	1	6	8	11	1.43247e+08	0.805402	3	9.9728	439	48.5042	7.03467
P52292	Importin subunit alpha-2 OS=Homo sapiens GN=KPNA2 PE=1 SV=1 - [IMA2_HUMAN]	225.901	14.56	1	4	5	8	7.38261e+07	0.484158	4	23.2226	529	57.8259	5.40186
Q96A72	Protein mago nashi homolog 2 OS=Homo sapiens GN=MAGOHB PE=1 SV=1 - [MGN2_HUMAN]	225.844	49.32	2	6	7	27	6.80315e+08	0.884618	7	8.80623	148	17.2649	6.39209
Q14008	Cytoskeleton-associated protein 5 OS=Homo sapiens GN=CKAP5 PE=1 SV=3 - [CKAP5_HUMAN]	225.597	6.59	1	9	14	20	1.90234e+08	0.505125	7	28.2026	2032	225.352	7.79639
P13473	Lysosome-associated membrane glycoprotein 2 OS=Homo sapiens GN=LAMP2 PE=1 SV=2 - [LAMP2_HUMAN]	225.545	7.07	1	3	3	17	7.18737e+07	1.38632	8	9.58814	410	44.9323	5.63037
P23381	Tryptophan--tRNA ligase, cytoplasmic OS=Homo sapiens GN=WARS PE=1 SV=2 - [SYWC_HUMAN]	225.451	21.87	1	5	7	13	2.35374e+08	0.649715	6	44.2918	471	53.1316	6.22705
P28838	Cytosol aminopeptidase OS=Homo sapiens GN=LAP3 PE=1 SV=3 - [AMPL_HUMAN]	225.296	17.15	1	7	7	17	1.68431e+08	1.22273	6	20.9457	519	56.1308	7.92822
P56537	Eukaryotic translation initiation factor 6 OS=Homo sapiens GN=EIF6 PE=1 SV=1 - [IF6_HUMAN]	224.267	27.35	1	4	4	17	3.39332e+08	0.892538	8	15.052	245	26.5822	4.67822
Q16836	Hydroxyacyl-coenzyme A dehydrogenase, mitochondrial OS=Homo sapiens GN=HADH PE=1 SV=3 - [HCDH_HUMAN]	224.089	20.06	1	3	3	17	1.76396e+08	0.604192	3	54.8369	314	34.2719	8.85107
Q9UBT2	SUMO-activating enzyme subunit 2 OS=Homo sapiens GN=UBA2 PE=1 SV=2 - [SAE2_HUMAN]	223.054	20.94	1	9	9	17	2.48622e+08	0.911727	10	15.3586	640	71.1792	5.2876
P61353	60S ribosomal protein L27 OS=Homo sapiens GN=RPL27 PE=1 SV=2 - [RL27_HUMAN]	222.824	42.65	1	4	5	24	1.81368e+09	0.895853	4	14.7679	136	15.7877	10.5649
P53004	Biliverdin reductase A OS=Homo sapiens GN=BLVRA PE=1 SV=2 - [BIEA_HUMAN]	222.302	36.82	1	7	7	24	3.63687e+08	0.774505	7	17.2504	296	33.4073	6.44287
O95831	Apoptosis-inducing factor 1, mitochondrial OS=Homo sapiens GN=AIFM1 PE=1 SV=1 - [AIFM1_HUMAN]	222.25	18.43	1	7	9	14	1.16183e+08	0.915597	8	12.93	613	66.8589	8.95361
P30876	DNA-directed RNA polymerase II subunit RPB2 OS=Homo sapiens GN=POLR2B PE=1 SV=1 - [RPB2_HUMAN]	221.124	15.5	1	13	14	19	4.62271e+08	0.884224	12	26.8262	1174	133.811	6.87354
Q13126	S-methyl-5'-thioadenosine phosphorylase OS=Homo sapiens GN=MTAP PE=1 SV=2 - [MTAP_HUMAN]	219.53	20.14	1	3	4	6	7.5286e+08	0.924751	3	40.9949	283	31.2158	7.18115
Q8IX01	SURP and G-patch domain-containing protein 2 OS=Homo sapiens GN=SUGP2 PE=1 SV=2 - [SUGP2_HUMAN]	219.43	17.47	1	9	13	17	2.4701e+09	0.695712	9	25.0653	1082	120.132	7.28369
O15498	Synaptobrevin homolog YKT6 OS=Homo sapiens GN=YKT6 PE=1 SV=1 - [YKT6_HUMAN]	219.38	41.92	1	6	8	17	2.67534e+08	0.805959	9	38.0954	198	22.4034	6.91748
P37235	Hippocalcin-like protein 1 OS=Homo sapiens GN=HPCAL1 PE=1 SV=3 - [HPCL1_HUMAN]	218.579	27.46	3	5	5	20	254099274	0.730708	6	5.40775	193	22.299	5.35107
Q96KP4	Cytosolic non-specific dipeptidase OS=Homo sapiens GN=CNDP2 PE=1 SV=2 - [CNDP2_HUMAN]	218.484	24.84	1	8	8	12	151413768	0.987099	8	110.794	475	52.8449	5.97314
Q13423	NAD(P) transhydrogenase, mitochondrial OS=Homo sapiens GN=NNT PE=1 SV=3 - [NNTM_HUMAN]	218.322	9.76	1	7	10	25	8.86949e+07	0.853152	11	22.9678	1086	113.823	8.08936
A5YKK6	CCR4-NOT transcription complex subunit 1 OS=Homo sapiens GN=CNOT1 PE=1 SV=2 - [CNOT1_HUMAN]	217.59	10.86	1	17	23	32	3.37264e+08	0.712529	17	23.4986	2376	266.768	7.10791
Q8IXM3	39S ribosomal protein L41, mitochondrial OS=Homo sapiens GN=MRPL41 PE=1 SV=1 - [RM41_HUMAN]	217.579	54.74	1	5	5	12	1.85655e+08	1.01283	6	28.4833	137	15.373	9.56885
Q02218	2-oxoglutarate dehydrogenase, mitochondrial OS=Homo sapiens GN=OGDH PE=1 SV=3 - [ODO1_HUMAN]	216.36	11.44	2	8	10	15	2.05299e+08	0.861062	8	13.8823	1023	115.861	6.85889
Q9BWF3	RNA-binding protein 4 OS=Homo sapiens GN=RBM4 PE=1 SV=1 - [RBM4_HUMAN]	215.713	20.6	2	5	5	9	9.63467e+07	1.11082	4	35.9154	364	40.2887	7.07861
Q14157	Ubiquitin-associated protein 2-like OS=Homo sapiens GN=UBAP2L PE=1 SV=2 - [UBP2L_HUMAN]	214.728	14.26	1	10	10	17	1.49167e+08	0.828571	8	7.70944	1087	114.465	7.10791
O95104	Splicing factor, arginine/serine-rich 15 OS=Homo sapiens GN=SCAF4 PE=1 SV=3 - [SFR15_HUMAN]	213.795	6.89	2	3	6	12	9.87826e+07	0.744133	2	36.0995	1147	125.79	9.5542
P80404	4-aminobutyrate aminotransferase, mitochondrial OS=Homo sapiens GN=ABAT PE=1 SV=3 - [GABT_HUMAN]	212.958	12.8	1	4	4	9	1.37262e+08	0.770284	4	12.1931	500	56.4026	7.95752
P46100	Transcriptional regulator ATRX OS=Homo sapiens GN=ATRX PE=1 SV=5 - [ATRX_HUMAN]	211.401	6.78	1	6	16	31	8.29696e+07	0.579425	6	12.2942	2492	282.411	6.58057
Q8WWY3	U4/U6 small nuclear ribonucleoprotein Prp31 OS=Homo sapiens GN=PRPF31 PE=1 SV=2 - [PRP31_HUMAN]	211.339	19.04	1	5	8	14	7.13404e+07	1.00066	5	7.95259	499	55.4214	5.78271
Q4G0J3	La-related protein 7 OS=Homo sapiens GN=LARP7 PE=1 SV=1 - [LARP7_HUMAN]	210.92	13.23	1	5	6	11	1.01287e+08	0.738	5	8.63447	582	66.8574	9.5542
P53999	Activated RNA polymerase II transcriptional coactivator p15 OS=Homo sapiens GN=SUB1 PE=1 SV=3 - [TCP4_HUMAN]	210.667	25.98	1	3	3	9	7.49423e+08	0.655792	2	21.7778	127	14.3864	9.59814
Q8TEA8	D-tyrosyl-tRNA(Tyr) deacylase 1 OS=Homo sapiens GN=DTD1 PE=1 SV=2 - [DTD1_HUMAN]	210.64	27.75	1	4	4	5	7.45487e+07	0.594139	3	6.93284	209	23.409	8.23584
Q9UI15	Transgelin-3 OS=Homo sapiens GN=TAGLN3 PE=1 SV=2 - [TAGL3_HUMAN]	210.457	32.16	1	3	5	14	3.61764e+08	1.13385	2	84.9898	199	22.4581	7.32764
Q9UNL2	Translocon-associated protein subunit gamma OS=Homo sapiens GN=SSR3 PE=1 SV=1 - [SSRG_HUMAN]	210.366	11.89	1	1	3	14	1.18507e+08	0.942723	2	31.3632	185	21.0672	9.61279
P49773	Histidine triad nucleotide-binding protein 1 OS=Homo sapiens GN=HINT1 PE=1 SV=2 - [HINT1_HUMAN]	210.167	24.6	1	2	2	15	7.15788e+08	0.891753	3	2.38443	126	13.7931	6.94678
Q15126	Phosphomevalonate kinase OS=Homo sapiens GN=PMVK PE=1 SV=3 - [PMVK_HUMAN]	209.809	16.15	1	3	3	15	8.32491e+07	0.620369	5	18.4367	192	21.9812	5.73193
P55036	26S proteasome non-ATPase regulatory subunit 4 OS=Homo sapiens GN=PSMD4 PE=1 SV=1 - [PSMD4_HUMAN]	209.8	20.69	2	5	5	8	105871805	0.749903	4	2.11922	377	40.7112	4.79248
P50897	Palmitoyl-protein thioesterase 1 OS=Homo sapiens GN=PPT1 PE=1 SV=1 - [PPT1_HUMAN]	208.95	13.07	1	2	3	6	7.73632e+07	0.988451	2	26.4857	306	34.1713	6.52197
P29373	Cellular retinoic acid-binding protein 2 OS=Homo sapiens GN=CRABP2 PE=1 SV=2 - [RABP2_HUMAN]	208.936	24.64	1	3	4	27	1.09348e+09	0.402875	6	6.47436	138	15.683	5.40186
O43464	Serine protease HTRA2, mitochondrial OS=Homo sapiens GN=HTRA2 PE=1 SV=2 - [HTRA2_HUMAN]	207.83	18.78	1	4	5	8	8.16568e+07	1.11603	2	49.652	458	48.8109	10.0669
Q00796	Sorbitol dehydrogenase OS=Homo sapiens GN=SORD PE=1 SV=4 - [DHSO_HUMAN]	207.19	16.81	1	4	4	11	2.55944e+08	1.03436	4	33.2246	357	38.2998	7.97217
Q9BUQ8	Probable ATP-dependent RNA helicase DDX23 OS=Homo sapiens GN=DDX23 PE=1 SV=3 - [DDX23_HUMAN]	206.732	12.8	1	10	10	17	1.66407e+08	0.847711	8	21.695	820	95.5239	9.5542
O15145	Actin-related protein 2/3 complex subunit 3 OS=Homo sapiens GN=ARPC3 PE=1 SV=3 - [ARPC3_HUMAN]	206.58	26.97	1	4	4	21	3.55791e+08	0.81538	9	18.8961	178	20.5334	8.5874
P18621	60S ribosomal protein L17 OS=Homo sapiens GN=RPL17 PE=1 SV=3 - [RL17_HUMAN]	206.527	27.17	1	4	4	20	9.98711e+08	0.859093	4	8.84708	184	21.3833	10.1694
P26196	Probable ATP-dependent RNA helicase DDX6 OS=Homo sapiens GN=DDX6 PE=1 SV=2 - [DDX6_HUMAN]	206.423	19.46	1	6	7	13	1.71725e+08	0.768995	6	22.3788	483	54.3823	8.66064
Q12996	Cleavage stimulation factor subunit 3 OS=Homo sapiens GN=CSTF3 PE=1 SV=1 - [CSTF3_HUMAN]	206.334	11.99	1	5	7	11	7.60933e+07	1.09757	5	18.7948	717	82.8687	8.11865
Q71UM5	40S ribosomal protein S27-like OS=Homo sapiens GN=RPS27L PE=1 SV=3 - [RS27L_HUMAN]	205.342	28.57	1	1	2	11	1647234338				84	9.47087	9.45166
P26583	High mobility group protein B2 OS=Homo sapiens GN=HMGB2 PE=1 SV=2 - [HMGB2_HUMAN]	203.815	15.79	2	3	4	20	1.52258e+09	0.493434	4	17.0316	209	24.0187	7.81104
O43776	Asparagine--tRNA ligase, cytoplasmic OS=Homo sapiens GN=NARS PE=1 SV=1 - [SYNC_HUMAN]	203.661	15.88	1	8	9	16	3.10396e+08	0.852226	7	21.5142	548	62.9025	6.25244
Q9H6Z4	Ran-binding protein 3 OS=Homo sapiens GN=RANBP3 PE=1 SV=1 - [RANB3_HUMAN]	203.47	15.17	1	6	7	12	9.20481e+07	0.850194	6	32.6226	567	60.1732	4.77979
Q8N1F7	Nuclear pore complex protein Nup93 OS=Homo sapiens GN=NUP93 PE=1 SV=2 - [NUP93_HUMAN]	202.929	9.77	1	5	10	16	1.63496e+08	0.79022	7	29.4994	819	93.4296	5.71924
P37837	Transaldolase OS=Homo sapiens GN=TALDO1 PE=1 SV=2 - [TALDO_HUMAN]	202.761	24.63	1	7	9	38	4.22735e+08	0.846998	6	6.17902	337	37.5165	6.81494
Q9HC38	Glyoxalase domain-containing protein 4 OS=Homo sapiens GN=GLOD4 PE=1 SV=1 - [GLOD4_HUMAN]	202.18	24.6	1	4	5	9	1.41586e+08	0.813059	4	32.1225	313	34.7713	5.60498
Q99459	Cell division cycle 5-like protein OS=Homo sapiens GN=CDC5L PE=1 SV=2 - [CDC5L_HUMAN]	202.164	16.58	1	8	12	34	2.04414e+09	0.83477	8	17.5651	802	92.1937	8.17725
Q07960	Rho GTPase-activating protein 1 OS=Homo sapiens GN=ARHGAP1 PE=1 SV=1 - [RHG01_HUMAN]	202.064	23.23	1	7	8	19	3.985e+08	0.96903	6	9.49561	439	50.4042	6.29053
Q8WUM4	Programmed cell death 6-interacting protein OS=Homo sapiens GN=PDCD6IP PE=1 SV=1 - [PDC6I_HUMAN]	201.934	17.05	1	9	9	11	1.3604e+08	0.727642	7	35.0998	868	95.9631	6.52197
P60981	Destrin OS=Homo sapiens GN=DSTN PE=1 SV=3 - [DEST_HUMAN]	201.425	36.97	1	3	5	12	2.39225e+08	0.73596	4	1.73894	165	18.4935	7.85498
P52907	F-actin-capping protein subunit alpha-1 OS=Homo sapiens GN=CAPZA1 PE=1 SV=3 - [CAZA1_HUMAN]	201.217	29.37	1	4	6	10	2.53307e+08	0.684581	4	27.4236	286	32.9023	5.69385
Q93050	V-type proton ATPase 116 kDa subunit a isoform 1 OS=Homo sapiens GN=ATP6V0A1 PE=1 SV=3 - [VPP1_HUMAN]	200.286	15.29	2	8	12	19	1.89447e+08	0.672106	8	23.2013	837	96.3501	6.43018
O75122	CLIP-associating protein 2 OS=Homo sapiens GN=CLASP2 PE=1 SV=2 - [CLAP2_HUMAN]	200.062	8.89	1	4	10	15	3.51094e+07	0.816886	5	28.4017	1294	141.046	8.47021
O15020	Spectrin beta chain, non-erythrocytic 2 OS=Homo sapiens GN=SPTBN2 PE=1 SV=3 - [SPTN2_HUMAN]	200.052	6.74	1	1	17	33	5.5485e+08				2390	271.157	6.11279
P46379	Large proline-rich protein BAG6 OS=Homo sapiens GN=BAG6 PE=1 SV=2 - [BAG6_HUMAN]	199.392	6.18	1	6	6	11	5.47205e+07	0.901819	6	30.656	1132	119.334	5.60498
Q92896	Golgi apparatus protein 1 OS=Homo sapiens GN=GLG1 PE=1 SV=2 - [GSLG1_HUMAN]	199.348	8.99	1	6	11	54	8.89763e+08	0.709594	6	8.1431	1179	134.464	6.90283
P42677	40S ribosomal protein S27 OS=Homo sapiens GN=RPS27 PE=1 SV=3 - [RS27_HUMAN]	199.054	28.57	1	1	2	11	2121703858				84	9.45484	9.45166
Q9UBF2	Coatomer subunit gamma-2 OS=Homo sapiens GN=COPG2 PE=1 SV=1 - [COPG2_HUMAN]	198.88	12.06	1	5	11	16	1.33212e+08	0.865551	3	29.2104	871	97.5596	5.80811
P30043	Flavin reductase (NADPH) OS=Homo sapiens GN=BLVRB PE=1 SV=3 - [BLVRB_HUMAN]	198.75	17.48	1	2	3	5	8.7794e+07	0.857125	2	3.95472	206	22.1054	7.6499
O60613	15 kDa selenoprotein OS=Homo sapiens GN=SEP15 PE=1 SV=3 - [SEP15_HUMAN]	198.398	27.78	1	3	4	9	179370773	1.12102	3	19.4807	162	17.7799	5.03369
P25786	Proteasome subunit alpha type-1 OS=Homo sapiens GN=PSMA1 PE=1 SV=1 - [PSA1_HUMAN]	198.301	39.16	1	7	10	17	5.87146e+08	0.753738	7	18.6806	263	29.5369	6.60986
Q96FC7	Phytanoyl-CoA hydroxylase-interacting protein-like OS=Homo sapiens GN=PHYHIPL PE=2 SV=3 - [PHIPL_HUMAN]	197.995	11.7	2	4	6	16	6.40237e+07	0.751037	9	8.95524	376	42.459	6.41748
P04632	Calpain small subunit 1 OS=Homo sapiens GN=CAPNS1 PE=1 SV=1 - [CPNS1_HUMAN]	197.86	22.39	1	2	5	11	8.2948e+07	0.920964	2	7.47102	268	28.2977	5.19873
Q9UHB9	Signal recognition particle 68 kDa protein OS=Homo sapiens GN=SRP68 PE=1 SV=2 - [SRP68_HUMAN]	197.717	13.08	1	5	6	9	303504801	0.710501	3	25.7869	627	70.6856	8.55811
P62280	40S ribosomal protein S11 OS=Homo sapiens GN=RPS11 PE=1 SV=3 - [RS11_HUMAN]	197.393	29.11	1	6	6	23	7.8653e+08	0.865124	10	16.113	158	18.419	10.3013
P28072	Proteasome subunit beta type-6 OS=Homo sapiens GN=PSMB6 PE=1 SV=4 - [PSB6_HUMAN]	197.06	12.55	1	2	3	10	4.52704e+08	1.01737	6	11.2395	239	25.3414	4.91943
O94776	Metastasis-associated protein MTA2 OS=Homo sapiens GN=MTA2 PE=1 SV=1 - [MTA2_HUMAN]	196.808	13.92	1	6	8	12	1.0667e+08	0.878612	4	22.3222	668	74.9757	9.65674
P49748	Very long-chain specific acyl-CoA dehydrogenase, mitochondrial OS=Homo sapiens GN=ACADVL PE=1 SV=1 - [ACADV_HUMAN]	196.677	18.02	1	8	9	11	1.21584e+08	0.857624	6	65.2323	655	70.3454	8.74854
Q9Y3Y2	Chromatin target of PRMT1 protein OS=Homo sapiens GN=CHTOP PE=1 SV=2 - [CHTOP_HUMAN]	195.55	29.84	1	4	5	6	1.46036e+08	1.07158	2	3.88722	248	26.3803	12.2349
Q99733	Nucleosome assembly protein 1-like 4 OS=Homo sapiens GN=NAP1L4 PE=1 SV=1 - [NP1L4_HUMAN]	194.935	20	1	5	6	10	1.38036e+08	0.913469	4	27.6502	375	42.7969	4.69092
P84095	Rho-related GTP-binding protein RhoG OS=Homo sapiens GN=RHOG PE=1 SV=1 - [RHOG_HUMAN]	193.4	14.14	1	1	2	4	3.64469e+07	0.646737	2	86.496	191	21.2949	8.11865
O95372	Acyl-protein thioesterase 2 OS=Homo sapiens GN=LYPLA2 PE=1 SV=1 - [LYPA2_HUMAN]	193.319	16.88	1	2	3	9	2.76543e+08	0.852779	4	45.6406	231	24.7207	7.2251
Q5VYK3	Proteasome-associated protein ECM29 homolog OS=Homo sapiens GN=ECM29 PE=1 SV=2 - [ECM29_HUMAN]	193.291	6.56	1	8	12	18	4.47524e+07	0.761099	8	21.6893	1845	204.16	7.12256
Q6IAA8	Ragulator complex protein LAMTOR1 OS=Homo sapiens GN=LAMTOR1 PE=1 SV=2 - [LTOR1_HUMAN]	192.663	49.07	1	4	4	13	1.90827e+08	0.826673	4	2.19634	161	17.7338	5.14795
Q9NZ01	Very-long-chain enoyl-CoA reductase OS=Homo sapiens GN=TECR PE=1 SV=1 - [TECR_HUMAN]	192.401	16.56	1	5	6	23	9.35442e+07	0.638284	9	31.7179	308	36.0108	9.45166
Q15435	Protein phosphatase 1 regulatory subunit 7 OS=Homo sapiens GN=PPP1R7 PE=1 SV=1 - [PP1R7_HUMAN]	191.494	9.17	1	2	2	8	3.76369e+07	0.690526	3	15.9874	360	41.5385	4.90674
P00491	Purine nucleoside phosphorylase OS=Homo sapiens GN=PNP PE=1 SV=2 - [PNPH_HUMAN]	191.05	27.68	1	5	5	12	1.03442e+08	0.786455	6	14.064	289	32.0972	6.94678
Q9Y3B7	39S ribosomal protein L11, mitochondrial OS=Homo sapiens GN=MRPL11 PE=1 SV=1 - [RM11_HUMAN]	190.656	41.15	1	6	6	10	1.10381e+08	0.901383	5	20.1051	192	20.6704	9.90576
P51114	Fragile X mental retardation syndrome-related protein 1 OS=Homo sapiens GN=FXR1 PE=1 SV=3 - [FXR1_HUMAN]	190.58	9.34	1	3	4	5	4.07431e+07	0.69	3	27.6755	621	69.6779	6.15088
O75347	Tubulin-specific chaperone A OS=Homo sapiens GN=TBCA PE=1 SV=3 - [TBCA_HUMAN]	190.432	46.3	1	3	6	16	1.67193e+08	0.656841	3	20.1439	108	12.8467	5.2876
Q9Y3I0	tRNA-splicing ligase RtcB homolog OS=Homo sapiens GN=C22orf28 PE=1 SV=1 - [RTCB_HUMAN]	190.352	22.38	1	9	10	18	2.44502e+08	0.846664	10	23.7044	505	55.1749	7.2251
O75083	WD repeat-containing protein 1 OS=Homo sapiens GN=WDR1 PE=1 SV=4 - [WDR1_HUMAN]	189.217	11.39	1	5	6	16	4.05872e+08	0.929589	8	28.4066	606	66.1519	6.65381
Q7Z3K3	Pogo transposable element with ZNF domain OS=Homo sapiens GN=POGZ PE=1 SV=2 - [POGZ_HUMAN]	188.797	2.91	1	2	3	7	2.90644e+07	0.748694	4	10.7452	1410	155.245	7.40088
O75947	ATP synthase subunit d, mitochondrial OS=Homo sapiens GN=ATP5H PE=1 SV=3 - [ATP5H_HUMAN]	188.71	44.1	1	5	5	13	2.83459e+08	0.850812	8	31.1492	161	18.4795	5.30029
Q9Y4A5	Transformation/transcription domain-associated protein OS=Homo sapiens GN=TRRAP PE=1 SV=3 - [TRRAP_HUMAN]	188.611	5.83	1	13	22	23	1.17891e+09	0.790283	11	21.5415	3859	437.318	8.19189
Q9Y3D6	Mitochondrial fission 1 protein OS=Homo sapiens GN=FIS1 PE=1 SV=2 - [FIS1_HUMAN]	188.5	20.39	1	2	3	18	3.56332e+08	1.01014	2	5.43627	152	16.927	8.79248
O75150	E3 ubiquitin-protein ligase BRE1B OS=Homo sapiens GN=RNF40 PE=1 SV=4 - [BRE1B_HUMAN]	188.438	13.89	1	7	13	17	1.31607e+08	0.827057	4	23.5496	1001	113.581	6.22705
Q9H3P7	Golgi resident protein GCP60 OS=Homo sapiens GN=ACBD3 PE=1 SV=4 - [GCP60_HUMAN]	187.67	7.01	1	2	2	3	5.01211e+07	0.842196	2	77.1315	528	60.556	5.05908
P25398	40S ribosomal protein S12 OS=Homo sapiens GN=RPS12 PE=1 SV=3 - [RS12_HUMAN]	187.411	21.21	1	2	4	25	7.30433e+08	0.87046	6	5.6662	132	14.5055	7.21045
O95347	Structural maintenance of chromosomes protein 2 OS=Homo sapiens GN=SMC2 PE=1 SV=2 - [SMC2_HUMAN]	187.148	13.45	1	12	14	21	1.30666e+08	0.574198	10	14.4009	1197	135.572	8.42627
Q9UBB4	Ataxin-10 OS=Homo sapiens GN=ATXN10 PE=1 SV=1 - [ATX10_HUMAN]	187.1	10.74	1	4	4	8	6.93707e+07	0.821545	6	68.4006	475	53.4548	5.24951
Q9BXP5	Serrate RNA effector molecule homolog OS=Homo sapiens GN=SRRT PE=1 SV=1 - [SRRT_HUMAN]	186.582	9.93	1	7	8	20	226946425	0.845006	7	21.4062	876	100.604	5.96045
Q02978	Mitochondrial 2-oxoglutarate/malate carrier protein OS=Homo sapiens GN=SLC25A11 PE=1 SV=3 - [M2OM_HUMAN]	185.834	31.21	1	6	6	10	1.67802e+08	0.815675	3	17.1328	314	34.0399	9.90576
P02794	Ferritin heavy chain OS=Homo sapiens GN=FTH1 PE=1 SV=2 - [FRIH_HUMAN]	185.658	30.6	1	5	5	17	4.43892e+08	0.974519	7	11.9704	183	21.2123	5.5542
P39656	Dolichyl-diphosphooligosaccharide--protein glycosyltransferase 48 kDa subunit OS=Homo sapiens GN=DDOST PE=1 SV=4 - [OST48_HUMAN]	185.522	17.32	1	7	7	18	3.32444e+08	0.830443	3	8.12178	456	50.769	6.55127
Q9UPN3	Microtubule-actin cross-linking factor 1, isoforms 1/2/3/5 OS=Homo sapiens GN=MACF1 PE=1 SV=4 - [MACF1_HUMAN]	185.335	4.87	1	10	36	73	1129700188	1.21794	8	29.6132	7388	837.787	5.38916
Q9UIJ7	GTP:AMP phosphotransferase, mitochondrial OS=Homo sapiens GN=AK3 PE=1 SV=4 - [KAD3_HUMAN]	184.892	32.16	1	6	6	10	1.70221e+08	0.93411	5	30.8508	227	25.5495	9.15869
Q96FJ2	Dynein light chain 2, cytoplasmic OS=Homo sapiens GN=DYNLL2 PE=1 SV=1 - [DYL2_HUMAN]	184.802	20.22	2	2	2	13	6.67737e+08	0.856926	4	8.25677	89	10.3431	7.37158
Q92522	Histone H1x OS=Homo sapiens GN=H1FX PE=1 SV=1 - [H1X_HUMAN]	184.261	17.37	1	3	3	10	4.1859e+08	0.603627	5	53.8198	213	22.4735	10.7554
Q06323	Proteasome activator complex subunit 1 OS=Homo sapiens GN=PSME1 PE=1 SV=1 - [PSME1_HUMAN]	182.997	33.73	1	8	8	15	3.07454e+08	0.878321	9	11.6983	249	28.705	6.02393
Q8TCD5	5'(3')-deoxyribonucleotidase, cytosolic type OS=Homo sapiens GN=NT5C PE=1 SV=2 - [NT5C_HUMAN]	182.885	32.84	1	3	4	10	4.8702e+07	0.791829	4	14.5602	201	23.3681	6.63916
Q08379	Golgin subfamily A member 2 OS=Homo sapiens GN=GOLGA2 PE=1 SV=3 - [GOGA2_HUMAN]	182.867	9.58	1	5	9	12	154247824	0.851166	5	20.8161	1002	113.017	5.021
P61160	Actin-related protein 2 OS=Homo sapiens GN=ACTR2 PE=1 SV=1 - [ARP2_HUMAN]	182.51	17.77	1	4	6	16	6.28268e+08	0.917574	5	11.9613	394	44.7322	6.7417
Q01081	Splicing factor U2AF 35 kDa subunit OS=Homo sapiens GN=U2AF1 PE=1 SV=3 - [U2AF1_HUMAN]	182.43	12.92	1	2	2	6	8.99197e+07	0.341765	2	72.7666	240	27.8545	8.80713
Q16181	Septin-7 OS=Homo sapiens GN=SEPT7 PE=1 SV=2 - [SEPT7_HUMAN]	182.321	15.79	3	5	6	11	9.0957e+07	0.479066	4	28.2488	437	50.648	8.63135
O75475	PC4 and SFRS1-interacting protein OS=Homo sapiens GN=PSIP1 PE=1 SV=1 - [PSIP1_HUMAN]	181.856	15.28	1	6	7	10	2.10158e+08	0.554725	7	36.5608	530	60.0667	9.12939
P14649	Myosin light chain 6B OS=Homo sapiens GN=MYL6B PE=1 SV=1 - [MYL6B_HUMAN]	181.715	12.5	1	1	2	9	4.76972e+08	0.707753	1		208	22.7497	5.73193
A8MWD9	Small nuclear ribonucleoprotein G-like protein OS=Homo sapiens PE=3 SV=2 - [RUXGL_HUMAN]	181.509	26.32	2	3	3	16	4.5629e+08	0.855606	2	11.3208	76	8.53845	8.83643
Q14669	E3 ubiquitin-protein ligase TRIP12 OS=Homo sapiens GN=TRIP12 PE=1 SV=1 - [TRIPC_HUMAN]	181.445	5.82	1	5	11	17	9.99656e+07	0.809748	4	16.0115	1992	220.296	8.48486
Q99436	Proteasome subunit beta type-7 OS=Homo sapiens GN=PSMB7 PE=1 SV=1 - [PSB7_HUMAN]	181.377	18.05	1	4	4	10	4.49328e+08	0.934608	5	3.44611	277	29.9462	7.6792
P04899	Guanine nucleotide-binding protein G(i) subunit alpha-2 OS=Homo sapiens GN=GNAI2 PE=1 SV=3 - [GNAI2_HUMAN]	180.132	16.06	7	3	4	9	2.18821e+08	2.28491	3	306.006	355	40.4251	5.5415
P28331	NADH-ubiquinone oxidoreductase 75 kDa subunit, mitochondrial OS=Homo sapiens GN=NDUFS1 PE=1 SV=3 - [NDUS1_HUMAN]	179.77	18.71	1	7	10	11	1.01204e+08	0.732439	6	30.566	727	79.4165	6.22705
Q9UHB6	LIM domain and actin-binding protein 1 OS=Homo sapiens GN=LIMA1 PE=1 SV=1 - [LIMA1_HUMAN]	179.483	5.27	1	1	4	7	7.93878e+08	0.676941	1		759	85.1734	6.84424
Q9Y3E5	Peptidyl-tRNA hydrolase 2, mitochondrial OS=Homo sapiens GN=PTRH2 PE=1 SV=1 - [PTH2_HUMAN]	179.482	29.05	1	3	3	6	1.04301e+08	0.830284	5	22.6454	179	19.181	8.73389
Q7Z7F7	39S ribosomal protein L55, mitochondrial OS=Homo sapiens GN=MRPL55 PE=1 SV=1 - [RM55_HUMAN]	178.61	30.47	1	3	3	5	1.36534e+08	0.772315	3	22.7719	128	15.1191	11.1509
Q9BRX8	Redox-regulatory protein FAM213A OS=Homo sapiens GN=FAM213A PE=1 SV=3 - [F213A_HUMAN]	178.168	19.21	1	2	4	12	1.46488e+08	0.901038	3	8.01977	229	25.7474	8.83643
Q96GG9	DCN1-like protein 1 OS=Homo sapiens GN=DCUN1D1 PE=1 SV=1 - [DCNL1_HUMAN]	177.944	9.27	1	1	2	4	5.68319e+07	0.805623	1		259	30.1051	5.33838
P61086	Ubiquitin-conjugating enzyme E2 K OS=Homo sapiens GN=UBE2K PE=1 SV=3 - [UBE2K_HUMAN]	177.021	19.5	1	2	3	5	2.08459e+08	0.818723	2	12.5755	200	22.3926	5.43994
Q9NQG5	Regulation of nuclear pre-mRNA domain-containing protein 1B OS=Homo sapiens GN=RPRD1B PE=1 SV=1 - [RPR1B_HUMAN]	176.77	32.82	1	4	8	15	9.54736e+07	1.11711	2	35.2385	326	36.8772	5.97314
Q9BUT1	3-hydroxybutyrate dehydrogenase type 2 OS=Homo sapiens GN=BDH2 PE=1 SV=2 - [BDH2_HUMAN]	176.64	18.78	1	3	3	5	1.21409e+08	1.29903	4	9.80947	245	26.7067	7.6499
P36639	7,8-dihydro-8-oxoguanine triphosphatase OS=Homo sapiens GN=NUDT1 PE=1 SV=3 - [8ODP_HUMAN]	176.543	26.4	1	3	4	6	3.44513e+08	0.986864	3	15.7968	197	22.5051	5.2749
O75534	Cold shock domain-containing protein E1 OS=Homo sapiens GN=CSDE1 PE=1 SV=2 - [CSDE1_HUMAN]	176.4	13.03	1	6	9	11	1.07931e+08	0.847096	4	3.11297	798	88.8289	6.25244
P60228	Eukaryotic translation initiation factor 3 subunit E OS=Homo sapiens GN=EIF3E PE=1 SV=1 - [EIF3E_HUMAN]	175.852	13.26	1	4	5	13	9.33342e+07	0.773478	4	38.8891	445	52.1874	6.03662
P00387	NADH-cytochrome b5 reductase 3 OS=Homo sapiens GN=CYB5R3 PE=1 SV=3 - [NB5R3_HUMAN]	175.551	27.91	1	5	6	15	2.22108e+08	0.831889	7	11.8609	301	34.2127	7.59131
P28289	Tropomodulin-1 OS=Homo sapiens GN=TMOD1 PE=1 SV=1 - [TMOD1_HUMAN]	175.31	21.73	1	4	5	7	7.42022e+07	1.09928	4	45.7653	359	40.5439	5.09717
P42345	Serine/threonine-protein kinase mTOR OS=Homo sapiens GN=MTOR PE=1 SV=1 - [MTOR_HUMAN]	175.171	3.06	1	3	8	12	1.42553e+08	0.726186	3	56.4553	2549	288.707	7.1665
O14974	Protein phosphatase 1 regulatory subunit 12A OS=Homo sapiens GN=PPP1R12A PE=1 SV=1 - [MYPT1_HUMAN]	175.04	12.52	1	8	11	15	2.03491e+08	0.958603	8	33.1815	1030	115.211	5.40186
P27105	Erythrocyte band 7 integral membrane protein OS=Homo sapiens GN=STOM PE=1 SV=3 - [STOM_HUMAN]	174.881	20.49	1	4	4	7	7.22789e+07	0.577292	4	28.9555	288	31.7107	7.88428
Q32MZ4	Leucine-rich repeat flightless-interacting protein 1 OS=Homo sapiens GN=LRRFIP1 PE=1 SV=2 - [LRRF1_HUMAN]	174.8	4.83	1	3	3	5	2.37227e+07	0.901991	3	4.7498	808	89.1987	4.65283
Q6UN15	Pre-mRNA 3'-end-processing factor FIP1 OS=Homo sapiens GN=FIP1L1 PE=1 SV=1 - [FIP1_HUMAN]	174.31	4.55	1	2	2	3	4.88561e+07	0.684017	2	22.0559	594	66.4865	5.59229
Q9NTI5	Sister chromatid cohesion protein PDS5 homolog B OS=Homo sapiens GN=PDS5B PE=1 SV=1 - [PDS5B_HUMAN]	174.138	9.74	1	7	13	17	2.2387e+08	0.597042	7	37.0515	1447	164.563	8.47021
Q9UHV9	Prefoldin subunit 2 OS=Homo sapiens GN=PFDN2 PE=1 SV=1 - [PFD2_HUMAN]	172.89	52.6	1	5	7	15	3.17393e+08	0.873862	6	8.81662	154	16.6376	6.58057
P22102	Trifunctional purine biosynthetic protein adenosine-3 OS=Homo sapiens GN=GART PE=1 SV=1 - [PUR2_HUMAN]	171.467	14.65	1	11	12	19	1.57598e+08	0.849726	12	13.2611	1010	107.699	6.69775
P24390	ER lumen protein retaining receptor 1 OS=Homo sapiens GN=KDELR1 PE=1 SV=1 - [ERD21_HUMAN]	171.12	16.51	2	1	3	24	1.88958e+08	1.31123	9	43.1336	212	24.526	8.6167
O15042	U2 snRNP-associated SURP motif-containing protein OS=Homo sapiens GN=U2SURP PE=1 SV=2 - [SR140_HUMAN]	170.955	11.56	1	7	11	15	2.90423e+08	0.827092	6	22.9432	1029	118.219	8.47021
Q9UM54	Unconventional myosin-VI OS=Homo sapiens GN=MYO6 PE=1 SV=4 - [MYO6_HUMAN]	170.45	8.35	1	7	10	34	2.08253e+09	0.719802	5	48.9666	1294	149.596	8.52881
Q9H8H3	Methyltransferase-like protein 7A OS=Homo sapiens GN=METTL7A PE=1 SV=1 - [MET7A_HUMAN]	170.413	14.34	1	2	3	8	6.61461e+07	1.31175	3	30.0197	244	28.3006	8.38232
P61619	Protein transport protein Sec61 subunit alpha isoform 1 OS=Homo sapiens GN=SEC61A1 PE=1 SV=2 - [S61A1_HUMAN]	169.811	13.45	2	5	5	23	1.04609e+08	0.915588	11	12.7123	476	52.2305	8.06006
Q09161	Nuclear cap-binding protein subunit 1 OS=Homo sapiens GN=NCBP1 PE=1 SV=1 - [NCBP1_HUMAN]	168.596	10.63	1	5	7	11	8.61219e+07	0.711833	5	18.4643	790	91.7805	6.43018
O95782	AP-2 complex subunit alpha-1 OS=Homo sapiens GN=AP2A1 PE=1 SV=3 - [AP2A1_HUMAN]	168.272	10.24	1	3	9	12	1.70995e+08	0.692417	3	45.0174	977	107.478	7.03467
P15311	Ezrin OS=Homo sapiens GN=EZR PE=1 SV=4 - [EZRI_HUMAN]	168.177	26.96	1	6	17	32	4.79129e+08	0.776068	6	24.4491	586	69.3697	6.26514
Q6NVY1	3-hydroxyisobutyryl-CoA hydrolase, mitochondrial OS=Homo sapiens GN=HIBCH PE=1 SV=2 - [HIBCH_HUMAN]	167.757	18.65	1	5	7	15	1.44367e+08	1.04223	5	6.21057	386	43.4544	8.19189
Q8IYB3	Serine/arginine repetitive matrix protein 1 OS=Homo sapiens GN=SRRM1 PE=1 SV=2 - [SRRM1_HUMAN]	167.681	7.63	1	3	4	11	3.2142e+08	0.759111	5	11.3522	904	102.274	11.8394
O43795	Unconventional myosin-Ib OS=Homo sapiens GN=MYO1B PE=2 SV=3 - [MYO1B_HUMAN]	167.466	11.18	1	7	11	15	1.30383e+08	0.692323	6	22.5655	1136	131.902	9.37842
Q8WXF1	Paraspeckle component 1 OS=Homo sapiens GN=PSPC1 PE=1 SV=1 - [PSPC1_HUMAN]	167.37	14.91	1	6	10	14	1.15292e+08	0.83051	6	17.2596	523	58.7062	6.66846
Q13367	AP-3 complex subunit beta-2 OS=Homo sapiens GN=AP3B2 PE=1 SV=2 - [AP3B2_HUMAN]	166.205	8.23	1	5	8	10	5.70401e+07	0.659939	6	46.8294	1082	118.985	5.59229
Q15637	Splicing factor 1 OS=Homo sapiens GN=SF1 PE=1 SV=4 - [SF01_HUMAN]	165.851	13.93	1	5	5	16	2.32014e+08	0.709915	10	20.7033	639	68.2859	8.98291
Q93009	Ubiquitin carboxyl-terminal hydrolase 7 OS=Homo sapiens GN=USP7 PE=1 SV=2 - [UBP7_HUMAN]	165.804	18.06	1	13	17	25	9.67611e+07	0.819906	10	61.8423	1102	128.22	5.5542
Q15417	Calponin-3 OS=Homo sapiens GN=CNN3 PE=1 SV=1 - [CNN3_HUMAN]	165.719	23.1	1	5	5	8	1.38371e+08	1.19056	3	8.17659	329	36.3908	6.04932
Q9Y5U9	Immediate early response 3-interacting protein 1 OS=Homo sapiens GN=IER3IP1 PE=1 SV=1 - [IR3IP_HUMAN]	164.9	9.76	1	1	1	11	6.49821e+08	0.880294	2	0.397015	82	8.96294	8.22119
Q13526	Peptidyl-prolyl cis-trans isomerase NIMA-interacting 1 OS=Homo sapiens GN=PIN1 PE=1 SV=1 - [PIN1_HUMAN]	164.471	25.77	1	3	3	6	1.51502e+08	0.699132	3	18.2001	163	18.232	8.82178
Q92769	Histone deacetylase 2 OS=Homo sapiens GN=HDAC2 PE=1 SV=2 - [HDAC2_HUMAN]	164.358	22.13	2	7	8	16	2.08304e+08	0.716622	10	22.6526	488	55.3288	5.90967
Q92922	SWI/SNF complex subunit SMARCC1 OS=Homo sapiens GN=SMARCC1 PE=1 SV=3 - [SMRC1_HUMAN]	164.287	11.13	1	6	10	17	1.13996e+08	0.7631	5	23.2436	1105	122.79	5.75732
P30837	Aldehyde dehydrogenase X, mitochondrial OS=Homo sapiens GN=ALDH1B1 PE=1 SV=3 - [AL1B1_HUMAN]	164.283	11.8	3	3	6	10	7.21368e+07	1.10766	2	20.2027	517	57.1702	6.80029
P68036	Ubiquitin-conjugating enzyme E2 L3 OS=Homo sapiens GN=UBE2L3 PE=1 SV=1 - [UB2L3_HUMAN]	164.22	24.03	1	2	2	11	2.51365e+08	0.856256	2	16.7701	154	17.8502	8.51416
O95674	Phosphatidate cytidylyltransferase 2 OS=Homo sapiens GN=CDS2 PE=1 SV=1 - [CDS2_HUMAN]	164.1	9.66	1	2	4	8	9.62664e+07	0.626819	5	5.34406	445	51.3841	7.09326
P36404	ADP-ribosylation factor-like protein 2 OS=Homo sapiens GN=ARL2 PE=1 SV=4 - [ARL2_HUMAN]	163.958	42.93	1	6	6	10	1.31714e+08	0.994979	5	25.3594	184	20.8649	6.34131
Q9H2U2	Inorganic pyrophosphatase 2, mitochondrial OS=Homo sapiens GN=PPA2 PE=1 SV=2 - [IPYR2_HUMAN]	162.75	26.95	1	5	7	12	2.73533e+08	1.12194	5	6.19378	334	37.896	7.38623
P35658	Nuclear pore complex protein Nup214 OS=Homo sapiens GN=NUP214 PE=1 SV=2 - [NU214_HUMAN]	162.697	5.79	1	7	9	16	3.32328e+07	0.898996	8	16.5054	2090	213.488	7.47412
Q86XP3	ATP-dependent RNA helicase DDX42 OS=Homo sapiens GN=DDX42 PE=1 SV=1 - [DDX42_HUMAN]	162.694	8.53	1	6	8	11	1.1368e+08	0.883992	6	6.06556	938	102.912	7.02002
Q8N111	Cell cycle exit and neuronal differentiation protein 1 OS=Homo sapiens GN=CEND1 PE=2 SV=1 - [CEND_HUMAN]	162.693	21.48	1	2	2	3	5.03068e+07	0.491407	1		149	14.9448	9.20264
P61421	V-type proton ATPase subunit d 1 OS=Homo sapiens GN=ATP6V0D1 PE=1 SV=1 - [VA0D1_HUMAN]	162.29	25.64	2	6	7	9	1.71523e+08	0.824776	5	11.8529	351	40.3032	4.99561
P61923	Coatomer subunit zeta-1 OS=Homo sapiens GN=COPZ1 PE=1 SV=1 - [COPZ1_HUMAN]	162.015	31.64	1	4	4	8	3.02099e+08	0.744729	4	24.3157	177	20.1855	4.80518
Q5T6V5	UPF0553 protein C9orf64 OS=Homo sapiens GN=C9orf64 PE=1 SV=1 - [CI064_HUMAN]	161.99	16.13	1	3	4	6	1.0206e+08	1.13961	2	14.2209	341	39.0038	5.88428
Q5VTR2	E3 ubiquitin-protein ligase BRE1A OS=Homo sapiens GN=RNF20 PE=1 SV=2 - [BRE1A_HUMAN]	161.829	6.77	1	3	6	15	2.11288e+07	0.855716	2	54.2141	975	113.592	5.93506
P30042	ES1 protein homolog, mitochondrial OS=Homo sapiens GN=C21orf33 PE=1 SV=3 - [ES1_HUMAN]	161.686	41.04	1	5	7	16	4.84753e+08	0.879919	4	9.90923	268	28.1527	8.26514
Q9NP97	Dynein light chain roadblock-type 1 OS=Homo sapiens GN=DYNLRB1 PE=1 SV=3 - [DLRB1_HUMAN]	161.516	46.88	2	2	4	10	1.16841e+08	0.729251	1		96	10.9147	7.25439
Q53GQ0	Estradiol 17-beta-dehydrogenase 12 OS=Homo sapiens GN=HSD17B12 PE=1 SV=2 - [DHB12_HUMAN]	161.381	24.04	1	4	6	9	1.50172e+08	0.677956	4	16.236	312	34.3022	9.31982
Q13449	Limbic system-associated membrane protein OS=Homo sapiens GN=LSAMP PE=1 SV=2 - [LSAMP_HUMAN]	161.03	15.68	1	3	4	9	1.21346e+08	1.06182	3	55.8035	338	37.3702	6.97607
Q8WXH0	Nesprin-2 OS=Homo sapiens GN=SYNE2 PE=1 SV=3 - [SYNE2_HUMAN]	160.816	5.65	1	18	41	83	1.37476e+09	0.764785	15	45.8867	6885	795.944	5.36377
Q14444	Caprin-1 OS=Homo sapiens GN=CAPRIN1 PE=1 SV=2 - [CAPR1_HUMAN]	160.635	9.03	1	5	6	11	1.25e+08	0.780151	5	70.1814	709	78.318	5.24951
Q9P0M6	Core histone macro-H2A.2 OS=Homo sapiens GN=H2AFY2 PE=1 SV=3 - [H2AW_HUMAN]	160.507	30.91	1	4	9	21	8.27785e+08	0.527316	4	26.072	372	40.0334	9.68604
P13693	Translationally-controlled tumor protein OS=Homo sapiens GN=TPT1 PE=1 SV=1 - [TCTP_HUMAN]	160.487	28.49	2	3	3	12	3.95582e+08	0.558307	6	16.6257	172	19.5826	4.93213
Q13620	Cullin-4B OS=Homo sapiens GN=CUL4B PE=1 SV=4 - [CUL4B_HUMAN]	160.312	11.06	2	7	10	25	1.36889e+08	0.803624	10	21.4955	913	103.916	7.37158
Q9UHL4	Dipeptidyl peptidase 2 OS=Homo sapiens GN=DPP7 PE=1 SV=3 - [DPP2_HUMAN]	160.258	12.6	1	4	5	8	8.79845e+07	1.27744	4	20.0367	492	54.3072	6.31592
O00303	Eukaryotic translation initiation factor 3 subunit F OS=Homo sapiens GN=EIF3F PE=1 SV=1 - [EIF3F_HUMAN]	160.179	23.25	1	6	6	8	1.81097e+08	0.966034	6	7.56588	357	37.5402	5.45264
P18077	60S ribosomal protein L35a OS=Homo sapiens GN=RPL35A PE=1 SV=2 - [RL35A_HUMAN]	160.115	40	1	4	5	15	9.47818e+08	0.809082	2	17.878	110	12.5298	11.063
Q13561	Dynactin subunit 2 OS=Homo sapiens GN=DCTN2 PE=1 SV=4 - [DCTN2_HUMAN]	159.235	16.71	1	4	5	12	2.60607e+08	0.517764	5	21.4623	401	44.2039	5.21143
P07942	Laminin subunit beta-1 OS=Homo sapiens GN=LAMB1 PE=1 SV=2 - [LAMB1_HUMAN]	158.962	7	1	7	10	15	9.45166e+07	0.866374	6	80.14	1786	197.909	4.94482
Q14692	Ribosome biogenesis protein BMS1 homolog OS=Homo sapiens GN=BMS1 PE=1 SV=1 - [BMS1_HUMAN]	158.772	5.77	1	4	7	8	8.54965e+07	0.938725	4	22.0934	1282	145.716	6.44287
P42285	Superkiller viralicidic activity 2-like 2 OS=Homo sapiens GN=SKIV2L2 PE=1 SV=3 - [SK2L2_HUMAN]	158.66	13.34	1	7	12	23	4.77455e+08	0.601563	6	28.0374	1042	117.729	6.52197
Q86YZ3	Hornerin OS=Homo sapiens GN=HRNR PE=1 SV=2 - [HORN_HUMAN]	158.526	8.56	1	4	5	20	6.24025e+07	0.019558	1		2850	282.228	10.0376
P61966	AP-1 complex subunit sigma-1A OS=Homo sapiens GN=AP1S1 PE=1 SV=1 - [AP1S1_HUMAN]	158.45	10.13	1	1	1	5	1.42047e+07	0.555252	2	9.47164	158	18.7206	5.73193
P29144	Tripeptidyl-peptidase 2 OS=Homo sapiens GN=TPP2 PE=1 SV=4 - [TPP2_HUMAN]	158.2	11.05	1	10	11	19	1.12348e+08	0.815319	8	13.9861	1249	138.263	6.31592
P25788	Proteasome subunit alpha type-3 OS=Homo sapiens GN=PSMA3 PE=1 SV=2 - [PSA3_HUMAN]	157.037	24.31	1	5	6	9	5.70597e+08	0.996487	5	5.43055	255	28.4151	5.32568
O75340	Programmed cell death protein 6 OS=Homo sapiens GN=PDCD6 PE=1 SV=1 - [PDCD6_HUMAN]	156.61	28.27	1	5	5	8	1.82478e+08	0.912184	4	5.59747	191	21.8548	5.40186
Q9Y2Q5	Ragulator complex protein LAMTOR2 OS=Homo sapiens GN=LAMTOR2 PE=1 SV=1 - [LTOR2_HUMAN]	156.56	73.6	1	5	5	8	2.62194e+08	1.01424	4	10.0117	125	13.4989	5.40186
Q13155	Aminoacyl tRNA synthase complex-interacting multifunctional protein 2 OS=Homo sapiens GN=AIMP2 PE=1 SV=2 - [AIMP2_HUMAN]	156.35	20.94	1	3	5	14	1.70333e+08	0.937506	2	23.3098	320	35.3263	8.22119
O14787	Transportin-2 OS=Homo sapiens GN=TNPO2 PE=1 SV=3 - [TNPO2_HUMAN]	155.527	6.02	1	2	5	16	1.05983e+08	0.941083	2	3.1375	897	101.322	5.0083
Q07666	KH domain-containing, RNA-binding, signal transduction-associated protein 1 OS=Homo sapiens GN=KHDRBS1 PE=1 SV=1 - [KHDR1_HUMAN]	155.483	17.83	3	5	7	19	4.86919e+08	0.889434	7	27.5502	443	48.1972	8.66064
Q08380	Galectin-3-binding protein OS=Homo sapiens GN=LGALS3BP PE=1 SV=1 - [LG3BP_HUMAN]	155.449	10.26	1	4	5	9	7.87944e+07	1.57937	4	36.2683	585	65.2893	5.2749
Q99426	Tubulin-folding cofactor B OS=Homo sapiens GN=TBCB PE=1 SV=2 - [TBCB_HUMAN]	155.01	12.7	1	3	3	5	1.51726e+08	0.70892	3	7.03116	244	27.3085	5.14795
P05556	Integrin beta-1 OS=Homo sapiens GN=ITGB1 PE=1 SV=2 - [ITB1_HUMAN]	154.477	11.65	1	6	8	13	2.6272e+08	0.746147	6	4.68727	798	88.357	5.38916
P23368	NAD-dependent malic enzyme, mitochondrial OS=Homo sapiens GN=ME2 PE=1 SV=1 - [MAOM_HUMAN]	154.254	11.47	1	5	5	10	1.8415e+08	0.987557	4	3.20799	584	65.4018	7.60596
P69905	Hemoglobin subunit alpha OS=Homo sapiens GN=HBA1 PE=1 SV=2 - [HBA_HUMAN]	153.5	38.03	2	4	5	16	5.69262e+08				142	15.2479	8.67529
Q13895	Bystin OS=Homo sapiens GN=BYSL PE=1 SV=3 - [BYST_HUMAN]	153.383	11.21	1	4	5	11	3.34371e+07	0.97178	4	9.6004	437	49.57	8.11865
P25789	Proteasome subunit alpha type-4 OS=Homo sapiens GN=PSMA4 PE=1 SV=1 - [PSA4_HUMAN]	152.846	15.71	1	4	4	14	5.29416e+08	0.947199	4	13.1317	261	29.4652	7.72314
Q9UBG0	C-type mannose receptor 2 OS=Homo sapiens GN=MRC2 PE=1 SV=2 - [MRC2_HUMAN]	152.44	0.88	1	1	1	2	3.96036e+07	1.05266	1		1479	166.568	5.8335
P50150	Guanine nucleotide-binding protein G(I)/G(S)/G(O) subunit gamma-4 OS=Homo sapiens GN=GNG4 PE=1 SV=1 - [GBG4_HUMAN]	152.33	44	1	3	3	6	2.28661e+07	0.699022	2	0.990399	75	8.38319	7.07861
Q14498	RNA-binding protein 39 OS=Homo sapiens GN=RBM39 PE=1 SV=2 - [RBM39_HUMAN]	152.263	16.23	1	6	7	12	1.58738e+08	0.826892	6	20.5659	530	59.3427	10.0962
Q9UKM9	RNA-binding protein Raly OS=Homo sapiens GN=RALY PE=1 SV=1 - [RALY_HUMAN]	151.785	26.14	2	6	9	17	458255214	0.828178	6	22.0456	306	32.4436	9.17334
P08195	4F2 cell-surface antigen heavy chain OS=Homo sapiens GN=SLC3A2 PE=1 SV=3 - [4F2_HUMAN]	151.7	7.46	1	2	5	9	1.52185e+08	1.02196	3	51.5018	630	67.9517	5.0083
O43592	Exportin-T OS=Homo sapiens GN=XPOT PE=1 SV=2 - [XPOT_HUMAN]	151.693	10.91	1	7	9	12	1.79083e+08	0.806923	5	14.3101	962	109.893	5.38916
P50213	Isocitrate dehydrogenase [NAD] subunit alpha, mitochondrial OS=Homo sapiens GN=IDH3A PE=1 SV=1 - [IDH3A_HUMAN]	151.427	16.94	1	4	4	11	1.70311e+08	1.53271	3	20.5185	366	39.5661	6.91748
P17252	Protein kinase C alpha type OS=Homo sapiens GN=PRKCA PE=1 SV=4 - [KPCA_HUMAN]	151.352	4.02	2	2	3	13	2.00267e+08	0.772794	6	31.6495	672	76.7001	7.04932
Q15185	Prostaglandin E synthase 3 OS=Homo sapiens GN=PTGES3 PE=1 SV=1 - [TEBP_HUMAN]	151.211	18.75	1	2	3	12	1.78711e+08	0.775488	2	12.0815	160	18.6854	4.53857
Q9Y570	Protein phosphatase methylesterase 1 OS=Homo sapiens GN=PPME1 PE=1 SV=3 - [PPME1_HUMAN]	151.141	13.99	1	3	5	11	1.86418e+08	0.76056	4	7.51237	386	42.2882	5.97314
Q52LJ0	Protein FAM98B OS=Homo sapiens GN=FAM98B PE=1 SV=1 - [FA98B_HUMAN]	151.02	6.97	1	1	2	3	6.45467e+07	0.986316	1		330	37.167	6.29053
P25325	3-mercaptopyruvate sulfurtransferase OS=Homo sapiens GN=MPST PE=1 SV=3 - [THTM_HUMAN]	150.98	13.47	1	2	2	4	1.18815e+08	0.907249	2	1.83026	297	33.1576	6.59521
O96005	Cleft lip and palate transmembrane protein 1 OS=Homo sapiens GN=CLPTM1 PE=1 SV=1 - [CLPT1_HUMAN]	150.975	9.87	1	2	4	9	7.66126e+07	0.487381	4	13.0296	669	76.0485	6.30322
Q9HCC0	Methylcrotonoyl-CoA carboxylase beta chain, mitochondrial OS=Homo sapiens GN=MCCC2 PE=1 SV=1 - [MCCB_HUMAN]	150.883	14.03	1	5	6	8	7.31438e+07	1.07926	5	21.5078	563	61.2944	7.6792
P20674	Cytochrome c oxidase subunit 5A, mitochondrial OS=Homo sapiens GN=COX5A PE=1 SV=2 - [COX5A_HUMAN]	150.645	24.67	1	2	4	13	6.17405e+08	0.777853	3	7.54739	150	16.7517	6.78564
Q7Z5L9	Interferon regulatory factor 2-binding protein 2 OS=Homo sapiens GN=IRF2BP2 PE=1 SV=2 - [I2BP2_HUMAN]	150.61	4.43	1	1	2	6	2.98361e+08	0.809392	1		587	60.9867	8.68994
P46063	ATP-dependent DNA helicase Q1 OS=Homo sapiens GN=RECQL PE=1 SV=3 - [RECQ1_HUMAN]	150.039	15.56	1	6	10	21	1.47758e+08	0.615925	10	33.4019	649	73.41	7.88428
P62841	40S ribosomal protein S15 OS=Homo sapiens GN=RPS15 PE=1 SV=2 - [RS15_HUMAN]	149.421	55.86	1	5	5	17	9.55286e+08	0.726856	6	6.98209	145	17.0292	10.3892
Q13015	Protein AF1q OS=Homo sapiens GN=MLLT11 PE=2 SV=1 - [AF1Q_HUMAN]	149.383	38.89	1	2	2	3	3.47687e+07	0.585234	1		90	10.0549	4.53857
P49790	Nuclear pore complex protein Nup153 OS=Homo sapiens GN=NUP153 PE=1 SV=2 - [NU153_HUMAN]	149.17	6.85	1	5	7	8	3.31151e+07	1.046	5	25.8543	1475	153.843	8.73389
P11310	Medium-chain specific acyl-CoA dehydrogenase, mitochondrial OS=Homo sapiens GN=ACADM PE=1 SV=1 - [ACADM_HUMAN]	149.041	20.19	1	7	7	9	1.72429e+08	0.987806	7	20.6053	421	46.5586	8.36768
Q96GQ7	Probable ATP-dependent RNA helicase DDX27 OS=Homo sapiens GN=DDX27 PE=1 SV=2 - [DDX27_HUMAN]	148.776	11.18	1	8	9	12	1.06998e+08	0.96265	7	39.4879	796	89.7792	9.27588
O14735	CDP-diacylglycerol--inositol 3-phosphatidyltransferase OS=Homo sapiens GN=CDIPT PE=1 SV=1 - [CDIPT_HUMAN]	148.741	24.41	1	3	4	16	4.76903e+07	0.967647	10	32.796	213	23.5231	8.03076
Q12789	General transcription factor 3C polypeptide 1 OS=Homo sapiens GN=GTF3C1 PE=1 SV=4 - [TF3C1_HUMAN]	148.66	7.59	1	5	15	24	5.53357e+08	0.738648	4	23.0138	2109	238.725	7.29834
P63000	Ras-related C3 botulinum toxin substrate 1 OS=Homo sapiens GN=RAC1 PE=1 SV=1 - [RAC1_HUMAN]	148.323	22.4	3	3	5	20	9.69257e+08	0.827723	6	8.84447	192	21.4362	8.49951
P07305	Histone H1.0 OS=Homo sapiens GN=H1F0 PE=1 SV=3 - [H10_HUMAN]	148.154	28.35	1	4	8	18	2.355e+09	0.620311	4	2.90139	194	20.8502	10.8433
Q96I24	Far upstream element-binding protein 3 OS=Homo sapiens GN=FUBP3 PE=1 SV=2 - [FUBP3_HUMAN]	148.113	13.81	1	4	7	10	2.09491e+08	0.944178	3	23.8253	572	61.6022	8.38232
Q12874	Splicing factor 3A subunit 3 OS=Homo sapiens GN=SF3A3 PE=1 SV=1 - [SF3A3_HUMAN]	147.985	15.77	1	6	6	10	1.39689e+08	0.900326	5	58.6379	501	58.8123	5.37646
P33992	DNA replication licensing factor MCM5 OS=Homo sapiens GN=MCM5 PE=1 SV=5 - [MCM5_HUMAN]	147.921	19.35	1	8	11	13	2.42927e+08	0.598906	9	18.8055	734	82.2332	8.36768
Q9NTJ3	Structural maintenance of chromosomes protein 4 OS=Homo sapiens GN=SMC4 PE=1 SV=2 - [SMC4_HUMAN]	147.554	6.06	1	7	7	8	4.5118e+07	0.453002	4	91.8912	1288	147.091	6.78564
O96008	Mitochondrial import receptor subunit TOM40 homolog OS=Homo sapiens GN=TOMM40 PE=1 SV=1 - [TOM40_HUMAN]	147.51	8.59	1	2	2	6	9.46017e+07	0.465379	1		361	37.8691	7.25439
P42167	Lamina-associated polypeptide 2, isoforms beta/gamma OS=Homo sapiens GN=TMPO PE=1 SV=2 - [LAP2B_HUMAN]	146.94	18.06	2	5	7	10	1.12943e+08	0.621612	5	39.2317	454	50.6395	9.37842
O15164	Transcription intermediary factor 1-alpha OS=Homo sapiens GN=TRIM24 PE=1 SV=3 - [TIF1A_HUMAN]	146.874	5.05	1	5	5	9	1.87943e+08	1.37553	4	36.9902	1050	116.757	7.10791
Q9Y3F4	Serine-threonine kinase receptor-associated protein OS=Homo sapiens GN=STRAP PE=1 SV=1 - [STRAP_HUMAN]	146.2	8.86	1	2	2	2	133721864	0.71756	2	42.3257	350	38.414	5.12256
Q9NUJ1	Mycophenolic acid acyl-glucuronide esterase, mitochondrial OS=Homo sapiens GN=ABHD10 PE=1 SV=1 - [ABHDA_HUMAN]	145.87	12.09	1	2	2	4	6.36996e+07	1.41264	3	7.24697	306	33.9107	8.57275
P20073	Annexin A7 OS=Homo sapiens GN=ANXA7 PE=1 SV=3 - [ANXA7_HUMAN]	145.589	22.13	1	5	10	19	7.95659e+08	0.894258	5	15.8605	488	52.7058	5.68115
Q13308	Inactive tyrosine-protein kinase 7 OS=Homo sapiens GN=PTK7 PE=1 SV=2 - [PTK7_HUMAN]	145.374	8.32	1	4	7	9	5.30091e+07	0.847508	4	46.0985	1070	118.317	7.09326
O75955	Flotillin-1 OS=Homo sapiens GN=FLOT1 PE=1 SV=3 - [FLOT1_HUMAN]	145.297	9.13	1	3	3	5	4.22266e+07	0.829581	2	74.0782	427	47.3256	7.48877
O60783	28S ribosomal protein S14, mitochondrial OS=Homo sapiens GN=MRPS14 PE=1 SV=1 - [RT14_HUMAN]	145.15	29.69	1	2	3	5	5.73386e+07	0.69391	3	37.187	128	15.129	11.4146
P08621	U1 small nuclear ribonucleoprotein 70 kDa OS=Homo sapiens GN=SNRNP70 PE=1 SV=2 - [RU17_HUMAN]	145.057	13.04	1	5	5	9	1.55261e+08	0.887973	4	8.90577	437	51.5258	9.93506
Q92542	Nicastrin OS=Homo sapiens GN=NCSTN PE=1 SV=2 - [NICA_HUMAN]	144.941	11.28	1	6	7	15	1.29647e+08	1.08317	9	20.9296	709	78.3615	5.98584
O75494	Serine/arginine-rich splicing factor 10 OS=Homo sapiens GN=SRSF10 PE=1 SV=1 - [SRS10_HUMAN]	144.381	20.99	1	3	5	11	5.76749e+08	0.748451	4	108.115	262	31.2818	11.2681
O43598	Deoxyribonucleoside 5'-monophosphate N-glycosidase OS=Homo sapiens GN=RCL PE=1 SV=1 - [RCL_HUMAN]	144.28	19.54	1	2	2	3	105953341	1.00079	3	4.35614	174	19.0966	5.04639
P04179	Superoxide dismutase [Mn], mitochondrial OS=Homo sapiens GN=SOD2 PE=1 SV=2 - [SODM_HUMAN]	144.184	19.37	1	3	4	8	4.5827e+08	1.09838	4	22.1043	222	24.7066	8.25049
P22061	Protein-L-isoaspartate(D-aspartate) O-methyltransferase OS=Homo sapiens GN=PCMT1 PE=1 SV=4 - [PIMT_HUMAN]	143.687	27.31	1	3	3	7	2.05031e+08	0.664203	3	1.40404	227	24.6206	7.21045
Q9H3S7	Tyrosine-protein phosphatase non-receptor type 23 OS=Homo sapiens GN=PTPN23 PE=1 SV=1 - [PTN23_HUMAN]	143.049	6.91	1	8	10	12	7.56596e+07	0.84393	7	27.8534	1636	178.861	6.91748
P47914	60S ribosomal protein L29 OS=Homo sapiens GN=RPL29 PE=1 SV=2 - [RL29_HUMAN]	141.79	9.43	1	1	1	6	1228890120	0.695264	2	5.17074	159	17.7411	11.6636
Q06124	Tyrosine-protein phosphatase non-receptor type 11 OS=Homo sapiens GN=PTPN11 PE=1 SV=2 - [PTN11_HUMAN]	141.786	7.71	1	3	5	8	5.34548e+07	0.769995	3	13.9786	597	68.3933	7.29834
Q96K17	Transcription factor BTF3 homolog 4 OS=Homo sapiens GN=BTF3L4 PE=1 SV=1 - [BT3L4_HUMAN]	141.745	41.14	1	5	5	8	1.19682e+08	0.881218	5	14.5875	158	17.26	6.354
Q9UHX1	Poly(U)-binding-splicing factor PUF60 OS=Homo sapiens GN=PUF60 PE=1 SV=1 - [PUF60_HUMAN]	141.49	12.52	1	4	7	10	1.78966e+08	0.761155	4	51.7361	559	59.8376	5.2876
P40938	Replication factor C subunit 3 OS=Homo sapiens GN=RFC3 PE=1 SV=2 - [RFC3_HUMAN]	141.373	8.15	1	1	3	4	6.61419e+07	1.01866	1		356	40.5299	8.33838
Q9UBQ7	Glyoxylate reductase/hydroxypyruvate reductase OS=Homo sapiens GN=GRHPR PE=1 SV=1 - [GRHPR_HUMAN]	141.03	16.16	1	3	4	6	1.22191e+08	0.687523	2	47.0525	328	35.6457	7.38623
Q13148	TAR DNA-binding protein 43 OS=Homo sapiens GN=TARDBP PE=1 SV=1 - [TADBP_HUMAN]	140.713	13.53	1	3	4	7	1.00282e+08	0.760605	3	16.4333	414	44.7113	6.18896
P52434	DNA-directed RNA polymerases I, II, and III subunit RPABC3 OS=Homo sapiens GN=POLR2H PE=1 SV=4 - [RPAB3_HUMAN]	140.703	23.33	1	2	3	6	1.52759e+08	0.834792	2	1.69596	150	17.1324	4.67822
Q9NPF4	Probable tRNA threonylcarbamoyladenosine biosynthesis protein OSGEP OS=Homo sapiens GN=OSGEP PE=1 SV=1 - [OSGEP_HUMAN]	140.327	10.75	1	2	2	3	3.56482e+07	0.895272	3	48.2941	335	36.4033	6.354
Q14160	Protein scribble homolog OS=Homo sapiens GN=SCRIB PE=1 SV=4 - [SCRIB_HUMAN]	140.214	9.45	1	7	15	33	4.91306e+08	0.912725	5	22.036	1630	174.778	5.07178
Q10713	Mitochondrial-processing peptidase subunit alpha OS=Homo sapiens GN=PMPCA PE=1 SV=2 - [MPPA_HUMAN]	140.01	8.38	1	2	4	6	3.7848e+07	1.01613	2	0.0900235	525	58.2156	6.91748
Q96GD0	Pyridoxal phosphate phosphatase OS=Homo sapiens GN=PDXP PE=1 SV=2 - [PLPP_HUMAN]	139.67	16.55	1	3	4	6	4.48384e+07	0.576418	2	2.20398	296	31.6783	6.55127
P15144	Aminopeptidase N OS=Homo sapiens GN=ANPEP PE=1 SV=4 - [AMPN_HUMAN]	139.634	1.34	1	1	1	2	2.54053e+07	1.06623	1		967	109.471	5.47803
P23434	Glycine cleavage system H protein, mitochondrial OS=Homo sapiens GN=GCSH PE=1 SV=2 - [GCSH_HUMAN]	139.49	11.56	1	1	1	3	549078538	0.652174	2	60.0869	173	18.8726	4.88135
Q13951	Core-binding factor subunit beta OS=Homo sapiens GN=CBFB PE=1 SV=2 - [PEBB_HUMAN]	139.48	13.19	1	1	2	3	2.81695e+07	0.932084	1		182	21.4947	6.59521
P35573	Glycogen debranching enzyme OS=Homo sapiens GN=AGL PE=1 SV=3 - [GDE_HUMAN]	139.403	6.2	1	5	10	12	1.91079e+08	0.904081	5	39.4578	1532	174.652	6.75635
P22307	Non-specific lipid-transfer protein OS=Homo sapiens GN=SCP2 PE=1 SV=2 - [NLTP_HUMAN]	139.25	10.97	1	5	8	17	3.52989e+09	1.01734	3	14.1536	547	58.9556	6.88818
P39748	Flap endonuclease 1 OS=Homo sapiens GN=FEN1 PE=1 SV=1 - [FEN1_HUMAN]	138.913	22.37	1	5	7	13	2.86165e+08	0.642959	3	20.8337	380	42.5661	8.6167
P17655	Calpain-2 catalytic subunit OS=Homo sapiens GN=CAPN2 PE=1 SV=6 - [CAN2_HUMAN]	138.681	8.29	1	3	6	15	7.31097e+07	1.11629	4	10.2585	700	79.9448	4.98291
Q56VL3	OCIA domain-containing protein 2 OS=Homo sapiens GN=OCIAD2 PE=1 SV=1 - [OCAD2_HUMAN]	138.3	13.64	1	1	2	7	1.61983e+07				154	16.9426	9.02686
P62879	Guanine nucleotide-binding protein G(I)/G(S)/G(T) subunit beta-2 OS=Homo sapiens GN=GNB2 PE=1 SV=3 - [GBB2_HUMAN]	138.232	13.53	4	4	5	12	7.79932e+08	0.780681	5	19.4692	340	37.3071	5.99854
Q9UMS4	Pre-mRNA-processing factor 19 OS=Homo sapiens GN=PRPF19 PE=1 SV=1 - [PRP19_HUMAN]	138.11	17.06	1	6	7	16	2.79411e+08	0.865345	5	9.81131	504	55.1463	6.60986
Q15437	Protein transport protein Sec23B OS=Homo sapiens GN=SEC23B PE=1 SV=2 - [SC23B_HUMAN]	137.361	5.87	1	2	3	10	6.96205e+07	0.73202	2	5.10174	767	86.4235	6.88818
Q9UIG0	Tyrosine-protein kinase BAZ1B OS=Homo sapiens GN=BAZ1B PE=1 SV=2 - [BAZ1B_HUMAN]	137.32	6.88	1	6	8	21	3.92617e+08	0.604768	6	25.1331	1483	170.796	8.48486
P14550	Alcohol dehydrogenase [NADP(+)] OS=Homo sapiens GN=AKR1A1 PE=1 SV=3 - [AK1A1_HUMAN]	137.25	15.69	1	4	4	5	9.22212e+07	0.637326	4	47.79	325	36.5499	6.78564
Q15181	Inorganic pyrophosphatase OS=Homo sapiens GN=PPA1 PE=1 SV=2 - [IPYR_HUMAN]	137.14	24.57	1	5	6	8	2.61097e+08	0.83952	4	15.4039	289	32.6392	5.85889
Q96F85	CB1 cannabinoid receptor-interacting protein 1 OS=Homo sapiens GN=CNRIP1 PE=1 SV=1 - [CNRP1_HUMAN]	137.04	21.34	1	2	3	7	1.17172e+08	0.717218	4	15.5865	164	18.6366	7.94287
Q16774	Guanylate kinase OS=Homo sapiens GN=GUK1 PE=1 SV=2 - [KGUA_HUMAN]	136.032	11.68	1	2	2	4	1.05991e+08	0.973152	2	3.89403	197	21.7122	6.55127
Q04323	UBX domain-containing protein 1 OS=Homo sapiens GN=UBXN1 PE=1 SV=2 - [UBXN1_HUMAN]	135.99	10.44	1	2	2	4	1.4048e+08	0.941509	2	88.1598	297	33.3049	5.24951
Q9BZK3	Putative nascent polypeptide-associated complex subunit alpha-like protein OS=Homo sapiens GN=NACAP1 PE=5 SV=1 - [NACP1_HUMAN]	135.411	13.15	1	1	2	5	5.5527e+08				213	23.2919	4.58936
Q15019	Septin-2 OS=Homo sapiens GN=SEPT2 PE=1 SV=1 - [SEPT2_HUMAN]	134.83	18.28	1	4	4	4	9.73095e+07	0.538339	2	29.9157	361	41.4613	6.59521
Q5JRA6	Melanoma inhibitory activity protein 3 OS=Homo sapiens GN=MIA3 PE=1 SV=1 - [MIA3_HUMAN]	134.73	3.04	1	3	5	6	2.81757e+07	0.704408	3	28.485	1907	213.57	4.84326
Q14258	E3 ubiquitin/ISG15 ligase TRIM25 OS=Homo sapiens GN=TRIM25 PE=1 SV=2 - [TRI25_HUMAN]	134.623	1.9	1	1	1	6	40711676	1.0799	2	2.18179	630	70.9277	8.08936
Q9BT78	COP9 signalosome complex subunit 4 OS=Homo sapiens GN=COPS4 PE=1 SV=1 - [CSN4_HUMAN]	134.56	22.17	1	4	7	10	1.50203e+08	1.08993	3	8.46876	406	46.2397	5.8335
P48634	Protein PRRC2A OS=Homo sapiens GN=PRRC2A PE=1 SV=3 - [PRC2A_HUMAN]	134.501	5.29	1	4	9	15	1.00926e+08	0.903904	3	17.0208	2157	228.724	9.45166
P49189	4-trimethylaminobutyraldehyde dehydrogenase OS=Homo sapiens GN=ALDH9A1 PE=1 SV=3 - [AL9A1_HUMAN]	134.49	9.31	1	4	4	6	1.57836e+08	1.08781	3	1.9317	494	53.767	5.87158
Q6UXN9	WD repeat-containing protein 82 OS=Homo sapiens GN=WDR82 PE=1 SV=1 - [WDR82_HUMAN]	134.46	11.82	1	2	4	5	6.28801e+07	0.460966	1		313	35.0565	7.69385
P62191	26S protease regulatory subunit 4 OS=Homo sapiens GN=PSMC1 PE=1 SV=1 - [PRS4_HUMAN]	134.334	22.73	1	5	7	9	176001427	0.867394	5	2.51654	440	49.1537	6.21436
P49458	Signal recognition particle 9 kDa protein OS=Homo sapiens GN=SRP9 PE=1 SV=2 - [SRP09_HUMAN]	133.83	30.23	1	2	3	22	1.03081e+09	0.892568	2	13.6923	86	10.1051	7.97217
P21266	Glutathione S-transferase Mu 3 OS=Homo sapiens GN=GSTM3 PE=1 SV=3 - [GSTM3_HUMAN]	133.425	31.11	1	5	5	9	3.04428e+08	0.646015	5	15.2716	225	26.5421	5.5415
Q7Z2Z2	Elongation factor Tu GTP-binding domain-containing protein 1 OS=Homo sapiens GN=EFTUD1 PE=1 SV=2 - [ETUD1_HUMAN]	133.22	6.25	1	3	6	14	2.3763e+08	0.416997	1		1120	125.35	5.90967
Q9NZB2	Constitutive coactivator of PPAR-gamma-like protein 1 OS=Homo sapiens GN=FAM120A PE=1 SV=2 - [F120A_HUMAN]	132.817	6.98	1	5	5	8	4.0303e+07	0.94161	6	14.0417	1118	121.811	8.88037
P61803	Dolichyl-diphosphooligosaccharide--protein glycosyltransferase subunit DAD1 OS=Homo sapiens GN=DAD1 PE=1 SV=3 - [DAD1_HUMAN]	132.78	35.4	1	4	4	14	7.27693e+08	0.840596	5	3.37445	113	12.4886	7.07861
P82979	SAP domain-containing ribonucleoprotein OS=Homo sapiens GN=SARNP PE=1 SV=3 - [SARNP_HUMAN]	132.78	16.19	1	2	3	4	1.44075e+08	0.665993	1		210	23.6564	6.41748
Q9H9B4	Sideroflexin-1 OS=Homo sapiens GN=SFXN1 PE=1 SV=4 - [SFXN1_HUMAN]	132.7	28.57	1	4	6	7	2.88689e+08	1.01003	3	3.02107	322	35.5963	9.0708
Q01970	1-phosphatidylinositol 4,5-bisphosphate phosphodiesterase beta-3 OS=Homo sapiens GN=PLCB3 PE=1 SV=2 - [PLCB3_HUMAN]	132.694	12.72	1	7	13	17	3.09057e+08	0.407472	3	57.6351	1234	138.713	5.89697
Q13557	Calcium/calmodulin-dependent protein kinase type II subunit delta OS=Homo sapiens GN=CAMK2D PE=1 SV=3 - [KCC2D_HUMAN]	131.867	13.03	3	4	6	7	2.07737e+08	0.840119	3	18.8705	499	56.3336	7.25439
O00541	Pescadillo homolog OS=Homo sapiens GN=PES1 PE=1 SV=1 - [PESC_HUMAN]	131.76	11.39	1	5	8	22	3.40439e+08	0.861873	5	29.1765	588	67.96	7.32764
Q8N6L1	Keratinocyte-associated protein 2 OS=Homo sapiens GN=KRTCAP2 PE=1 SV=1 - [KTAP2_HUMAN]	131.67	10.49	1	1	1	5	298419401	0.7664	3	12.2815	162	17.5834	10.3892
O14949	Cytochrome b-c1 complex subunit 8 OS=Homo sapiens GN=UQCRQ PE=1 SV=4 - [QCR8_HUMAN]	131.66	32.93	1	2	3	11	5.14043e+08	1.48143	2	26.2866	82	9.90012	10.0815
O00232	26S proteasome non-ATPase regulatory subunit 12 OS=Homo sapiens GN=PSMD12 PE=1 SV=3 - [PSD12_HUMAN]	131.426	24.78	1	6	10	16	140813568	1.0214	3	6.87625	456	52.8706	7.6499
P62714	Serine/threonine-protein phosphatase 2A catalytic subunit beta isoform OS=Homo sapiens GN=PPP2CB PE=1 SV=1 - [PP2AB_HUMAN]	131.17	16.5	2	3	3	5	3.43136e+08	0.765944	3	30.9688	309	35.5523	5.42725
Q13724	Mannosyl-oligosaccharide glucosidase OS=Homo sapiens GN=MOGS PE=1 SV=5 - [MOGS_HUMAN]	130.97	9.32	1	5	6	8	6.8425e+07	0.763185	4	44.2543	837	91.8606	8.89502
Q13243	Serine/arginine-rich splicing factor 5 OS=Homo sapiens GN=SRSF5 PE=1 SV=1 - [SRSF5_HUMAN]	130.67	19.12	1	2	5	14	2.41246e+08	0.733963	2	28.0003	272	31.2453	11.5903
Q9Y285	Phenylalanine--tRNA ligase alpha subunit OS=Homo sapiens GN=FARSA PE=1 SV=3 - [SYFA_HUMAN]	130.188	8.86	1	2	4	7	5.13681e+07	0.831805	3	0.436568	508	57.5275	7.79639
Q96C36	Pyrroline-5-carboxylate reductase 2 OS=Homo sapiens GN=PYCR2 PE=1 SV=1 - [P5CR2_HUMAN]	130.07	16.25	1	3	4	5	4.39865e+08	0.994275	3	3.97374	320	33.6157	7.76709
P43686	26S protease regulatory subunit 6B OS=Homo sapiens GN=PSMC4 PE=1 SV=2 - [PRS6B_HUMAN]	130.027	11.72	1	3	4	9	8.65561e+07	0.740622	3	5.32682	418	47.3365	5.21143
Q01658	Protein Dr1 OS=Homo sapiens GN=DR1 PE=1 SV=1 - [NC2B_HUMAN]	129.92	7.39	1	1	1	6	2.90721e+08	0.722439	1		176	19.4317	4.75439
Q9NPQ8	Synembryn-A OS=Homo sapiens GN=RIC8A PE=1 SV=3 - [RIC8A_HUMAN]	129.641	14.31	2	5	8	12	7.49789e+07	0.723486	4	8.30782	531	59.6715	5.32568
O43399	Tumor protein D54 OS=Homo sapiens GN=TPD52L2 PE=1 SV=2 - [TPD54_HUMAN]	129.223	33.98	1	5	5	7	1.03795e+08	0.75267	4	24.3165	206	22.2243	5.36377
O76003	Glutaredoxin-3 OS=Homo sapiens GN=GLRX3 PE=1 SV=2 - [GLRX3_HUMAN]	129.201	15.52	1	4	4	8	1.1289e+08	0.882274	4	16.7115	335	37.4082	5.38916
P08183	Multidrug resistance protein 1 OS=Homo sapiens GN=ABCB1 PE=1 SV=3 - [MDR1_HUMAN]	128.703	7.5	2	6	9	14	5.85148e+07	0.485479	5	25.8205	1280	141.389	8.99756
P48444	Coatomer subunit delta OS=Homo sapiens GN=ARCN1 PE=1 SV=1 - [COPD_HUMAN]	127.843	18.59	1	7	10	14	1.74168e+08	0.801065	6	18.2062	511	57.1741	6.21436
Q06033	Inter-alpha-trypsin inhibitor heavy chain H3 OS=Homo sapiens GN=ITIH3 PE=1 SV=2 - [ITIH3_HUMAN]	127.806	3.15	1	2	3	9	3.35145e+08				890	99.7865	5.74463
Q9NRG7	Epimerase family protein SDR39U1 OS=Homo sapiens GN=SDR39U1 PE=1 SV=2 - [D39U1_HUMAN]	127.62	5.02	1	1	1	5	1.89513e+07	0.734601	3	11.8656	319	34.7262	9.77393
P10253	Lysosomal alpha-glucosidase OS=Homo sapiens GN=GAA PE=1 SV=4 - [LYAG_HUMAN]	127.044	7.46	1	5	7	14	2.034e+08	1.02836	9	31.2332	952	105.257	5.99854
P26639	Threonine--tRNA ligase, cytoplasmic OS=Homo sapiens GN=TARS PE=1 SV=3 - [SYTC_HUMAN]	126.554	13.55	1	7	9	11	206047599	0.840395	6	30.4211	723	83.3819	6.66846
Q8TDZ2	Protein-methionine sulfoxide oxidase MICAL1 OS=Homo sapiens GN=MICAL1 PE=1 SV=2 - [MICA1_HUMAN]	126.23	7.87	1	5	8	11	1.99878e+08	0.804137	4	31.6839	1067	117.801	6.40479
Q14344	Guanine nucleotide-binding protein subunit alpha-13 OS=Homo sapiens GN=GNA13 PE=1 SV=2 - [GNA13_HUMAN]	126.032	11.41	7	2	3	9	2.12939e+08	0.523031	3	63.5118	377	44.0217	8.00146
Q93045	Stathmin-2 OS=Homo sapiens GN=STMN2 PE=1 SV=3 - [STMN2_HUMAN]	125.503	25.7	1	1	5	25	1.66923e+09	0.446579	1		179	20.8149	8.32373
Q8WY22	BRI3-binding protein OS=Homo sapiens GN=BRI3BP PE=1 SV=1 - [BRI3B_HUMAN]	125.227	14.34	1	2	2	3	4.89432e+07	0.409432	2	30.006	251	27.8178	9.43701
P46459	Vesicle-fusing ATPase OS=Homo sapiens GN=NSF PE=1 SV=3 - [NSF_HUMAN]	125.109	15.32	1	10	11	19	172655104	0.926766	8	32.9146	744	82.5421	6.94678
P52943	Cysteine-rich protein 2 OS=Homo sapiens GN=CRIP2 PE=1 SV=1 - [CRIP2_HUMAN]	124.88	24.52	1	3	3	6	2.20033e+08	0.409782	3	14.6316	208	22.478	8.71924
Q9P0L0	Vesicle-associated membrane protein-associated protein A OS=Homo sapiens GN=VAPA PE=1 SV=3 - [VAPA_HUMAN]	124.79	23.69	1	1	6	11	3.64883e+08	0.87604	2	2.57899	249	27.8752	8.6167
P49207	60S ribosomal protein L34 OS=Homo sapiens GN=RPL34 PE=1 SV=3 - [RL34_HUMAN]	124.596	20.51	1	2	3	12	9.90446e+08	0.924879	2	1.05034	117	13.2845	11.4731
Q6P2E9	Enhancer of mRNA-decapping protein 4 OS=Homo sapiens GN=EDC4 PE=1 SV=1 - [EDC4_HUMAN]	124.367	7	1	7	8	14	6.39641e+07	0.831143	6	17.8757	1401	151.567	5.85889
P55263	Adenosine kinase OS=Homo sapiens GN=ADK PE=1 SV=2 - [ADK_HUMAN]	124.163	19.06	1	4	5	13	6.3719e+08	0.741333	5	6.41003	362	40.5197	6.69775
Q6PGP7	Tetratricopeptide repeat protein 37 OS=Homo sapiens GN=TTC37 PE=1 SV=1 - [TTC37_HUMAN]	124.03	3.58	1	4	4	5	3.60069e+07	0.691587	2	19.0736	1564	175.375	7.53271
P11717	Cation-independent mannose-6-phosphate receptor OS=Homo sapiens GN=IGF2R PE=1 SV=3 - [MPRI_HUMAN]	123.535	4.46	1	8	11	19	6.44037e+07	1.02405	12	26.8162	2491	274.199	5.93506
Q9Y6C2	EMILIN-1 OS=Homo sapiens GN=EMILIN1 PE=1 SV=2 - [EMIL1_HUMAN]	123.49	7.09	1	4	6	16	3.42319e+08	0.738904	1		1016	106.601	5.14795
Q8WTT2	Nucleolar complex protein 3 homolog OS=Homo sapiens GN=NOC3L PE=1 SV=1 - [NOC3L_HUMAN]	123.42	4.88	1	2	4	8	1.01414e+09	1.0702	2	17.0212	800	92.4896	9.17334
O14531	Dihydropyrimidinase-related protein 4 OS=Homo sapiens GN=DPYSL4 PE=1 SV=2 - [DPYL4_HUMAN]	122.877	20.63	1	7	8	12	1.38342e+08	0.644785	5	16.5091	572	61.8384	7.09326
Q8N684	Cleavage and polyadenylation specificity factor subunit 7 OS=Homo sapiens GN=CPSF7 PE=1 SV=1 - [CPSF7_HUMAN]	122.85	15.29	1	5	7	13	1.51277e+08	0.894106	4	13.2209	471	52.0183	8.00146
O15258	Protein RER1 OS=Homo sapiens GN=RER1 PE=1 SV=1 - [RER1_HUMAN]	122.77	11.73	1	1	2	7	2.87127e+07	0.660107	3	33.3772	196	22.9429	9.53955
P54920	Alpha-soluble NSF attachment protein OS=Homo sapiens GN=NAPA PE=1 SV=3 - [SNAA_HUMAN]	122.22	14.92	1	3	4	6	1.12167e+08	0.745881	3	10.2385	295	33.2113	5.36377
O60641	Clathrin coat assembly protein AP180 OS=Homo sapiens GN=SNAP91 PE=1 SV=2 - [AP180_HUMAN]	122.16	3.86	2	3	3	6	4.99861e+07	0.778178	3	78.0391	907	92.444	4.85596
Q8N5K1	CDGSH iron-sulfur domain-containing protein 2 OS=Homo sapiens GN=CISD2 PE=1 SV=1 - [CISD2_HUMAN]	122.03	14.07	1	2	2	8	2.12091e+08	0.774886	3	39.4391	135	15.2685	9.61279
Q13045	Protein flightless-1 homolog OS=Homo sapiens GN=FLII PE=1 SV=2 - [FLII_HUMAN]	121.996	5.2	1	5	6	8	6.32975e+07	0.742714	4	19.4627	1269	144.66	6.04932
Q8WUM0	Nuclear pore complex protein Nup133 OS=Homo sapiens GN=NUP133 PE=1 SV=2 - [NU133_HUMAN]	121.864	8.91	1	7	10	14	4.79803e+07	0.697838	6	25.6091	1156	128.898	5.09717
Q9H4A4	Aminopeptidase B OS=Homo sapiens GN=RNPEP PE=1 SV=2 - [AMPB_HUMAN]	121.828	14.62	1	8	8	12	1.7622e+08	1.00713	8	24.556	650	72.5495	5.74463
P43897	Elongation factor Ts, mitochondrial OS=Homo sapiens GN=TSFM PE=1 SV=2 - [EFTS_HUMAN]	121.7	13.54	1	2	2	3	6.91226e+07	0.63741	2	13.1353	325	35.3682	8.38232
Q9BYD2	39S ribosomal protein L9, mitochondrial OS=Homo sapiens GN=MRPL9 PE=1 SV=2 - [RM09_HUMAN]	121.567	15.73	1	2	3	5	2.17151e+07	0.8807	2	2.51742	267	30.2244	10.0815
Q9P0I2	ER membrane protein complex subunit 3 OS=Homo sapiens GN=EMC3 PE=1 SV=3 - [EMC3_HUMAN]	121.343	11.88	1	2	2	3	1.92364e+07	1.44537	2	48.6958	261	29.9324	6.81494
Q13247	Serine/arginine-rich splicing factor 6 OS=Homo sapiens GN=SRSF6 PE=1 SV=2 - [SRSF6_HUMAN]	121.338	16.57	2	3	7	26	4.18026e+08	0.937771	2	14.5369	344	39.5634	11.4292
Q6PD62	RNA polymerase-associated protein CTR9 homolog OS=Homo sapiens GN=CTR9 PE=1 SV=1 - [CTR9_HUMAN]	121.32	7.67	1	4	8	12	7.58438e+07	0.980584	4	33.1302	1173	133.42	6.771
Q9NVI7	ATPase family AAA domain-containing protein 3A OS=Homo sapiens GN=ATAD3A PE=1 SV=2 - [ATD3A_HUMAN]	121.315	14.35	3	7	9	18	1.27777e+08	0.916369	8	6.05137	634	71.3247	8.98291
O75153	Clustered mitochondria protein homolog OS=Homo sapiens GN=KIAA0664 PE=1 SV=2 - [CLU_HUMAN]	121.299	4.89	2	5	7	9	5.93473e+07	1.79972	2	1.57925	1309	146.577	6.12549
P20290	Transcription factor BTF3 OS=Homo sapiens GN=BTF3 PE=1 SV=1 - [BTF3_HUMAN]	121.04	10.68	1	1	1	10	1.79119e+07	0.732382	7	2.31456	206	22.1544	9.37842
O94973	AP-2 complex subunit alpha-2 OS=Homo sapiens GN=AP2A2 PE=1 SV=2 - [AP2A2_HUMAN]	120.911	17.47	1	5	11	12	1.4644e+08	0.581074	5	29.9274	939	103.895	6.96143
Q7L0Y3	Mitochondrial ribonuclease P protein 1 OS=Homo sapiens GN=TRMT10C PE=1 SV=2 - [MRRP1_HUMAN]	120.34	14.14	1	3	5	10	3.90214e+07	0.793028	2	235.386	403	47.3166	9.36377
P62910	60S ribosomal protein L32 OS=Homo sapiens GN=RPL32 PE=1 SV=2 - [RL32_HUMAN]	120.334	28.89	1	3	4	10	2.6796e+08	0.734397	3	0.842572	135	15.8498	11.3267
P42025	Beta-centractin OS=Homo sapiens GN=ACTR1B PE=1 SV=1 - [ACTY_HUMAN]	120.296	16.76	1	1	5	12	3.80078e+08	1.91379	1		376	42.2667	6.40479
Q9NR31	GTP-binding protein SAR1a OS=Homo sapiens GN=SAR1A PE=1 SV=1 - [SAR1A_HUMAN]	120.1	23.23	2	3	3	10	3.09908e+08	0.968253	5	3.63135	198	22.3525	6.68311
Q04760	Lactoylglutathione lyase OS=Homo sapiens GN=GLO1 PE=1 SV=4 - [LGUL_HUMAN]	119.911	28.26	1	4	5	10	3.69709e+08	0.839866	5	7.36509	184	20.7642	5.31299
Q9HD33	39S ribosomal protein L47, mitochondrial OS=Homo sapiens GN=MRPL47 PE=1 SV=2 - [RM47_HUMAN]	119.47	17.6	1	2	5	9	6.76006e+07	0.92669	3	40.2116	250	29.4319	10.3745
P16278	Beta-galactosidase OS=Homo sapiens GN=GLB1 PE=1 SV=2 - [BGAL_HUMAN]	119.31	12.11	1	5	9	15	1.37423e+08	0.888868	4	11.6264	677	76.0266	6.56592
Q9H857	5'-nucleotidase domain-containing protein 2 OS=Homo sapiens GN=NT5DC2 PE=1 SV=1 - [NT5D2_HUMAN]	119.167	9.62	1	4	4	7	5.8425e+07	0.653799	3	10.938	520	60.6797	6.771
Q16740	Putative ATP-dependent Clp protease proteolytic subunit, mitochondrial OS=Homo sapiens GN=CLPP PE=1 SV=1 - [CLPP_HUMAN]	118.42	10.83	1	2	2	2	6.92757e+07	1.12212	2	3.13916	277	30.1606	8.08936
Q5VW32	BRO1 domain-containing protein BROX OS=Homo sapiens GN=BROX PE=1 SV=1 - [BROX_HUMAN]	118.123	18	1	4	6	10	3.04235e+08	0.73664	3	35.1175	411	46.4467	7.6499
P47813	Eukaryotic translation initiation factor 1A, X-chromosomal OS=Homo sapiens GN=EIF1AX PE=1 SV=2 - [IF1AX_HUMAN]	117.653	31.25	2	2	5	9	466619181	0.797575	2	15.4194	144	16.4502	5.23682
P36405	ADP-ribosylation factor-like protein 3 OS=Homo sapiens GN=ARL3 PE=1 SV=2 - [ARL3_HUMAN]	117.3	37.91	1	5	7	12	1.54668e+08	0.577394	5	34.5917	182	20.4428	7.23975
Q16864	V-type proton ATPase subunit F OS=Homo sapiens GN=ATP6V1F PE=1 SV=2 - [VATF_HUMAN]	117.13	17.65	1	2	2	3	1.81226e+08	0.801238	1		119	13.362	5.51611
P23786	Carnitine O-palmitoyltransferase 2, mitochondrial OS=Homo sapiens GN=CPT2 PE=1 SV=2 - [CPT2_HUMAN]	117.04	4.86	1	3	3	4	8.35771e+07	0.869266	2	13.5561	658	73.7304	8.17725
P09132	Signal recognition particle 19 kDa protein OS=Homo sapiens GN=SRP19 PE=1 SV=3 - [SRP19_HUMAN]	116.273	10.42	1	1	1	3	3.28862e+07	1.61101	2	24.8582	144	16.1454	9.84717
Q9BPX5	Actin-related protein 2/3 complex subunit 5-like protein OS=Homo sapiens GN=ARPC5L PE=1 SV=1 - [ARP5L_HUMAN]	116.239	16.34	1	2	2	3	1.62951e+08	0.979143	1		153	16.9308	6.59521
P19174	1-phosphatidylinositol 4,5-bisphosphate phosphodiesterase gamma-1 OS=Homo sapiens GN=PLCG1 PE=1 SV=1 - [PLCG1_HUMAN]	116.133	8.14	1	6	9	10	5.78419e+07	0.897208	3	0.818909	1290	148.438	6.04932
Q9BQ67	Glutamate-rich WD repeat-containing protein 1 OS=Homo sapiens GN=GRWD1 PE=1 SV=1 - [GRWD1_HUMAN]	116.13	4.71	1	1	2	4	3.09571e+07	0.932407	2	17.3568	446	49.3882	4.91943
O95747	Serine/threonine-protein kinase OSR1 OS=Homo sapiens GN=OXSR1 PE=1 SV=1 - [OXSR1_HUMAN]	115.653	7.59	1	2	4	7	5.78681e+07	0.995696	3	10.2498	527	57.9861	6.43018
Q5JS54	Proteasome assembly chaperone 4 OS=Homo sapiens GN=PSMG4 PE=2 SV=2 - [PSMG4_HUMAN]	115.573	20.33	1	1	1	3	45723094	0.793526	2	6.47697	123	13.766	6.52197
Q6EEV6	Small ubiquitin-related modifier 4 OS=Homo sapiens GN=SUMO4 PE=1 SV=2 - [SUMO4_HUMAN]	115.28	21.05	3	1	2	7	6.85485e+08	0.830485	1		95	10.6784	7.18115
O00625	Pirin OS=Homo sapiens GN=PIR PE=1 SV=1 - [PIR_HUMAN]	114.91	7.24	1	2	2	4	1.14501e+08	0.896678	2	13.4865	290	32.0933	6.91748
Q9BYG3	MKI67 FHA domain-interacting nucleolar phosphoprotein OS=Homo sapiens GN=MKI67IP PE=1 SV=1 - [MK67I_HUMAN]	114.887	21.84	1	3	6	7	6.61398e+07	0.891335	2	23.0529	293	34.201	9.87646
Q7L099	Protein RUFY3 OS=Homo sapiens GN=RUFY3 PE=1 SV=1 - [RUFY3_HUMAN]	114.84	13.65	1	5	6	12	1.47156e+08	0.698965	6	31.4971	469	52.9311	5.49072
Q8N357	Transmembrane protein C2orf18 OS=Homo sapiens GN=C2orf18 PE=1 SV=1 - [CB018_HUMAN]	114.553	5.12	1	2	2	11	4.62774e+07	0.962857	6	17.2698	371	40.1882	6.93213
O75822	Eukaryotic translation initiation factor 3 subunit J OS=Homo sapiens GN=EIF3J PE=1 SV=2 - [EIF3J_HUMAN]	114.133	21.32	1	4	5	8	1.19882e+08	0.869547	4	10.0007	258	29.0445	4.83057
O43823	A-kinase anchor protein 8 OS=Homo sapiens GN=AKAP8 PE=1 SV=1 - [AKAP8_HUMAN]	114.09	9.1	1	2	5	11	1.04209e+07	0.835071	3	33.6005	692	76.0611	5.14795
P63092	Guanine nucleotide-binding protein G(s) subunit alpha isoforms short OS=Homo sapiens GN=GNAS PE=1 SV=1 - [GNAS2_HUMAN]	114.062	14.21	8	2	6	11	5.60077e+08	0.450868	2	18.0298	394	45.6359	5.8208
O00159	Unconventional myosin-Ic OS=Homo sapiens GN=MYO1C PE=1 SV=4 - [MYO1C_HUMAN]	114.044	10.91	1	9	10	10	6.16293e+07	0.951458	6	23.3513	1063	121.606	9.40771
P35611	Alpha-adducin OS=Homo sapiens GN=ADD1 PE=1 SV=2 - [ADDA_HUMAN]	113.925	5.16	1	3	4	6	2.60991e+08	0.60133	2	1.44137	737	80.9047	5.8335
P63279	SUMO-conjugating enzyme UBC9 OS=Homo sapiens GN=UBE2I PE=1 SV=1 - [UBC9_HUMAN]	113.663	22.78	1	4	4	10	3.88868e+08	0.791217	4	3.22242	158	17.9952	8.66064
P36542	ATP synthase subunit gamma, mitochondrial OS=Homo sapiens GN=ATP5C1 PE=1 SV=1 - [ATPG_HUMAN]	113.644	21.48	1	4	7	15	3.2688e+08	0.884995	4	4.02935	298	32.9753	9.21729
Q99622	Protein C10 OS=Homo sapiens GN=C12orf57 PE=1 SV=1 - [C10_HUMAN]	113.38	40.48	1	3	3	5	7.57866e+07	0.444417	4	16.8277	126	13.1697	5.13525
Q9NXF1	Testis-expressed sequence 10 protein OS=Homo sapiens GN=TEX10 PE=1 SV=2 - [TEX10_HUMAN]	113.21	6.78	1	2	7	16	2.348e+08	0.797531	3	17.9883	929	105.608	9.36377
P61221	ATP-binding cassette sub-family E member 1 OS=Homo sapiens GN=ABCE1 PE=1 SV=1 - [ABCE1_HUMAN]	113.119	16.19	1	7	8	13	4.8303e+07	0.923801	7	38.3634	599	67.271	8.33838
Q6IN85	Serine/threonine-protein phosphatase 4 regulatory subunit 3A OS=Homo sapiens GN=SMEK1 PE=1 SV=1 - [P4R3A_HUMAN]	112.682	12.61	1	5	10	11	3.01074e+08	1.01479	5	51.4587	833	95.308	4.94482
Q9HAV7	GrpE protein homolog 1, mitochondrial OS=Homo sapiens GN=GRPEL1 PE=1 SV=2 - [GRPE1_HUMAN]	112.563	17.97	1	2	5	10	1.75061e+08	0.849304	2	14.6636	217	24.2639	8.11865
Q96QD8	Sodium-coupled neutral amino acid transporter 2 OS=Homo sapiens GN=SLC38A2 PE=1 SV=2 - [S38A2_HUMAN]	112.5	3.16	1	1	1	4	2.33879e+07	2.17693	3	35.9917	506	55.9895	8.00146
Q9UBU9	Nuclear RNA export factor 1 OS=Homo sapiens GN=NXF1 PE=1 SV=1 - [NXF1_HUMAN]	112.37	10.02	2	4	6	10	6.32269e+08	0.728094	4	16.5575	619	70.1387	8.51416
O00764	Pyridoxal kinase OS=Homo sapiens GN=PDXK PE=1 SV=1 - [PDXK_HUMAN]	112.225	13.14	1	2	3	9	1.11509e+08	0.535783	2	0.114166	312	35.0799	6.12549
Q6ZU35	Uncharacterized protein KIAA1211 OS=Homo sapiens GN=KIAA1211 PE=1 SV=3 - [K1211_HUMAN]	112.063	3.49	1	1	6	24	3.29653e+08	0.911684	1		1233	136.678	5.60498
O14828	Secretory carrier-associated membrane protein 3 OS=Homo sapiens GN=SCAMP3 PE=1 SV=3 - [SCAM3_HUMAN]	111.727	9.22	1	2	2	4	1.5523e+07	0.882085	2	19.9586	347	38.2623	7.63525
Q9Y276	Mitochondrial chaperone BCS1 OS=Homo sapiens GN=BCS1L PE=1 SV=1 - [BCS1_HUMAN]	111.603	6.92	1	1	2	9	8.00326e+06	1.22036	2	5.45256	419	47.5045	8.49951
Q14789	Golgin subfamily B member 1 OS=Homo sapiens GN=GOLGB1 PE=1 SV=2 - [GOGB1_HUMAN]	111.513	4.82	1	5	15	20	1.06307e+08	0.872419	4	29.3508	3259	375.79	4.99561
Q14257	Reticulocalbin-2 OS=Homo sapiens GN=RCN2 PE=1 SV=1 - [RCN2_HUMAN]	111.239	25.24	1	4	5	8	1.16445e+08	0.854242	3	29.4764	317	36.8536	4.39893
Q96DH6	RNA-binding protein Musashi homolog 2 OS=Homo sapiens GN=MSI2 PE=1 SV=1 - [MSI2H_HUMAN]	111.116	9.45	1	2	2	8	2.49681e+08	1.21649	2	38.3544	328	35.1741	8.48486
P62495	Eukaryotic peptide chain release factor subunit 1 OS=Homo sapiens GN=ETF1 PE=1 SV=3 - [ERF1_HUMAN]	110.68	11.44	1	4	4	6	7.73324e+07	0.866159	3	22.7839	437	49.0002	5.70654
O95837	Guanine nucleotide-binding protein subunit alpha-14 OS=Homo sapiens GN=GNA14 PE=2 SV=1 - [GNA14_HUMAN]	110.47	7.32	2	1	2	10	9.38543e+07	0.712583	2	7.79398	355	41.5442	6.07471
Q5T8P6	RNA-binding protein 26 OS=Homo sapiens GN=RBM26 PE=1 SV=3 - [RBM26_HUMAN]	110.44	3.77	1	3	3	5	2.60953e+07	0.717584	3	1.38566	1007	113.527	9.15869
Q9UNK0	Syntaxin-8 OS=Homo sapiens GN=STX8 PE=1 SV=2 - [STX8_HUMAN]	110.31	10.59	1	1	2	3	3.02388e+07	0.725386	2	12.311	236	26.89	4.98291
Q12849	G-rich sequence factor 1 OS=Homo sapiens GN=GRSF1 PE=1 SV=3 - [GRSF1_HUMAN]	110.09	11.88	1	4	4	6	8.78781e+07	0.560544	3	22.6289	480	53.0926	6.18896
Q9C0H2	Protein tweety homolog 3 OS=Homo sapiens GN=TTYH3 PE=1 SV=3 - [TTYH3_HUMAN]	110.063	2.68	1	1	1	3	1.19457e+08	1.26655	2	16.0565	523	57.5079	5.38916
P49750	YLP motif-containing protein 1 OS=Homo sapiens GN=YLPM1 PE=1 SV=3 - [YLPM1_HUMAN]	110.004	8.76	1	8	13	19	7.7845e+07	0.788605	6	5.44412	1951	219.849	6.56592
O75844	CAAX prenyl protease 1 homolog OS=Homo sapiens GN=ZMPSTE24 PE=1 SV=2 - [FACE1_HUMAN]	109.828	12	1	5	5	12	3.48836e+07	0.807313	9	14.7617	475	54.7775	7.48877
P47755	F-actin-capping protein subunit alpha-2 OS=Homo sapiens GN=CAPZA2 PE=1 SV=3 - [CAZA2_HUMAN]	109.705	12.59	1	1	3	5	8.9853e+07				286	32.9286	5.84619
O60256	Phosphoribosyl pyrophosphate synthase-associated protein 2 OS=Homo sapiens GN=PRPSAP2 PE=1 SV=1 - [KPRB_HUMAN]	109.26	11.92	1	3	3	4	2.49578e+07	0.796943	2	55.8264	369	40.8994	7.44482
Q9BTV4	Transmembrane protein 43 OS=Homo sapiens GN=TMEM43 PE=1 SV=1 - [TMM43_HUMAN]	109.207	9.75	1	2	2	3	4.45549e+07	0.745183	2	15.1641	400	44.8472	8.1333
P60866	40S ribosomal protein S20 OS=Homo sapiens GN=RPS20 PE=1 SV=1 - [RS20_HUMAN]	109.1	35.29	1	2	4	12	6.89759e+08	0.748102	3	23.3167	119	13.3643	9.93506
P48556	26S proteasome non-ATPase regulatory subunit 8 OS=Homo sapiens GN=PSMD8 PE=1 SV=2 - [PSMD8_HUMAN]	109.09	8.57	1	2	3	6	4.91172e+07	1.01143	2	30.9123	350	39.5868	9.70068
Q96S97	Myeloid-associated differentiation marker OS=Homo sapiens GN=MYADM PE=1 SV=2 - [MYADM_HUMAN]	108.976	10.25	1	2	2	12	51927131	0.753092	4	19.8584	322	35.2503	8.14795
Q96DI7	U5 small nuclear ribonucleoprotein 40 kDa protein OS=Homo sapiens GN=SNRNP40 PE=1 SV=1 - [SNR40_HUMAN]	108.31	19.05	1	3	3	3	8.44522e+07	1.03476	3	29.9474	357	39.2857	8.104
Q9NW13	RNA-binding protein 28 OS=Homo sapiens GN=RBM28 PE=1 SV=3 - [RBM28_HUMAN]	108.173	12.65	1	5	10	14	1.50356e+08	1.0587	5	10.1795	759	85.6847	9.21729
Q9H307	Pinin OS=Homo sapiens GN=PNN PE=1 SV=4 - [PININ_HUMAN]	108.164	24.55	1	11	19	35	4.01369e+08	0.862356	12	22.5333	717	81.565	7.13721
Q14165	Malectin OS=Homo sapiens GN=MLEC PE=1 SV=1 - [MLEC_HUMAN]	107.96	13.7	1	3	4	6	7.83703e+07	0.800147	2	4.02498	292	32.2136	5.41455
Q9UK41	Vacuolar protein sorting-associated protein 28 homolog OS=Homo sapiens GN=VPS28 PE=1 SV=1 - [VPS28_HUMAN]	107.783	10.86	1	1	2	7	5.33275e+06	0.912914	1		221	25.4086	5.5415
Q96N67	Dedicator of cytokinesis protein 7 OS=Homo sapiens GN=DOCK7 PE=1 SV=4 - [DOCK7_HUMAN]	107.537	7.38	1	8	16	28	7.64785e+07	0.925929	8	17.4218	2140	242.407	6.80029
P30419	Glycylpeptide N-tetradecanoyltransferase 1 OS=Homo sapiens GN=NMT1 PE=1 SV=2 - [NMT1_HUMAN]	107.47	11.29	3	3	6	9	6.97814e+07	0.968944	4	30.4295	496	56.7699	7.79639
Q99598	Translin-associated protein X OS=Homo sapiens GN=TSNAX PE=1 SV=1 - [TSNAX_HUMAN]	107.15	14.83	1	2	3	7	6.64853e+07	0.924817	4	25.4001	290	33.0917	6.55127
O60739	Eukaryotic translation initiation factor 1b OS=Homo sapiens GN=EIF1B PE=1 SV=2 - [EIF1B_HUMAN]	106.897	26.55	2	2	2	3	1.55361e+08	1.1339	1		113	12.8157	7.37158
Q9UDT6	CAP-Gly domain-containing linker protein 2 OS=Homo sapiens GN=CLIP2 PE=1 SV=1 - [CLIP2_HUMAN]	106.815	8.7	1	4	9	15	1.83965e+08	1.01773	3	9.73747	1046	115.767	6.72705
Q8NI36	WD repeat-containing protein 36 OS=Homo sapiens GN=WDR36 PE=1 SV=1 - [WDR36_HUMAN]	106.091	12.3	1	7	11	25	8.59137e+07	0.844082	7	10.3315	951	105.255	7.53271
Q9BWD1	Acetyl-CoA acetyltransferase, cytosolic OS=Homo sapiens GN=ACAT2 PE=1 SV=2 - [THIC_HUMAN]	106.023	20.4	1	4	6	11	2.50551e+08	0.552202	4	31.0511	397	41.3244	6.91748
Q96EY1	DnaJ homolog subfamily A member 3, mitochondrial OS=Homo sapiens GN=DNAJA3 PE=1 SV=2 - [DNJA3_HUMAN]	105.91	4.79	1	1	1	4	1.61734e+07	0.973331	1		480	52.4555	9.26123
P30626	Sorcin OS=Homo sapiens GN=SRI PE=1 SV=1 - [SORCN_HUMAN]	105.679	24.24	1	5	5	11	3.11236e+08	0.916512	7	10.8327	198	21.6624	5.59229
Q9P2E9	Ribosome-binding protein 1 OS=Homo sapiens GN=RRBP1 PE=1 SV=4 - [RRBP1_HUMAN]	105.58	9.01	1	9	10	10	3.22232e+07	1.22334	4	31.0461	1410	152.381	8.60205
Q9H773	dCTP pyrophosphatase 1 OS=Homo sapiens GN=DCTPP1 PE=1 SV=1 - [DCTP1_HUMAN]	105.297	21.18	1	3	3	6	8.66766e+07	0.651277	2	4.733	170	18.6694	5.03369
O75223	Gamma-glutamylcyclotransferase OS=Homo sapiens GN=GGCT PE=1 SV=1 - [GGCT_HUMAN]	105.06	31.38	1	3	5	5	5.14307e+08	0.600532	2	43.0687	188	20.9943	5.13525
Q9BSH4	Translational activator of cytochrome c oxidase 1 OS=Homo sapiens GN=TACO1 PE=1 SV=1 - [TACO1_HUMAN]	104.99	7.41	1	1	1	2	1.3282e+08	0.893743	1		297	32.4567	8.1333
Q9BW83	Intraflagellar transport protein 27 homolog OS=Homo sapiens GN=IFT27 PE=1 SV=1 - [IFT27_HUMAN]	104.7	24.19	1	3	3	4	2.99099e+07	1.17666	2	54.9415	186	20.4673	5.41455
Q8N766	ER membrane protein complex subunit 1 OS=Homo sapiens GN=EMC1 PE=1 SV=1 - [EMC1_HUMAN]	104.436	6.95	1	4	5	9	4.13946e+07	0.697547	2	1.8723	993	111.689	7.66455
P60033	CD81 antigen OS=Homo sapiens GN=CD81 PE=1 SV=1 - [CD81_HUMAN]	104.32	11.86	1	1	2	4	4.30555e+07	4.48807	1		236	25.7921	5.2876
Q9UHG3	Prenylcysteine oxidase 1 OS=Homo sapiens GN=PCYOX1 PE=1 SV=3 - [PCYOX_HUMAN]	104.27	14.46	1	5	7	10	6.85727e+07	0.936003	6	10.5304	505	56.6037	6.17627
O00487	26S proteasome non-ATPase regulatory subunit 14 OS=Homo sapiens GN=PSMD14 PE=1 SV=1 - [PSDE_HUMAN]	104.26	24.52	1	4	4	11	1.92898e+08	1.27472	5	49.8397	310	34.5546	6.52197
Q15005	Signal peptidase complex subunit 2 OS=Homo sapiens GN=SPCS2 PE=1 SV=3 - [SPCS2_HUMAN]	104.12	18.14	1	2	3	6	1.60708e+08	0.844094	3	10.6259	226	24.9867	8.47021
Q9BWS9	Chitinase domain-containing protein 1 OS=Homo sapiens GN=CHID1 PE=1 SV=1 - [CHID1_HUMAN]	104.06	9.41	1	3	3	4	48458404	0.954257	3	28.2051	393	44.9123	8.63135
P46779	60S ribosomal protein L28 OS=Homo sapiens GN=RPL28 PE=1 SV=3 - [RL28_HUMAN]	103.522	25.55	1	4	4	8	2.04064e+08	0.925582	5	5.165	137	15.7377	12.0151
Q92797	Symplekin OS=Homo sapiens GN=SYMPK PE=1 SV=2 - [SYMPK_HUMAN]	103.261	9.89	1	9	11	20	1.57045e+08	0.593972	6	24.6538	1274	141.059	6.12549
Q15050	Ribosome biogenesis regulatory protein homolog OS=Homo sapiens GN=RRS1 PE=1 SV=2 - [RRS1_HUMAN]	102.56	9.32	1	1	3	6	2.98957e+07	0.319878	2	16.6228	365	41.1682	10.6968
P14621	Acylphosphatase-2 OS=Homo sapiens GN=ACYP2 PE=1 SV=2 - [ACYP2_HUMAN]	102.52	22.22	1	1	2	4	4.51686e+07	0.636358	1		99	11.1326	9.49561
P27338	Amine oxidase [flavin-containing] B OS=Homo sapiens GN=MAOB PE=1 SV=3 - [AOFB_HUMAN]	102.434	13.85	1	3	8	12	2.17018e+09	0.83888	3	23.4543	520	58.7252	7.50342
Q9P2X0	Dolichol-phosphate mannosyltransferase subunit 3 OS=Homo sapiens GN=DPM3 PE=1 SV=2 - [DPM3_HUMAN]	102.379	10.87	1	1	1	7	8.30658e+08	0.939456	1		92	10.0872	5.93506
Q9NPJ3	Acyl-coenzyme A thioesterase 13 OS=Homo sapiens GN=ACOT13 PE=1 SV=1 - [ACO13_HUMAN]	102.32	21.43	1	2	2	8	1.69262e+08	1.12282	2	23.5646	140	14.9509	9.14404
Q2M2I8	AP2-associated protein kinase 1 OS=Homo sapiens GN=AAK1 PE=1 SV=3 - [AAK1_HUMAN]	102.28	7.6	1	4	6	9	6.10183e+07	0.580736	4	12.9807	961	103.821	6.59521
P29218	Inositol monophosphatase 1 OS=Homo sapiens GN=IMPA1 PE=1 SV=1 - [IMPA1_HUMAN]	102.23	11.19	1	3	3	9	180601831	1.003	6	41.9602	277	30.1692	5.26221
P49589	Cysteine--tRNA ligase, cytoplasmic OS=Homo sapiens GN=CARS PE=1 SV=3 - [SYCC_HUMAN]	102.127	9.49	1	6	6	9	1.10262e+08	1.09505	5	10.8712	748	85.4192	6.75635
Q9GZR7	ATP-dependent RNA helicase DDX24 OS=Homo sapiens GN=DDX24 PE=1 SV=1 - [DDX24_HUMAN]	102.071	8.03	1	3	6	11	5.79697e+08	1.07281	1		859	96.2715	9.05615
O60831	PRA1 family protein 2 OS=Homo sapiens GN=PRAF2 PE=1 SV=1 - [PRAF2_HUMAN]	102.023	16.29	1	2	2	13	5.78443e+08	0.709758	1		178	19.2455	9.18799
P13164	Interferon-induced transmembrane protein 1 OS=Homo sapiens GN=IFITM1 PE=1 SV=3 - [IFM1_HUMAN]	102.01	12.8	3	1	1	2	3.76257e+08	13.3977	1		125	13.9553	7.92822
Q9BZE1	39S ribosomal protein L37, mitochondrial OS=Homo sapiens GN=MRPL37 PE=1 SV=2 - [RM37_HUMAN]	101.867	9.22	1	2	3	6	2.09945e+08	0.854383	1		423	48.0871	8.5874
Q7Z4V5	Hepatoma-derived growth factor-related protein 2 OS=Homo sapiens GN=HDGFRP2 PE=1 SV=1 - [HDGR2_HUMAN]	101.796	10.43	1	3	5	8	1.17372e+08	0.822468	3	4.01508	671	74.2722	7.48877
O43447	Peptidyl-prolyl cis-trans isomerase H OS=Homo sapiens GN=PPIH PE=1 SV=1 - [PPIH_HUMAN]	101.78	26.55	1	2	3	7	5.51437e+07	0.705047	3	14.5975	177	19.1956	8.07471
Q8NI27	THO complex subunit 2 OS=Homo sapiens GN=THOC2 PE=1 SV=2 - [THOC2_HUMAN]	101.751	4.46	1	3	8	14	7.47295e+07	0.616783	2	31.489	1593	182.659	8.44092
O00231	26S proteasome non-ATPase regulatory subunit 11 OS=Homo sapiens GN=PSMD11 PE=1 SV=3 - [PSD11_HUMAN]	101.72	26.3	1	8	9	17	2.48975e+08	1.05775	5	34.4845	422	47.434	6.48096
Q8NCW5	NAD(P)H-hydrate epimerase OS=Homo sapiens GN=APOA1BP PE=1 SV=2 - [NNRE_HUMAN]	101.52	23.61	1	5	5	16	609907140	0.742788	5	9.91381	288	31.6542	7.66455
P82909	28S ribosomal protein S36, mitochondrial OS=Homo sapiens GN=MRPS36 PE=1 SV=2 - [RT36_HUMAN]	101.52	41.75	1	4	4	8	6.91344e+07	0.849308	4	8.25638	103	11.459	9.99365
P19388	DNA-directed RNA polymerases I, II, and III subunit RPABC1 OS=Homo sapiens GN=POLR2E PE=1 SV=4 - [RPAB1_HUMAN]	101.473	19.05	1	2	3	4	1.18046e+08	0.979872	1		210	24.5357	5.94775
Q9Y2Q3	Glutathione S-transferase kappa 1 OS=Homo sapiens GN=GSTK1 PE=1 SV=3 - [GSTK1_HUMAN]	101.12	31.86	1	4	6	10	1.81045e+08	1.17159	4	35.9898	226	25.4803	8.41162
P11172	Uridine 5'-monophosphate synthase OS=Homo sapiens GN=UMPS PE=1 SV=1 - [UMPS_HUMAN]	100.833	6.88	1	1	3	8	14641647	1.27621	1		480	52.1886	7.23975
P53041	Serine/threonine-protein phosphatase 5 OS=Homo sapiens GN=PPP5C PE=1 SV=1 - [PPP5_HUMAN]	100.81	9.82	1	3	4	5	1.1925e+08	1.38519	3	13.8	499	56.8423	6.27783
Q9BY32	Inosine triphosphate pyrophosphatase OS=Homo sapiens GN=ITPA PE=1 SV=2 - [ITPA_HUMAN]	100.585	23.2	1	3	3	6	1.83546e+08	0.852774	2	13.3139	194	21.4319	5.65576
Q6PKG0	La-related protein 1 OS=Homo sapiens GN=LARP1 PE=1 SV=2 - [LARP1_HUMAN]	100.483	8.12	2	6	8	11	3.09009e+08	0.872888	6	23.8093	1096	123.434	8.82178
Q9NQ88	Fructose-2,6-bisphosphatase TIGAR OS=Homo sapiens GN=TIGAR PE=1 SV=1 - [TIGAR_HUMAN]	100.29	12.96	1	3	3	4	2.65633e+07	1.09566	2	27.8859	270	30.0431	7.69385
O60664	Perilipin-3 OS=Homo sapiens GN=PLIN3 PE=1 SV=3 - [PLIN3_HUMAN]	100.16	11.98	1	3	4	5	1.91912e+07	1.24742	4	18.9327	434	47.0459	5.43994
Q9UIL1	Short coiled-coil protein OS=Homo sapiens GN=SCOC PE=1 SV=2 - [SCOC_HUMAN]	99.76	17.61	1	1	2	5	2.78891e+07	0.85961	1		159	18.0341	8.85107
O60684	Importin subunit alpha-7 OS=Homo sapiens GN=KPNA6 PE=1 SV=1 - [IMA7_HUMAN]	99.6664	5.22	3	2	2	2	67467460	0.288441	2	299.965	536	59.9915	4.98291
A6NHR9	Structural maintenance of chromosomes flexible hinge domain-containing protein 1 OS=Homo sapiens GN=SMCHD1 PE=1 SV=2 - [SMHD1_HUMAN]	99.219	7.83	1	9	17	29	5.14401e+08	0.821754	8	44.436	2005	226.231	7.29834
Q92620	Pre-mRNA-splicing factor ATP-dependent RNA helicase PRP16 OS=Homo sapiens GN=DHX38 PE=1 SV=2 - [PRP16_HUMAN]	99.0733	3.42	1	3	4	5	1.73879e+08	0.602219	2	22.0347	1227	140.415	6.53662
P43307	Translocon-associated protein subunit alpha OS=Homo sapiens GN=SSR1 PE=1 SV=3 - [SSRA_HUMAN]	99.0233	8.04	1	2	2	4	1.88535e+08	1.60602	2	27.7244	286	32.2153	4.48779
P78344	Eukaryotic translation initiation factor 4 gamma 2 OS=Homo sapiens GN=EIF4G2 PE=1 SV=1 - [IF4G2_HUMAN]	98.8893	16.76	1	8	15	17	2.2715e+08	0.843439	8	15.051	907	102.297	7.13721
P50148	Guanine nucleotide-binding protein G(q) subunit alpha OS=Homo sapiens GN=GNAQ PE=1 SV=4 - [GNAQ_HUMAN]	98.75	5.29	1	1	1	5	2.75102e+07	0.689522	1		359	42.1153	5.68115
Q13617	Cullin-2 OS=Homo sapiens GN=CUL2 PE=1 SV=2 - [CUL2_HUMAN]	98.53	6.71	1	4	5	6	3.86918e+07	0.727138	3	67.549	745	86.9268	6.91748
Q08AM6	Protein VAC14 homolog OS=Homo sapiens GN=VAC14 PE=1 SV=1 - [VAC14_HUMAN]	98.4	4.09	1	1	3	4	1.78108e+07	1.05645	1		782	87.9167	6.12549
Q96DA6	Mitochondrial import inner membrane translocase subunit TIM14 OS=Homo sapiens GN=DNAJC19 PE=1 SV=3 - [TIM14_HUMAN]	98.19	18.97	1	2	2	6	1.30492e+08	0.907566	2	5.49192	116	12.4907	10.0962
Q969G3	SWI/SNF-related matrix-associated actin-dependent regulator of chromatin subfamily E member 1 OS=Homo sapiens GN=SMARCE1 PE=1 SV=2 - [SMCE1_HUMAN]	98.16	11.19	1	3	3	3	3.91491e+07	0.798573	2	73.3841	411	46.6206	4.88135
P52888	Thimet oligopeptidase OS=Homo sapiens GN=THOP1 PE=1 SV=2 - [THOP1_HUMAN]	97.69	8.42	1	4	5	6	1.03858e+08	0.77439	4	80.8436	689	78.7895	6.04932
O75323	Protein NipSnap homolog 2 OS=Homo sapiens GN=GBAS PE=1 SV=1 - [NIPS2_HUMAN]	97.4967	10.14	1	3	3	10	2.3107e+08	1.47683	2	48.9911	286	33.7212	9.36377
Q9UKK9	ADP-sugar pyrophosphatase OS=Homo sapiens GN=NUDT5 PE=1 SV=1 - [NUDT5_HUMAN]	97.3167	12.33	1	1	2	4	1.12146e+08	1.05471	1		219	24.3122	4.94482
O60341	Lysine-specific histone demethylase 1A OS=Homo sapiens GN=KDM1A PE=1 SV=2 - [KDM1A_HUMAN]	97.2593	6.81	1	3	7	9	6.06441e+07	0.959724	2	1.3151	852	92.8447	6.52197
P14406	Cytochrome c oxidase subunit 7A2, mitochondrial OS=Homo sapiens GN=COX7A2 PE=1 SV=1 - [CX7A2_HUMAN]	97.1169	27.71	1	2	2	7	2.7463e+08	0.809053	2	21.9848	83	9.39011	9.75928
Q9NPH2	Inositol-3-phosphate synthase 1 OS=Homo sapiens GN=ISYNA1 PE=1 SV=1 - [INO1_HUMAN]	96.71	10.04	1	3	5	7	7.27345e+07	0.461592	4	30.2612	558	61.0291	5.75732
Q96A33	Coiled-coil domain-containing protein 47 OS=Homo sapiens GN=CCDC47 PE=1 SV=1 - [CCD47_HUMAN]	96.7067	11.18	1	3	5	6	3.85328e+07	0.980526	2	38.5946	483	55.8383	4.86865
O75821	Eukaryotic translation initiation factor 3 subunit G OS=Homo sapiens GN=EIF3G PE=1 SV=2 - [EIF3G_HUMAN]	96.6465	16.25	1	4	4	7	1.26029e+08	0.93932	4	4.34627	320	35.5889	6.12549
Q15436	Protein transport protein Sec23A OS=Homo sapiens GN=SEC23A PE=1 SV=2 - [SC23A_HUMAN]	96.5	3.4	1	1	2	6	5.30198e+07	0.36362	1		765	86.1053	7.07861
Q2TAL8	Glutamine-rich protein 1 OS=Homo sapiens GN=QRICH1 PE=1 SV=1 - [QRIC1_HUMAN]	96.45	4.77	1	2	3	4	2.14824e+07	0.43648	1		776	86.3819	5.87158
O43765	Small glutamine-rich tetratricopeptide repeat-containing protein alpha OS=Homo sapiens GN=SGTA PE=1 SV=1 - [SGTA_HUMAN]	96.43	15.65	1	2	5	7	2.99209e+08	0.859959	1		313	34.0417	4.86865
Q9UHD9	Ubiquilin-2 OS=Homo sapiens GN=UBQLN2 PE=1 SV=2 - [UBQL2_HUMAN]	96.3748	8.97	1	2	4	6	1.141e+08	0.630943	1		624	65.6546	5.22412
P26885	Peptidyl-prolyl cis-trans isomerase FKBP2 OS=Homo sapiens GN=FKBP2 PE=1 SV=2 - [FKBP2_HUMAN]	96.16	16.9	1	2	2	5	1.51476e+08	0.623393	1		142	15.6393	9.12939
Q15785	Mitochondrial import receptor subunit TOM34 OS=Homo sapiens GN=TOMM34 PE=1 SV=2 - [TOM34_HUMAN]	96.05	7.77	1	1	2	3	9.43575e+08	0.686254	1		309	34.5378	8.98291
P82921	28S ribosomal protein S21, mitochondrial OS=Homo sapiens GN=MRPS21 PE=1 SV=2 - [RT21_HUMAN]	95.58	37.93	1	2	4	8	3.45499e+08	1.20358	1		87	10.7345	10.2134
Q68E01	Integrator complex subunit 3 OS=Homo sapiens GN=INTS3 PE=1 SV=1 - [INT3_HUMAN]	95.52	7.19	1	2	4	5	5.885e+07	0.966415	2	49.1855	1043	117.994	5.79541
P35221	Catenin alpha-1 OS=Homo sapiens GN=CTNNA1 PE=1 SV=1 - [CTNA1_HUMAN]	95.4886	10.26	1	4	8	11	3.67269e+08	0.79965	4	29.6833	906	100.009	6.29053
O43852	Calumenin OS=Homo sapiens GN=CALU PE=1 SV=2 - [CALU_HUMAN]	95.4167	17.46	1	4	5	8	6.18753e+07	0.868957	4	41.1535	315	37.0835	4.64014
Q9BSD7	Cancer-related nucleoside-triphosphatase OS=Homo sapiens GN=NTPCR PE=1 SV=1 - [NTPCR_HUMAN]	95.32	17.37	1	2	2	3	3.68299e+07	0.405172	2	221.316	190	20.7001	9.53955
P11766	Alcohol dehydrogenase class-3 OS=Homo sapiens GN=ADH5 PE=1 SV=4 - [ADHX_HUMAN]	95.0622	14.71	1	6	8	46	4.01247e+08	0.940933	10	9.88513	374	39.6984	7.48877
Q13867	Bleomycin hydrolase OS=Homo sapiens GN=BLMH PE=1 SV=1 - [BLMH_HUMAN]	94.97	2.42	1	1	1	3	1.31349e+08	0.854963	2	31.0412	455	52.528	6.26514
P61081	NEDD8-conjugating enzyme Ubc12 OS=Homo sapiens GN=UBE2M PE=1 SV=1 - [UBC12_HUMAN]	94.9333	20.22	1	3	4	6	2.40226e+08	1.06243	2	61.5515	183	20.8866	7.69385
Q92823	Neuronal cell adhesion molecule OS=Homo sapiens GN=NRCAM PE=1 SV=3 - [NRCAM_HUMAN]	94.1367	6.44	1	5	7	10	1.28137e+08	0.495208	3	9.79305	1304	143.8	5.65576
Q9UNS1	Protein timeless homolog OS=Homo sapiens GN=TIMELESS PE=1 SV=2 - [TIM_HUMAN]	93.9	4.39	1	2	5	9	9.37757e+07	0.56455	2	82.3248	1208	138.572	5.40186
Q8NCC5	Sugar phosphate exchanger 3 OS=Homo sapiens GN=SLC37A3 PE=2 SV=2 - [SPX3_HUMAN]	93.87	1.62	1	1	1	4	2.74775e+07	1.61132	2	9.7407	494	54.4509	5.65576
Q99471	Prefoldin subunit 5 OS=Homo sapiens GN=PFDN5 PE=1 SV=2 - [PFD5_HUMAN]	93.7967	21.43	1	2	2	5	240203688	0.70213	2	14.6741	154	17.317	6.32861
Q9H2M9	Rab3 GTPase-activating protein non-catalytic subunit OS=Homo sapiens GN=RAB3GAP2 PE=1 SV=1 - [RBGPR_HUMAN]	93.7914	8.76	1	8	11	14	3.92796e+07	0.924099	7	23.874	1393	155.886	5.61768
Q7Z4W1	L-xylulose reductase OS=Homo sapiens GN=DCXR PE=1 SV=2 - [DCXR_HUMAN]	93.77	9.43	1	2	2	5	122156189	0.882774	2	0.124979	244	25.8966	8.104
O95292	Vesicle-associated membrane protein-associated protein B/C OS=Homo sapiens GN=VAPB PE=1 SV=3 - [VAPB_HUMAN]	93.6767	16.05	1	1	3	7	4.06436e+08	0.614519	1		243	27.2111	7.29834
P49643	DNA primase large subunit OS=Homo sapiens GN=PRIM2 PE=1 SV=2 - [PRI2_HUMAN]	93.5667	4.32	1	2	2	3	1.50397e+07	0.530296	2	4.84237	509	58.769	7.91357
P09012	U1 small nuclear ribonucleoprotein A OS=Homo sapiens GN=SNRPA PE=1 SV=3 - [SNRPA_HUMAN]	92.94	17.38	1	3	4	5	3.13366e+08	0.834696	1		282	31.2592	9.83252
P61764	Syntaxin-binding protein 1 OS=Homo sapiens GN=STXBP1 PE=1 SV=1 - [STXB1_HUMAN]	92.7494	12.29	1	5	7	8	7.47863e+07	0.887864	4	37.1583	594	67.5259	6.96143
Q96I99	Succinyl-CoA ligase [GDP-forming] subunit beta, mitochondrial OS=Homo sapiens GN=SUCLG2 PE=1 SV=2 - [SUCB2_HUMAN]	92.62	7.64	1	2	3	4	7.49917e+07	1.05129	2	6.81429	432	46.4814	6.39209
Q16543	Hsp90 co-chaperone Cdc37 OS=Homo sapiens GN=CDC37 PE=1 SV=1 - [CDC37_HUMAN]	92.59	14.29	1	3	6	10	1.13912e+08	0.758559	3	8.78028	378	44.44	5.24951
O75691	Small subunit processome component 20 homolog OS=Homo sapiens GN=UTP20 PE=1 SV=3 - [UTP20_HUMAN]	92.3369	4.88	1	11	14	15	4.59808e+07	0.941515	10	46.475	2785	318.182	7.38623
O94905	Erlin-2 OS=Homo sapiens GN=ERLIN2 PE=1 SV=1 - [ERLN2_HUMAN]	92.32	26.55	2	5	7	7	1.13275e+08	1.03915	5	28.3964	339	37.8155	5.61768
Q16186	Proteasomal ubiquitin receptor ADRM1 OS=Homo sapiens GN=ADRM1 PE=1 SV=2 - [ADRM1_HUMAN]	91.85	5.41	1	2	2	8	67613336	0.932844	4	10.3525	407	42.1268	5.07178
Q9UBB6	Neurochondrin OS=Homo sapiens GN=NCDN PE=1 SV=1 - [NCDN_HUMAN]	91.82	8.92	1	2	7	10	1.87548e+08	1.08113	2	33.8857	729	78.8136	5.47803
Q99757	Thioredoxin, mitochondrial OS=Homo sapiens GN=TXN2 PE=1 SV=2 - [THIOM_HUMAN]	91.8167	28.31	1	2	3	16	2.08784e+08	1.0806	3	3.00312	166	18.3716	8.29443
Q9NPE3	H/ACA ribonucleoprotein complex subunit 3 OS=Homo sapiens GN=NOP10 PE=1 SV=1 - [NOP10_HUMAN]	91.5896	34.38	1	2	2	4	55046613	0.923779	2	19.6307	64	7.70097	9.99365
Q9Y3P9	Rab GTPase-activating protein 1 OS=Homo sapiens GN=RABGAP1 PE=1 SV=3 - [RBGP1_HUMAN]	91.5722	8.61	1	4	12	17	2.04821e+08	0.678285	4	6.67087	1069	121.66	5.24951
Q5JTV8	Torsin-1A-interacting protein 1 OS=Homo sapiens GN=TOR1AIP1 PE=1 SV=2 - [TOIP1_HUMAN]	91.4284	7.72	1	3	4	5	6.12241e+07	0.693931	2	31.5755	583	66.2083	8.17725
P09471	Guanine nucleotide-binding protein G(o) subunit alpha OS=Homo sapiens GN=GNAO1 PE=1 SV=4 - [GNAO_HUMAN]	91.338	15.25	7	3	4	9	225816139	0.605863	3	26.3656	354	40.0249	5.52881
P40222	Alpha-taxilin OS=Homo sapiens GN=TXLNA PE=1 SV=3 - [TXLNA_HUMAN]	91.15	6.59	1	1	3	4	1.95856e+07				546	61.8532	6.52197
Q14166	Tubulin--tyrosine ligase-like protein 12 OS=Homo sapiens GN=TTLL12 PE=1 SV=2 - [TTL12_HUMAN]	90.87	14.44	1	3	5	7	7.52698e+07	0.926467	2	33.6403	644	74.356	5.52881
P78356	Phosphatidylinositol 5-phosphate 4-kinase type-2 beta OS=Homo sapiens GN=PIP4K2B PE=1 SV=1 - [PI42B_HUMAN]	90.78	8.17	1	3	3	3	3.29909e+07	0.907468	2	20.8596	416	47.3478	7.32764
O95299	NADH dehydrogenase [ubiquinone] 1 alpha subcomplex subunit 10, mitochondrial OS=Homo sapiens GN=NDUFA10 PE=1 SV=1 - [NDUAA_HUMAN]	90.78	9.01	1	1	2	2	81091131	0.705949	1		355	40.7249	8.48486
Q9NXV6	CDKN2A-interacting protein OS=Homo sapiens GN=CDKN2AIP PE=1 SV=3 - [CARF_HUMAN]	90.72	7.24	1	2	3	3	2.7516e+07	0.580902	2	55.5086	580	61.0879	9.01221
Q9BXW7	Cat eye syndrome critical region protein 5 OS=Homo sapiens GN=CECR5 PE=1 SV=1 - [CECR5_HUMAN]	90.6867	9.46	1	3	3	4	7.77254e+07	1.14729	2	29.0111	423	46.2918	8.1333
Q16540	39S ribosomal protein L23, mitochondrial OS=Homo sapiens GN=MRPL23 PE=1 SV=1 - [RM23_HUMAN]	90.6767	29.41	1	3	3	4	1.0656e+08	0.895515	3	3.29347	153	17.7701	9.68604
P42766	60S ribosomal protein L35 OS=Homo sapiens GN=RPL35 PE=1 SV=2 - [RL35_HUMAN]	90.3233	26.83	1	5	6	12	4.04033e+08	0.752577	4	0.614158	123	14.5426	11.0483
O43617	Trafficking protein particle complex subunit 3 OS=Homo sapiens GN=TRAPPC3 PE=1 SV=1 - [TPPC3_HUMAN]	90.195	22.78	1	3	4	11	9.98065e+07	0.78286	3	29.8217	180	20.2611	4.95752
P26232	Catenin alpha-2 OS=Homo sapiens GN=CTNNA2 PE=1 SV=5 - [CTNA2_HUMAN]	90.1215	4.51	1	1	4	5	5.9446e+07	1.01879	1		953	105.247	5.70654
Q15427	Splicing factor 3B subunit 4 OS=Homo sapiens GN=SF3B4 PE=1 SV=1 - [SF3B4_HUMAN]	90.0567	13.44	1	3	3	4	4.21096e+07	0.88429	3	1.98863	424	44.3571	8.55811
Q8WVJ2	NudC domain-containing protein 2 OS=Homo sapiens GN=NUDCD2 PE=1 SV=1 - [NUDC2_HUMAN]	89.96	11.46	1	1	1	2	6.87895e+07	1.20646	1		157	17.6647	5.07178
P07384	Calpain-1 catalytic subunit OS=Homo sapiens GN=CAPN1 PE=1 SV=1 - [CAN1_HUMAN]	89.9003	10.36	1	5	8	11	7.53101e+07	0.838503	5	14.1639	714	81.8382	5.66846
P04040	Catalase OS=Homo sapiens GN=CAT PE=1 SV=3 - [CATA_HUMAN]	89.84	11.76	1	4	5	6	5.28148e+07	1.24115	2	7.06728	527	59.7188	7.38623
O15061	Synemin OS=Homo sapiens GN=SYNM PE=1 SV=2 - [SYNEM_HUMAN]	89.6467	5.37	1	3	10	19	9.12192e+07	2.33123	2	7.38649	1565	172.663	5.16064
P40429	60S ribosomal protein L13a OS=Homo sapiens GN=RPL13A PE=1 SV=2 - [RL13A_HUMAN]	89.3696	27.59	2	3	7	12	1.11797e+09	0.784333	2	5.46435	203	23.5624	10.9312
O60271	C-Jun-amino-terminal kinase-interacting protein 4 OS=Homo sapiens GN=SPAG9 PE=1 SV=4 - [JIP4_HUMAN]	89.2677	8.48	2	8	10	20	3.07451e+07	0.780125	10	32.5246	1321	146.115	5.14795
O15155	BET1 homolog OS=Homo sapiens GN=BET1 PE=1 SV=1 - [BET1_HUMAN]	89.25	32.2	1	2	3	5	1.16376e+09	1.07314	2	12.8084	118	13.2808	9.05615
Q96KA5	Cleft lip and palate transmembrane protein 1-like protein OS=Homo sapiens GN=CLPTM1L PE=1 SV=1 - [CLP1L_HUMAN]	89.1333	5.39	1	2	2	3	2.49651e+07	0.690097	3	30.5192	538	62.189	8.55811
P46060	Ran GTPase-activating protein 1 OS=Homo sapiens GN=RANGAP1 PE=1 SV=1 - [RAGP1_HUMAN]	89.0893	8.35	1	2	4	6	58622044	0.41209	2	128.999	587	63.5023	4.67822
Q9NR09	Baculoviral IAP repeat-containing protein 6 OS=Homo sapiens GN=BIRC6 PE=1 SV=2 - [BIRC6_HUMAN]	88.9901	2.99	1	6	16	57	1.1713e+09	0.680892	4	27.4515	4857	529.919	6.04932
Q9BPX3	Condensin complex subunit 3 OS=Homo sapiens GN=NCAPG PE=1 SV=1 - [CND3_HUMAN]	88.9643	8.47	1	4	8	10	4.69319e+07	0.335977	2	34.8768	1015	114.262	5.59229
P67812	Signal peptidase complex catalytic subunit SEC11A OS=Homo sapiens GN=SEC11A PE=1 SV=1 - [SC11A_HUMAN]	88.6122	11.73	1	2	3	7	2.20476e+08	0.884301	2	5.02587	179	20.6121	9.48096
Q9Y3C6	Peptidyl-prolyl cis-trans isomerase-like 1 OS=Homo sapiens GN=PPIL1 PE=1 SV=1 - [PPIL1_HUMAN]	88.3662	23.49	1	2	3	6	1.92805e+08	0.874776	3	26.029	166	18.2251	7.98682
P17174	Aspartate aminotransferase, cytoplasmic OS=Homo sapiens GN=GOT1 PE=1 SV=3 - [AATC_HUMAN]	88.1733	12.11	1	2	4	11	1.4401e+08	0.826268	3	38.6135	413	46.2185	7.00537
P20042	Eukaryotic translation initiation factor 2 subunit 2 OS=Homo sapiens GN=EIF2S2 PE=1 SV=2 - [IF2B_HUMAN]	88.15	11.11	1	3	3	4	9.57885e+07	0.753254	4	4.95997	333	38.3644	5.79541
P82930	28S ribosomal protein S34, mitochondrial OS=Homo sapiens GN=MRPS34 PE=1 SV=2 - [RT34_HUMAN]	87.9664	22.48	1	3	3	11	1.23756e+08	0.914955	3	62.4931	218	25.6345	9.979
P50336	Protoporphyrinogen oxidase OS=Homo sapiens GN=PPOX PE=1 SV=1 - [PPOX_HUMAN]	87.6737	4.82	1	1	2	11	2.28934e+07	1.28334	1		477	50.7337	8.1626
P62993	Growth factor receptor-bound protein 2 OS=Homo sapiens GN=GRB2 PE=1 SV=1 - [GRB2_HUMAN]	87.6673	22.12	1	2	3	6	1.43878e+08	0.728867	2	37.6558	217	25.1904	6.31592
Q9Y5L0	Transportin-3 OS=Homo sapiens GN=TNPO3 PE=1 SV=3 - [TNPO3_HUMAN]	87.08	5.09	1	3	3	4	4.14568e+07	0.763025	3	38.9566	923	104.136	5.56689
P61970	Nuclear transport factor 2 OS=Homo sapiens GN=NUTF2 PE=1 SV=1 - [NTF2_HUMAN]	87.0239	24.41	1	2	3	10	1.28511e+09	0.797596	3	18.0009	127	14.469	5.37646
Q8IXI1	Mitochondrial Rho GTPase 2 OS=Homo sapiens GN=RHOT2 PE=1 SV=2 - [MIRO2_HUMAN]	86.9019	5.5	1	3	3	6	1.12914e+08	0.828111	3	17.5009	618	68.0747	5.85889
Q8NBS9	Thioredoxin domain-containing protein 5 OS=Homo sapiens GN=TXNDC5 PE=1 SV=2 - [TXND5_HUMAN]	86.8786	10.88	1	4	4	10	2.21853e+08	0.962272	3	10.0542	432	47.5987	5.97314
P13798	Acylamino-acid-releasing enzyme OS=Homo sapiens GN=APEH PE=1 SV=4 - [ACPH_HUMAN]	86.8757	4.37	1	2	3	4	1.09978e+08	0.821246	2	7.89515	732	81.1726	5.47803
O95487	Protein transport protein Sec24B OS=Homo sapiens GN=SEC24B PE=1 SV=2 - [SC24B_HUMAN]	86.87	4.65	2	3	6	10	7.2264e+07	1.00681	2	15.8753	1268	137.331	6.66846
Q05193	Dynamin-1 OS=Homo sapiens GN=DNM1 PE=1 SV=2 - [DYN1_HUMAN]	86.8	6.6	1	3	5	8	3.12864e+08	1.07443	3	3800.65	864	97.347	7.1665
Q53EL6	Programmed cell death protein 4 OS=Homo sapiens GN=PDCD4 PE=1 SV=2 - [PDCD4_HUMAN]	86.78	11.51	3	5	5	6	9.23195e+07	1.43956	5	21.9707	469	51.703	5.21143
Q9BXK5	Bcl-2-like protein 13 OS=Homo sapiens GN=BCL2L13 PE=1 SV=1 - [B2L13_HUMAN]	86.7	1.86	1	1	1	2	2.84173e+07	0.935411	1		485	52.6906	4.43701
P39210	Protein Mpv17 OS=Homo sapiens GN=MPV17 PE=1 SV=1 - [MPV17_HUMAN]	86.6433	20.45	1	1	3	10	3.43777e+07	1.21164	2	26.0229	176	19.7204	9.46631
P56385	ATP synthase subunit e, mitochondrial OS=Homo sapiens GN=ATP5I PE=1 SV=2 - [ATP5I_HUMAN]	86.4343	50.72	1	3	4	15	5.78132e+08	0.994617	2	3.77304	69	7.92833	9.34912
Q9Y520	Protein PRRC2C OS=Homo sapiens GN=PRRC2C PE=1 SV=4 - [PRC2C_HUMAN]	86.36	3.31	1	5	9	15	1.0326e+08	0.608489	6	35.8219	2896	316.718	9.12939
Q14562	ATP-dependent RNA helicase DHX8 OS=Homo sapiens GN=DHX8 PE=1 SV=1 - [DHX8_HUMAN]	86.3	5.57	1	3	6	9	2.27898e+08	1.0365	3	18.0277	1220	139.227	8.32373
O96019	Actin-like protein 6A OS=Homo sapiens GN=ACTL6A PE=1 SV=1 - [ACL6A_HUMAN]	86.23	2.33	1	1	1	2	104866688	0.89292	2	19.0637	429	47.4303	5.60498
P30085	UMP-CMP kinase OS=Homo sapiens GN=CMPK1 PE=1 SV=3 - [KCY_HUMAN]	86.19	28.57	1	4	4	5	8.51528e+07	1.10351	3	7.72153	196	22.2083	5.56689
Q96MZ0	Ganglioside-induced differentiation-associated protein 1-like 1 OS=Homo sapiens GN=GDAP1L1 PE=2 SV=2 - [GD1L1_HUMAN]	86.15	4.36	1	1	1	1	1.62019e+07				367	41.9465	6.59521
Q96AG4	Leucine-rich repeat-containing protein 59 OS=Homo sapiens GN=LRRC59 PE=1 SV=1 - [LRC59_HUMAN]	86.0863	29.64	1	5	8	12	5.94058e+08	0.718509	4	32.0528	307	34.9089	9.56885
Q8NBX0	Saccharopine dehydrogenase-like oxidoreductase OS=Homo sapiens GN=SCCPDH PE=1 SV=1 - [SCPDL_HUMAN]	85.82	19.81	1	4	5	5	1.0747e+08	1.13005	3	11.4045	429	47.1215	9.14404
Q7Z2W4	Zinc finger CCCH-type antiviral protein 1 OS=Homo sapiens GN=ZC3HAV1 PE=1 SV=3 - [ZCCHV_HUMAN]	85.42	4.55	1	2	3	4	1.86436e+07	0.640699	2	22.0751	902	101.367	8.39697
P69849	Nodal modulator 3 OS=Homo sapiens GN=NOMO3 PE=2 SV=2 - [NOMO3_HUMAN]	85.2015	8.02	3	7	9	12	3.731e+07	0.750201	8	20.6122	1222	134.049	5.66846
Q9ULV4	Coronin-1C OS=Homo sapiens GN=CORO1C PE=1 SV=1 - [COR1C_HUMAN]	85.17	10.97	1	4	6	6	2.10272e+07	0.756432	2	0.504529	474	53.2151	7.07861
Q9NWH9	SAFB-like transcription modulator OS=Homo sapiens GN=SLTM PE=1 SV=2 - [SLTM_HUMAN]	85.1118	9.38	1	6	11	24	6.86415e+07	0.581319	4	36.2334	1034	117.079	7.86963
Q7Z739	YTH domain family protein 3 OS=Homo sapiens GN=YTHDF3 PE=1 SV=1 - [YTHD3_HUMAN]	85.0833	6.32	1	2	3	6	2.11583e+08	0.641286	2	24.5108	585	63.8218	9.0415
Q96T76	MMS19 nucleotide excision repair protein homolog OS=Homo sapiens GN=MMS19 PE=1 SV=2 - [MMS19_HUMAN]	85.002	5.53	1	5	6	9	1.06835e+08	0.787203	4	20.0016	1030	113.217	6.354
Q96JJ7	Protein disulfide-isomerase TMX3 OS=Homo sapiens GN=TMX3 PE=1 SV=2 - [TMX3_HUMAN]	84.8767	6.39	1	2	2	3	1.88256e+07	0.65002	2	28.9063	454	51.8389	4.90674
Q9H4M9	EH domain-containing protein 1 OS=Homo sapiens GN=EHD1 PE=1 SV=2 - [EHD1_HUMAN]	84.6667	4.12	2	2	2	4	5.05116e+07	0.903109	2	20.3675	534	60.5887	6.82959
Q96P47	Arf-GAP with GTPase, ANK repeat and PH domain-containing protein 3 OS=Homo sapiens GN=AGAP3 PE=1 SV=2 - [AGAP3_HUMAN]	84.3092	5.83	2	1	5	13	2.76622e+08				875	94.9853	7.97217
Q9NVM6	DnaJ homolog subfamily C member 17 OS=Homo sapiens GN=DNAJC17 PE=1 SV=1 - [DJC17_HUMAN]	84.16	8.88	1	1	2	4	1.39376e+07				304	34.6661	8.52881
Q9H6R4	Nucleolar protein 6 OS=Homo sapiens GN=NOL6 PE=1 SV=2 - [NOL6_HUMAN]	84.1133	6.81	1	2	7	11	8.20612e+07	0.694135	2	29.0443	1146	127.513	7.63525
Q5D862	Filaggrin-2 OS=Homo sapiens GN=FLG2 PE=1 SV=1 - [FILA2_HUMAN]	83.8062	2.59	1	2	2	5	1.4752e+07				2391	247.928	8.30908
Q8IZP2	Putative protein FAM10A4 OS=Homo sapiens GN=ST13P4 PE=5 SV=1 - [ST134_HUMAN]	83.75	10	2	2	2	5	1.99961e+08	0.827199	2	10.9643	240	27.3897	5.08447
Q9P253	Vacuolar protein sorting-associated protein 18 homolog OS=Homo sapiens GN=VPS18 PE=1 SV=2 - [VPS18_HUMAN]	83.51	4.01	1	2	4	9	1.46294e+07	1.05814	3	27.0191	973	110.116	6.07471
Q13347	Eukaryotic translation initiation factor 3 subunit I OS=Homo sapiens GN=EIF3I PE=1 SV=1 - [EIF3I_HUMAN]	83.5	11.08	1	3	3	5	1.21122e+08	0.772156	3	0.302892	325	36.4786	5.64307
Q13595	Transformer-2 protein homolog alpha OS=Homo sapiens GN=TRA2A PE=1 SV=1 - [TRA2A_HUMAN]	83.23	6.74	1	1	2	2	1.51668e+08				282	32.6691	11.2681
Q86Y39	NADH dehydrogenase [ubiquinone] 1 alpha subcomplex subunit 11 OS=Homo sapiens GN=NDUFA11 PE=1 SV=3 - [NDUAB_HUMAN]	83.21	24.11	1	2	2	4	7.51655e+07	0.581891	2	20.4314	141	14.8425	8.71924
Q9UMX0	Ubiquilin-1 OS=Homo sapiens GN=UBQLN1 PE=1 SV=2 - [UBQL1_HUMAN]	83.0067	16.98	1	3	6	14	1.44114e+08	1.68608	2	233.951	589	62.4794	5.10986
Q5JSZ5	Protein PRRC2B OS=Homo sapiens GN=PRRC2B PE=1 SV=2 - [PRC2B_HUMAN]	82.98	1.88	1	2	6	9	1.14725e+07	0.517841	2	2.13362	2229	242.817	8.33838
P08962	CD63 antigen OS=Homo sapiens GN=CD63 PE=1 SV=2 - [CD63_HUMAN]	82.91	7.56	1	1	2	5	1.02802e+08	1.40162	3	14.6816	238	25.6191	7.81104
P05026	Sodium/potassium-transporting ATPase subunit beta-1 OS=Homo sapiens GN=ATP1B1 PE=1 SV=1 - [AT1B1_HUMAN]	82.91	13.53	1	3	4	6	178074312	0.488847	1		303	35.0389	8.52881
P35241	Radixin OS=Homo sapiens GN=RDX PE=1 SV=1 - [RADI_HUMAN]	82.82	17.15	1	2	11	22	4.87922e+08	0.904405	1		583	68.5214	6.3667
O00170	AH receptor-interacting protein OS=Homo sapiens GN=AIP PE=1 SV=2 - [AIP_HUMAN]	82.78	4.24	1	1	1	2	134056806	0.682959	1		330	37.6121	6.29053
Q8N7H5	RNA polymerase II-associated factor 1 homolog OS=Homo sapiens GN=PAF1 PE=1 SV=2 - [PAF1_HUMAN]	82.74	6.78	1	2	3	5	4.97785e+07	0.84018	2	305.579	531	59.9391	4.62744
Q07157	Tight junction protein ZO-1 OS=Homo sapiens GN=TJP1 PE=1 SV=3 - [ZO1_HUMAN]	82.71	4.06	1	4	7	8	3.86072e+07	0.714725	3	21.1754	1748	195.34	6.69775
P56199	Integrin alpha-1 OS=Homo sapiens GN=ITGA1 PE=1 SV=2 - [ITA1_HUMAN]	82.68	6.02	1	4	6	15	8.67997e+08	0.427607	5	56.7338	1179	130.765	6.29053
O43169	Cytochrome b5 type B OS=Homo sapiens GN=CYB5B PE=1 SV=2 - [CYB5B_HUMAN]	82.55	31.51	1	2	2	2	204945778	0.892437	2	3.08465	146	16.322	4.97021
Q92974	Rho guanine nucleotide exchange factor 2 OS=Homo sapiens GN=ARHGEF2 PE=1 SV=4 - [ARHG2_HUMAN]	82.1762	7.91	1	2	9	48	2.14938e+09	0.483109	2	53.086	986	111.473	7.26904
Q9BT73	Proteasome assembly chaperone 3 OS=Homo sapiens GN=PSMG3 PE=1 SV=1 - [PSMG3_HUMAN]	81.9914	37.7	1	2	3	5	1.11856e+08	0.686418	2	0.904743	122	13.0961	7.88428
Q96EL3	39S ribosomal protein L53, mitochondrial OS=Homo sapiens GN=MRPL53 PE=1 SV=1 - [RM53_HUMAN]	81.9767	25	1	2	2	3	1.87633e+08	0.95683	2	16.2546	112	12.0992	8.76318
Q9Y5J9	Mitochondrial import inner membrane translocase subunit Tim8 B OS=Homo sapiens GN=TIMM8B PE=1 SV=1 - [TIM8B_HUMAN]	81.94	22.89	1	1	2	3	1.15914e+08	1.01917	1		83	9.33754	5.12256
P19387	DNA-directed RNA polymerase II subunit RPB3 OS=Homo sapiens GN=POLR2C PE=1 SV=2 - [RPB3_HUMAN]	81.89	13.82	1	3	3	3	4.61132e+07	0.681137	2	124.509	275	31.4217	4.91943
Q9BRJ6	Uncharacterized protein C7orf50 OS=Homo sapiens GN=C7orf50 PE=1 SV=1 - [CG050_HUMAN]	81.88	20.62	1	2	2	3	1.23907e+08	0.631128	3	22.6269	194	22.0698	9.64209
Q9P0S9	Transmembrane protein 14C OS=Homo sapiens GN=TMEM14C PE=1 SV=1 - [TM14C_HUMAN]	81.8733	41.07	1	2	2	7	1.60823e+08	0.844837	4	6.32041	112	11.557	9.87646
P78559	Microtubule-associated protein 1A OS=Homo sapiens GN=MAP1A PE=1 SV=6 - [MAP1A_HUMAN]	81.7557	2.89	1	2	8	13	2.41702e+08	0.718881	2	61.4058	2803	305.298	4.91943
P48637	Glutathione synthetase OS=Homo sapiens GN=GSS PE=1 SV=1 - [GSHB_HUMAN]	81.72	20.25	1	5	6	15	7.91634e+08	0.985267	3	21.8316	474	52.3523	5.92236
P31689	DnaJ homolog subfamily A member 1 OS=Homo sapiens GN=DNAJA1 PE=1 SV=2 - [DNJA1_HUMAN]	81.59	23.17	1	4	7	23	3.8002e+08	0.357653	4	84.4018	397	44.8395	7.07861
O95342	Bile salt export pump OS=Homo sapiens GN=ABCB11 PE=1 SV=2 - [ABCBB_HUMAN]	81.46	6.28	1	1	5	6	4.30919e+09				1321	146.314	6.56592
P53007	Tricarboxylate transport protein, mitochondrial OS=Homo sapiens GN=SLC25A1 PE=1 SV=2 - [TXTP_HUMAN]	81.41	25.08	1	4	5	6	2.34031e+08	0.717395	4	14.7692	311	33.991	9.89111
O15397	Importin-8 OS=Homo sapiens GN=IPO8 PE=1 SV=2 - [IPO8_HUMAN]	81.35	4.53	1	3	4	6	4.69549e+07	0.943634	3	12.2728	1037	119.861	5.16064
P06132	Uroporphyrinogen decarboxylase OS=Homo sapiens GN=UROD PE=1 SV=2 - [DCUP_HUMAN]	80.95	5.99	1	1	1	1	4484933				367	40.7608	6.13818
Q9P2K5	Myelin expression factor 2 OS=Homo sapiens GN=MYEF2 PE=1 SV=3 - [MYEF2_HUMAN]	80.9033	11.33	1	6	7	10	1.65079e+08	0.680078	5	12.0577	600	64.0805	8.74854
P52758	Ribonuclease UK114 OS=Homo sapiens GN=HRSP12 PE=1 SV=1 - [UK114_HUMAN]	80.78	25.55	1	2	2	3	7.03983e+07	0.853173	2	23.3299	137	14.4846	8.67529
O75152	Zinc finger CCCH domain-containing protein 11A OS=Homo sapiens GN=ZC3H11A PE=1 SV=3 - [ZC11A_HUMAN]	80.77	6.79	1	2	4	7	8.9246e+07	1.04677	2	11.8146	810	89.076	8.36768
P19525	Interferon-induced, double-stranded RNA-activated protein kinase OS=Homo sapiens GN=EIF2AK2 PE=1 SV=2 - [E2AK2_HUMAN]	80.71	9.07	1	4	4	5	6.73026e+07	0.675347	3	42.6899	551	62.0556	8.39697
P04080	Cystatin-B OS=Homo sapiens GN=CSTB PE=1 SV=2 - [CYTB_HUMAN]	80.46	53.06	1	3	4	9	668853439	0.731446	3	19.6439	98	11.1326	7.56201
O43172	U4/U6 small nuclear ribonucleoprotein Prp4 OS=Homo sapiens GN=PRPF4 PE=1 SV=2 - [PRP4_HUMAN]	80.46	4.02	1	1	2	3	93739282	0.6734	1		522	58.4124	7.41553
Q9Y678	Coatomer subunit gamma-1 OS=Homo sapiens GN=COPG1 PE=1 SV=1 - [COPG1_HUMAN]	80.3951	10.98	1	4	7	9	1.3108e+08	0.767294	3	64.59	874	97.6555	5.46533
O14681	Etoposide-induced protein 2.4 homolog OS=Homo sapiens GN=EI24 PE=1 SV=4 - [EI24_HUMAN]	80.32	5.88	1	2	2	7	3.20774e+07	0.886165	5	8.50513	340	38.9397	9.71533
Q8WXF0	Serine/arginine-rich splicing factor 12 OS=Homo sapiens GN=SRSF12 PE=1 SV=1 - [SRS12_HUMAN]	80.2	10.34	1	1	2	5	1.00714e+08				261	30.4936	11.6929
Q8NFF5	FAD synthase OS=Homo sapiens GN=FLAD1 PE=1 SV=1 - [FAD1_HUMAN]	80.14	8.69	1	3	4	7	2.99454e+07	0.543883	3	22.3342	587	65.2243	6.93213
P51398	28S ribosomal protein S29, mitochondrial OS=Homo sapiens GN=DAP3 PE=1 SV=1 - [RT29_HUMAN]	80.01	16.33	1	4	5	7	1.38168e+08	0.736749	3	15.67	398	45.5376	8.88037
Q9NQ29	Putative RNA-binding protein Luc7-like 1 OS=Homo sapiens GN=LUC7L PE=1 SV=1 - [LUC7L_HUMAN]	79.63	14.29	1	1	5	6	3.59469e+08	0.635616	1		371	43.7013	9.92041
Q9BQ69	O-acetyl-ADP-ribose deacetylase MACROD1 OS=Homo sapiens GN=MACROD1 PE=1 SV=2 - [MACD1_HUMAN]	79.58	11.69	1	1	3	4	1.8457e+08	0.634421	1		325	35.4827	9.51025
O14776	Transcription elongation regulator 1 OS=Homo sapiens GN=TCERG1 PE=1 SV=2 - [TCRG1_HUMAN]	79.3971	7.01	1	4	8	15	6.06229e+07	0.565902	3	11.1828	1098	123.823	8.646
Q9BVJ7	Dual specificity protein phosphatase 23 OS=Homo sapiens GN=DUSP23 PE=1 SV=1 - [DUS23_HUMAN]	79.3322	33.33	1	5	5	6	7.99558e+07	0.846775	5	35.2119	150	16.5776	8.20654
Q69YN4	Protein virilizer homolog OS=Homo sapiens GN=KIAA1429 PE=1 SV=2 - [VIR_HUMAN]	79.3	4.3	1	4	7	19	4.65635e+08	0.881764	4	12.5364	1812	201.898	5.0083
P30613	Pyruvate kinase isozymes R/L OS=Homo sapiens GN=PKLR PE=1 SV=2 - [KPYR_HUMAN]	79.2317	10.1	1	1	6	20	1.788e+08				574	61.7915	7.73779
Q9UBI6	Guanine nucleotide-binding protein G(I)/G(S)/G(O) subunit gamma-12 OS=Homo sapiens GN=GNG12 PE=1 SV=3 - [GBG12_HUMAN]	79.22	47.22	1	3	3	4	1.82715e+08	1.03489	3	0.813267	72	8.00117	8.96826
P07858	Cathepsin B OS=Homo sapiens GN=CTSB PE=1 SV=3 - [CATB_HUMAN]	79.05	14.16	1	3	4	4	2.89341e+08	1.19479	3	3.96191	339	37.7968	6.30322
O15047	Histone-lysine N-methyltransferase SETD1A OS=Homo sapiens GN=SETD1A PE=1 SV=3 - [SET1A_HUMAN]	78.87	2.05	1	1	4	4	4.45878e+08	1.16806	1		1707	185.92	5.13525
P08397	Porphobilinogen deaminase OS=Homo sapiens GN=HMBS PE=1 SV=2 - [HEM3_HUMAN]	78.8	13.57	1	2	3	5	3.45435e+07	0.575663	2	24.5823	361	39.3056	7.18115
Q08257	Quinone oxidoreductase OS=Homo sapiens GN=CRYZ PE=1 SV=1 - [QOR_HUMAN]	78.72	20.06	1	3	4	5	104511856	1.49035	3	217.575	329	35.1845	8.44092
P82663	28S ribosomal protein S25, mitochondrial OS=Homo sapiens GN=MRPS25 PE=1 SV=1 - [RT25_HUMAN]	78.45	6.94	1	1	1	5	145905868	0.57837	2	68.5389	173	20.1033	8.82178
P51572	B-cell receptor-associated protein 31 OS=Homo sapiens GN=BCAP31 PE=1 SV=3 - [BAP31_HUMAN]	78.4052	31.3	1	4	9	12	6.61785e+08	0.819672	6	28.3981	246	27.974	8.44092
P49902	Cytosolic purine 5'-nucleotidase OS=Homo sapiens GN=NT5C2 PE=1 SV=1 - [5NTC_HUMAN]	78.3567	13.55	1	4	6	6	1.95178e+07	0.717651	3	12.2358	561	64.9283	6.13818
O43602	Neuronal migration protein doublecortin OS=Homo sapiens GN=DCX PE=1 SV=3 - [DCX_HUMAN]	78.3133	9.52	2	3	3	3	40614750	0.535362	2	12.8954	441	49.2864	8.95361
Q9Y696	Chloride intracellular channel protein 4 OS=Homo sapiens GN=CLIC4 PE=1 SV=4 - [CLIC4_HUMAN]	78.1764	26.09	4	4	4	5	1.01597e+08	1.31184	3	5.88495	253	28.7537	5.59229
P30520	Adenylosuccinate synthetase isozyme 2 OS=Homo sapiens GN=ADSS PE=1 SV=3 - [PURA2_HUMAN]	77.91	11.62	1	3	4	7	7.0075e+07	1.01767	2	2.67407	456	50.0658	6.55127
P13797	Plastin-3 OS=Homo sapiens GN=PLS3 PE=1 SV=4 - [PLST_HUMAN]	77.8133	4.92	3	2	3	4	5.59082e+07	2.0358	2	34.7602	630	70.7662	5.60498
O14497	AT-rich interactive domain-containing protein 1A OS=Homo sapiens GN=ARID1A PE=1 SV=3 - [ARI1A_HUMAN]	77.8	7.22	1	9	12	14	4.4306e+07	0.774868	7	57.2754	2285	241.892	6.69775
P07602	Proactivator polypeptide OS=Homo sapiens GN=PSAP PE=1 SV=2 - [SAP_HUMAN]	77.7759	5.73	1	2	3	12	5.74451e+08	1.03056	3	7.05697	524	58.0739	5.17334
Q07866	Kinesin light chain 1 OS=Homo sapiens GN=KLC1 PE=1 SV=2 - [KLC1_HUMAN]	77.6053	14.83	1	6	7	9	1.47129e+08	0.726994	5	39.2088	573	65.2689	6.20166
Q9NRX2	39S ribosomal protein L17, mitochondrial OS=Homo sapiens GN=MRPL17 PE=1 SV=1 - [RM17_HUMAN]	77.34	18.29	1	1	4	8	1.72004e+08	0.923119	1		175	20.0376	10.1108
P35269	General transcription factor IIF subunit 1 OS=Homo sapiens GN=GTF2F1 PE=1 SV=2 - [T2FA_HUMAN]	77.27	9.86	1	3	5	9	5.05195e+07	0.649249	2	52.6525	517	58.2051	7.48877
P08240	Signal recognition particle receptor subunit alpha OS=Homo sapiens GN=SRPR PE=1 SV=2 - [SRPR_HUMAN]	77.18	5.64	1	2	3	7	2.58681e+08	0.823484	2	25.7331	638	69.7672	8.95361
Q14847	LIM and SH3 domain protein 1 OS=Homo sapiens GN=LASP1 PE=1 SV=2 - [LASP1_HUMAN]	77	10.34	1	2	2	2	7.13921e+07	1.60963	1		261	29.6982	7.04932
P04062	Glucosylceramidase OS=Homo sapiens GN=GBA PE=1 SV=3 - [GLCM_HUMAN]	76.84	10.07	1	4	4	5	6.64832e+07	0.65069	4	22.6869	536	59.6782	7.60596
P10606	Cytochrome c oxidase subunit 5B, mitochondrial OS=Homo sapiens GN=COX5B PE=1 SV=2 - [COX5B_HUMAN]	76.66	24.81	1	3	4	6	298925138	0.727664	2	1.25787	129	13.6869	8.80713
O43813	LanC-like protein 1 OS=Homo sapiens GN=LANCL1 PE=1 SV=1 - [LANC1_HUMAN]	76.6	5.01	1	1	2	4	1.30394e+08	1.00878	1		399	45.2536	7.75244
Q8IWA0	WD repeat-containing protein 75 OS=Homo sapiens GN=WDR75 PE=1 SV=1 - [WDR75_HUMAN]	76.4867	7.59	1	3	7	8	2.21319e+07	0.730215	3	14.2521	830	94.4385	5.96045
P30049	ATP synthase subunit delta, mitochondrial OS=Homo sapiens GN=ATP5D PE=1 SV=2 - [ATPD_HUMAN]	76.4834	8.33	1	1	1	2	398415572	0.842358	1		168	17.4792	5.49072
Q01780	Exosome component 10 OS=Homo sapiens GN=EXOSC10 PE=1 SV=2 - [EXOSX_HUMAN]	76.27	4.86	1	3	4	6	3.72717e+07	0.495155	3	4.27917	885	100.768	8.45557
P22694	cAMP-dependent protein kinase catalytic subunit beta OS=Homo sapiens GN=PRKACB PE=1 SV=2 - [KAPCB_HUMAN]	76.2061	15.67	1	2	4	5	1.85181e+09	0.618609	2	58.2671	351	40.597	8.77783
Q9H2P0	Activity-dependent neuroprotector homeobox protein OS=Homo sapiens GN=ADNP PE=1 SV=1 - [ADNP_HUMAN]	76.14	9.98	1	5	10	14	9.05703e+07	0.697782	5	7.27909	1102	123.485	7.34229
P56182	Ribosomal RNA processing protein 1 homolog A OS=Homo sapiens GN=RRP1 PE=1 SV=1 - [RRP1_HUMAN]	75.856	8.46	1	2	4	6	1.21985e+08	0.667959	1		461	52.8066	9.33447
Q8WVM8	Sec1 family domain-containing protein 1 OS=Homo sapiens GN=SCFD1 PE=1 SV=4 - [SCFD1_HUMAN]	75.7067	11.84	1	4	6	8	4.16861e+07	0.917722	4	16.9985	642	72.3341	6.26514
Q3ZCQ8	Mitochondrial import inner membrane translocase subunit TIM50 OS=Homo sapiens GN=TIMM50 PE=1 SV=2 - [TIM50_HUMAN]	75.45	12.18	1	2	4	8	2.30276e+08				353	39.6215	8.36768
P11388	DNA topoisomerase 2-alpha OS=Homo sapiens GN=TOP2A PE=1 SV=3 - [TOP2A_HUMAN]	75.1376	6.86	1	4	12	32	1.41432e+08	0.531611	3	26.0386	1531	174.276	8.71924
Q7Z2W9	39S ribosomal protein L21, mitochondrial OS=Homo sapiens GN=MRPL21 PE=1 SV=2 - [RM21_HUMAN]	75.01	22.44	1	3	5	9	7.09099e+07	0.88143	5	11.1123	205	22.8003	9.89111
P11387	DNA topoisomerase 1 OS=Homo sapiens GN=TOP1 PE=1 SV=2 - [TOP1_HUMAN]	74.7307	12.68	2	4	11	15	2.05759e+08	0.658848	6	27.5648	765	90.6689	9.30518
Q00688	Peptidyl-prolyl cis-trans isomerase FKBP3 OS=Homo sapiens GN=FKBP3 PE=1 SV=1 - [FKBP3_HUMAN]	74.53	19.64	1	4	4	5	1.97409e+08	0.670515	4	31.669	224	25.1613	9.27588
P28370	Probable global transcription activator SNF2L1 OS=Homo sapiens GN=SMARCA1 PE=1 SV=2 - [SMCA1_HUMAN]	74.22	11.48	1	3	13	14	9.99818e+07	0.431822	3	25.9004	1054	122.527	8.08936
Q96QU8	Exportin-6 OS=Homo sapiens GN=XPO6 PE=1 SV=1 - [XPO6_HUMAN]	74.15	5.87	1	2	6	7	2.58243e+08	1.09115	1		1125	128.801	6.354
Q92544	Transmembrane 9 superfamily member 4 OS=Homo sapiens GN=TM9SF4 PE=1 SV=2 - [TM9S4_HUMAN]	74.04	9.81	1	4	6	12	3.33367e+07	0.710394	6	35.4603	642	74.4697	6.53662
P49406	39S ribosomal protein L19, mitochondrial OS=Homo sapiens GN=MRPL19 PE=1 SV=2 - [RM19_HUMAN]	73.9681	10.96	1	3	3	4	6.19593e+07	0.799762	3	46.7987	292	33.5136	9.49561
Q9BV86	N-terminal Xaa-Pro-Lys N-methyltransferase 1 OS=Homo sapiens GN=NTMT1 PE=1 SV=3 - [NTM1A_HUMAN]	73.9402	3.14	1	1	1	4	7.70413e+07	1.03605	1		223	25.3708	5.51611
Q96A65	Exocyst complex component 4 OS=Homo sapiens GN=EXOC4 PE=1 SV=1 - [EXOC4_HUMAN]	73.87	11.7	1	5	10	13	3.85052e+08	0.555013	4	10.7513	974	110.429	6.49365
O43488	Aflatoxin B1 aldehyde reductase member 2 OS=Homo sapiens GN=AKR7A2 PE=1 SV=3 - [ARK72_HUMAN]	73.8133	8.64	1	2	2	3	2.97868e+07	0.518424	2	20.1436	359	39.5637	7.1665
Q96JQ0	Protocadherin-16 OS=Homo sapiens GN=DCHS1 PE=2 SV=1 - [PCD16_HUMAN]	73.6	0.82	1	2	2	5	9.20774e+06	0.65559	3	21.7206	3298	345.971	4.94482
O00116	Alkyldihydroxyacetonephosphate synthase, peroxisomal OS=Homo sapiens GN=AGPS PE=1 SV=1 - [ADAS_HUMAN]	73.38	8.36	1	3	4	6	6.13692e+07	0.645115	3	54.393	658	72.8658	7.34229
Q9BRJ7	Protein syndesmos OS=Homo sapiens GN=NUDT16L1 PE=1 SV=1 - [SDOS_HUMAN]	73.1767	14.69	1	2	2	3	4.34269e+07	0.579586	1		211	23.3232	8.90967
Q8IY95	Transmembrane protein 192 OS=Homo sapiens GN=TMEM192 PE=1 SV=1 - [TM192_HUMAN]	73.02	5.54	1	1	1	1	4.58615e+07	0.781428	1		271	30.9025	7.98682
Q68D91	Metallo-beta-lactamase domain-containing protein 2 OS=Homo sapiens GN=MBLAC2 PE=1 SV=3 - [MBLC2_HUMAN]	72.9367	17.56	1	2	3	3	2.58696e+07	0.708361	2	4.93968	279	31.352	6.91748
P46778	60S ribosomal protein L21 OS=Homo sapiens GN=RPL21 PE=1 SV=2 - [RL21_HUMAN]	72.6209	26.25	1	2	4	9	8.7514e+08	0.407138	2	208.798	160	18.5531	10.4917
Q9BXJ9	N-alpha-acetyltransferase 15, NatA auxiliary subunit OS=Homo sapiens GN=NAA15 PE=1 SV=1 - [NAA15_HUMAN]	72.4183	8.89	2	4	8	24	7.04537e+08	1.33965	3	16.8645	866	101.208	7.41553
Q9BVC6	Transmembrane protein 109 OS=Homo sapiens GN=TMEM109 PE=1 SV=1 - [TM109_HUMAN]	72.3621	9.05	1	2	2	5	153273589	1.7308	1		243	26.1936	10.4771
Q96HR9	Receptor expression-enhancing protein 6 OS=Homo sapiens GN=REEP6 PE=1 SV=1 - [REEP6_HUMAN]	72.3287	7.07	1	1	1	5	4.81097e+07	0.303047	1		184	20.7198	8.55811
Q9UI12	V-type proton ATPase subunit H OS=Homo sapiens GN=ATP6V1H PE=1 SV=1 - [VATH_HUMAN]	72.2533	9.52	1	2	3	4	4.93027e+07	0.504216	1		483	55.8471	6.48096
Q92538	Golgi-specific brefeldin A-resistance guanine nucleotide exchange factor 1 OS=Homo sapiens GN=GBF1 PE=1 SV=2 - [GBF1_HUMAN]	72.1512	6.62	1	4	14	22	1.96103e+08	0.606389	2	44.064	1859	206.315	5.73193
Q8WYA6	Beta-catenin-like protein 1 OS=Homo sapiens GN=CTNNBL1 PE=1 SV=1 - [CTBL1_HUMAN]	72.1157	13.14	1	3	7	15	5.70153e+07	0.833321	4	32.6549	563	65.1321	5.04639
O76094	Signal recognition particle 72 kDa protein OS=Homo sapiens GN=SRP72 PE=1 SV=3 - [SRP72_HUMAN]	72.07	15.35	1	5	9	13	1.64244e+08	0.726945	5	25.5078	671	74.56	9.26123
Q9H0Q3	FXYD domain-containing ion transport regulator 6 OS=Homo sapiens GN=FXYD6 PE=2 SV=1 - [FXYD6_HUMAN]	71.61	23.16	1	1	1	2	7.32436e+07	0.619807	2	9.39963	95	10.5354	5.09717
P42858	Huntingtin OS=Homo sapiens GN=HTT PE=1 SV=2 - [HD_HUMAN]	71.4333	2.96	1	3	10	16	8.334e+07	0.478721	2	24.9576	3142	347.383	6.20166
Q8NBM8	Prenylcysteine oxidase-like OS=Homo sapiens GN=PCYOX1L PE=1 SV=2 - [PCYXL_HUMAN]	71.35	5.67	1	1	3	10	2.51915e+08	0.608059	2	11.9585	494	54.6119	7.31299
P05165	Propionyl-CoA carboxylase alpha chain, mitochondrial OS=Homo sapiens GN=PCCA PE=1 SV=4 - [PCCA_HUMAN]	71.33	4.26	1	2	3	3	4.48741e+07	1.09744	2	45.4659	728	80.0081	7.51807
O75817	Ribonuclease P protein subunit p20 OS=Homo sapiens GN=POP7 PE=1 SV=2 - [POP7_HUMAN]	71.32	10.71	1	1	1	2	85001139	0.518109	1		140	15.6412	8.93896
O75348	V-type proton ATPase subunit G 1 OS=Homo sapiens GN=ATP6V1G1 PE=1 SV=3 - [VATG1_HUMAN]	71.31	16.95	1	2	2	4	1.61102e+08	0.831024	2	39.5592	118	13.7491	8.79248
P35659	Protein DEK OS=Homo sapiens GN=DEK PE=1 SV=1 - [DEK_HUMAN]	71.04	14.13	1	4	5	11	3.39528e+08	0.580577	3	37.1131	375	42.6479	8.55811
P28161	Glutathione S-transferase Mu 2 OS=Homo sapiens GN=GSTM2 PE=1 SV=2 - [GSTM2_HUMAN]	70.91	23.85	3	3	4	5	85038514	1.14377	2	36.3322	218	25.728	6.3667
Q96F07	Cytoplasmic FMR1-interacting protein 2 OS=Homo sapiens GN=CYFIP2 PE=1 SV=2 - [CYFP2_HUMAN]	70.793	9.62	1	1	13	26	1.54402e+08	0.99648	1		1278	148.302	7.31299
Q5JTJ3	Cytochrome c oxidase assembly factor 6 homolog OS=Homo sapiens GN=COA6 PE=1 SV=1 - [COA6_HUMAN]	70.56	11.2	1	1	1	1	1.04852e+08	0.979471	1		125	14.1069	8.25049
Q8NBQ5	Estradiol 17-beta-dehydrogenase 11 OS=Homo sapiens GN=HSD17B11 PE=1 SV=3 - [DHB11_HUMAN]	70.51	13.67	1	1	3	4	3.73813e+07	1.83003	1		300	32.9147	9.0708
Q13573	SNW domain-containing protein 1 OS=Homo sapiens GN=SNW1 PE=1 SV=1 - [SNW1_HUMAN]	70.4	9.89	1	3	5	11	1.15657e+08	0.934329	3	13.0391	536	61.4565	9.5249
P01023	Alpha-2-macroglobulin OS=Homo sapiens GN=A2M PE=1 SV=3 - [A2MG_HUMAN]	70.36	2.99	2	4	5	19	6.65496e+08				1474	163.188	6.45557
Q14558	Phosphoribosyl pyrophosphate synthase-associated protein 1 OS=Homo sapiens GN=PRPSAP1 PE=1 SV=2 - [KPRA_HUMAN]	70.3	6.18	1	1	2	4	2.84306e+07	1.32908	1		356	39.3686	7.1958
Q7Z460	CLIP-associating protein 1 OS=Homo sapiens GN=CLASP1 PE=1 SV=1 - [CLAP1_HUMAN]	70.26	8.78	1	4	12	14	3.29302e+08	0.506447	1		1538	169.346	9.02686
Q9HD20	Probable cation-transporting ATPase 13A1 OS=Homo sapiens GN=ATP13A1 PE=1 SV=2 - [AT131_HUMAN]	70.25	5.56	1	4	6	10	51824176	0.935597	7	43.3848	1204	132.87	8.1333
Q8WXI9	Transcriptional repressor p66-beta OS=Homo sapiens GN=GATAD2B PE=1 SV=1 - [P66B_HUMAN]	70.11	8.43	2	4	4	5	6.73058e+07	0.87893	4	15.4772	593	65.22	9.70068
Q99653	Calcineurin B homologous protein 1 OS=Homo sapiens GN=CHP1 PE=1 SV=3 - [CHP1_HUMAN]	69.91	6.15	1	1	1	2	5.36746e+07	0.684982	1		195	22.4423	5.09717
P60880	Synaptosomal-associated protein 25 OS=Homo sapiens GN=SNAP25 PE=1 SV=1 - [SNP25_HUMAN]	69.8467	30.1	1	3	5	7	9.84157e+07	0.234966	2	8.85748	206	23.3002	4.76709
P61457	Pterin-4-alpha-carbinolamine dehydratase OS=Homo sapiens GN=PCBD1 PE=1 SV=2 - [PHS_HUMAN]	69.7683	38.46	1	4	4	13	4.9221e+08	0.714285	3	13.7393	104	11.992	6.80029
Q8N2F6	Armadillo repeat-containing protein 10 OS=Homo sapiens GN=ARMC10 PE=1 SV=1 - [ARM10_HUMAN]	69.73	12.54	13	2	4	11	9.43815e+08	1.01188	2	21.2617	343	37.5166	6.60986
O43681	ATPase ASNA1 OS=Homo sapiens GN=ASNA1 PE=1 SV=2 - [ASNA_HUMAN]	69.64	14.66	1	3	6	15	2.07582e+09	0.816457	3	2.62825	348	38.7674	4.90674
Q86UK7	Zinc finger protein 598 OS=Homo sapiens GN=ZNF598 PE=1 SV=1 - [ZN598_HUMAN]	69.55	5.75	1	1	5	6	1.19268e+08	0.659326	1		904	98.5752	8.39697
Q13618	Cullin-3 OS=Homo sapiens GN=CUL3 PE=1 SV=2 - [CUL3_HUMAN]	69.41	7.68	1	2	6	12	1.16264e+08	0.548938	2	138.436	768	88.8735	8.48486
Q9UBQ5	Eukaryotic translation initiation factor 3 subunit K OS=Homo sapiens GN=EIF3K PE=1 SV=1 - [EIF3K_HUMAN]	69.4033	14.68	1	2	3	4	200268380	1.11521	1		218	25.0434	4.93213
Q9H3K2	Growth hormone-inducible transmembrane protein OS=Homo sapiens GN=GHITM PE=1 SV=2 - [GHITM_HUMAN]	69.3729	8.12	1	2	3	10	2.41333e+07	1.16604	3	12.9164	345	37.1806	9.93506
Q9UNZ2	NSFL1 cofactor p47 OS=Homo sapiens GN=NSFL1C PE=1 SV=2 - [NSF1C_HUMAN]	69.37	13.51	1	4	4	4	7.22364e+07	0.516291	3	12.5135	370	40.5483	5.09717
Q13616	Cullin-1 OS=Homo sapiens GN=CUL1 PE=1 SV=2 - [CUL1_HUMAN]	69.15	7.99	1	4	5	7	6.08583e+07	0.825262	4	12.473	776	89.622	8.00146
Q8WWM9	Cytoglobin OS=Homo sapiens GN=CYGB PE=1 SV=1 - [CYGB_HUMAN]	69.1467	33.16	1	4	5	9	1.98238e+08	0.713858	3	0.911084	190	21.391	6.80029
Q9HCS7	Pre-mRNA-splicing factor SYF1 OS=Homo sapiens GN=XAB2 PE=1 SV=2 - [SYF1_HUMAN]	69.08	6.9	1	5	6	6	9.05882e+07	0.980604	5	7.37222	855	99.9464	6.22705
Q99766	ATP synthase subunit s, mitochondrial OS=Homo sapiens GN=ATP5S PE=1 SV=3 - [ATP5S_HUMAN]	68.97	11.16	1	1	3	8	145365170	0.600838	1		215	24.8496	7.56201
P00390	Glutathione reductase, mitochondrial OS=Homo sapiens GN=GSR PE=1 SV=2 - [GSHR_HUMAN]	68.79	9.2	1	3	3	3	1.05696e+08	1.21864	3	0.354907	522	56.221	8.49951
P19623	Spermidine synthase OS=Homo sapiens GN=SRM PE=1 SV=1 - [SPEE_HUMAN]	68.76	12.91	1	4	4	8	1.76628e+08	0.957322	4	3.084	302	33.8027	5.49072
Q9UNX4	WD repeat-containing protein 3 OS=Homo sapiens GN=WDR3 PE=1 SV=1 - [WDR3_HUMAN]	68.63	9.23	1	6	9	10	2.90499e+07	0.710835	4	36.0973	943	106.032	6.63916
Q7L2H7	Eukaryotic translation initiation factor 3 subunit M OS=Homo sapiens GN=EIF3M PE=1 SV=1 - [EIF3M_HUMAN]	68.57	15.78	1	4	4	5	1.74071e+08	0.868747	4	3.83466	374	42.4758	5.63037
Q5JTZ9	Alanine--tRNA ligase, mitochondrial OS=Homo sapiens GN=AARS2 PE=1 SV=1 - [SYAM_HUMAN]	68.48	3.86	1	2	4	4	49363435	0.444462	2	6.39349	985	107.273	6.26514
P61225	Ras-related protein Rap-2b OS=Homo sapiens GN=RAP2B PE=1 SV=1 - [RAP2B_HUMAN]	68.46	12.02	2	2	2	2	2.22659e+07	0.764727	2	96.4548	183	20.4912	4.80518
O15372	Eukaryotic translation initiation factor 3 subunit H OS=Homo sapiens GN=EIF3H PE=1 SV=1 - [EIF3H_HUMAN]	68.28	5.4	1	1	1	4	1.10167e+07	1.00425	2	5.8153	352	39.9051	6.53662
Q9UKU7	Isobutyryl-CoA dehydrogenase, mitochondrial OS=Homo sapiens GN=ACAD8 PE=1 SV=1 - [ACAD8_HUMAN]	68.1819	5.06	1	2	2	3	4.7013e+07	0.894966	2	28.4391	415	45.0405	7.85498
Q9NRD5	PRKCA-binding protein OS=Homo sapiens GN=PICK1 PE=1 SV=2 - [PICK1_HUMAN]	68.18	5.06	1	1	2	3	4.02817e+08	0.784601	1		415	46.5706	5.30029
O15514	DNA-directed RNA polymerase II subunit RPB4 OS=Homo sapiens GN=POLR2D PE=1 SV=1 - [RPB4_HUMAN]	68.1	24.65	1	2	2	2	5.41153e+07	0.627942	2	114.698	142	16.3011	4.79248
P36915	Guanine nucleotide-binding protein-like 1 OS=Homo sapiens GN=GNL1 PE=1 SV=2 - [GNL1_HUMAN]	67.7418	7.08	1	3	4	7	1.28606e+08	0.901253	2	25.8557	607	68.6185	5.79541
Q8NBT2	Kinetochore protein Spc24 OS=Homo sapiens GN=SPC24 PE=1 SV=2 - [SPC24_HUMAN]	67.72	15.74	1	2	3	7	2.53804e+07	0.594858	3	22.5152	197	22.4644	4.70361
P21397	Amine oxidase [flavin-containing] A OS=Homo sapiens GN=MAOA PE=1 SV=1 - [AOFA_HUMAN]	67.71	19.73	1	4	10	13	296649426	1.36315	3	26.4871	527	59.6435	7.85498
Q9HCG8	Pre-mRNA-splicing factor CWC22 homolog OS=Homo sapiens GN=CWC22 PE=1 SV=3 - [CWC22_HUMAN]	67.7062	2.64	1	1	3	4	1.47453e+07	0.581793	1		908	105.402	7.03467
Q9Y295	Developmentally-regulated GTP-binding protein 1 OS=Homo sapiens GN=DRG1 PE=1 SV=1 - [DRG1_HUMAN]	67.7	7.08	1	2	2	2	82384026	0.764707	1		367	40.5168	8.89502
C9J798	Putative Ras GTPase-activating protein 4B OS=Homo sapiens GN=RASA4B PE=5 SV=2 - [RAS4B_HUMAN]	67.6767	4.36	2	1	4	7	2.6293e+08	1.07204	1		803	90.3496	7.73779
Q5XPI4	E3 ubiquitin-protein ligase RNF123 OS=Homo sapiens GN=RNF123 PE=1 SV=1 - [RN123_HUMAN]	67.6222	3.27	1	2	5	8	3.41421e+07	1.03579	2	11.4621	1314	148.42	6.7417
Q16537	Serine/threonine-protein phosphatase 2A 56 kDa regulatory subunit epsilon isoform OS=Homo sapiens GN=PPP2R5E PE=1 SV=1 - [2A5E_HUMAN]	67.56	5.78	1	1	3	3	2.71922e+07	0.352883	1		467	54.6645	6.94678
Q7L1Q6	Basic leucine zipper and W2 domain-containing protein 1 OS=Homo sapiens GN=BZW1 PE=1 SV=1 - [BZW1_HUMAN]	67.5175	8.35	1	2	4	5	9.27428e+07	0.65917	2	15.8898	419	48.0127	5.92236
Q3LXA3	Bifunctional ATP-dependent dihydroxyacetone kinase/FAD-AMP lyase (cyclizing) OS=Homo sapiens GN=DAK PE=1 SV=2 - [DHAK_HUMAN]	67.5111	10.78	1	3	5	6	8.49257e+07	1.00017	3	18.6791	575	58.91	7.48877
Q96DV4	39S ribosomal protein L38, mitochondrial OS=Homo sapiens GN=MRPL38 PE=1 SV=2 - [RM38_HUMAN]	67.3731	10.26	1	3	4	19	5.95603e+07	0.951748	3	23.0225	380	44.5684	7.53271
P52789	Hexokinase-2 OS=Homo sapiens GN=HK2 PE=1 SV=2 - [HXK2_HUMAN]	67.37	7.31	2	1	7	14	2.56917e+08	0.803977	1		917	102.313	6.04932
Q4U2R6	39S ribosomal protein L51, mitochondrial OS=Homo sapiens GN=MRPL51 PE=1 SV=1 - [RM51_HUMAN]	67.21	13.28	1	1	1	2	4.22395e+07	1.0153	1		128	15.0852	11.2681
Q8TCS8	Polyribonucleotide nucleotidyltransferase 1, mitochondrial OS=Homo sapiens GN=PNPT1 PE=1 SV=2 - [PNPT1_HUMAN]	67.0533	7.02	1	3	5	9	3.8314e+08	1.03817	2	12.0834	783	85.8966	7.76709
O00139	Kinesin-like protein KIF2A OS=Homo sapiens GN=KIF2A PE=1 SV=3 - [KIF2A_HUMAN]	67.0384	2.69	1	2	2	7	3.26035e+08	0.427574	3	30.0267	706	79.9046	6.68311
Q9Y5K8	V-type proton ATPase subunit D OS=Homo sapiens GN=ATP6V1D PE=1 SV=1 - [VATD_HUMAN]	66.93	31.58	1	2	6	7	6.01741e+07	0.595782	1		247	28.2453	9.36377
O95864	Fatty acid desaturase 2 OS=Homo sapiens GN=FADS2 PE=1 SV=1 - [FADS2_HUMAN]	66.8558	1.58	1	1	1	6	1.55082e+07	0.463131	3	12.4902	444	52.2259	8.82178
Q9BWM7	Sideroflexin-3 OS=Homo sapiens GN=SFXN3 PE=2 SV=2 - [SFXN3_HUMAN]	66.7867	10.77	1	2	3	8	2.08816e+08	0.713379	1		325	35.9557	9.08545
P15884	Transcription factor 4 OS=Homo sapiens GN=TCF4 PE=1 SV=3 - [ITF2_HUMAN]	66.73	3.45	1	1	2	7	4.64943e+08	0.65738	1		667	71.2641	7.00537
Q9Y237	Peptidyl-prolyl cis-trans isomerase NIMA-interacting 4 OS=Homo sapiens GN=PIN4 PE=1 SV=1 - [PIN4_HUMAN]	66.68	9.16	1	1	1	1	80371548	0.742458	1		131	13.801	9.77393
Q9Y2R9	28S ribosomal protein S7, mitochondrial OS=Homo sapiens GN=MRPS7 PE=1 SV=2 - [RT07_HUMAN]	66.6667	22.73	1	3	5	7	6.32762e+09	0.950944	3	6.5898	242	28.116	9.99365
P32004	Neural cell adhesion molecule L1 OS=Homo sapiens GN=L1CAM PE=1 SV=2 - [L1CAM_HUMAN]	66.6392	5.41	1	5	6	8	5.39965e+07	0.237808	2	1.62831	1257	139.915	6.23975
Q9Y2A7	Nck-associated protein 1 OS=Homo sapiens GN=NCKAP1 PE=1 SV=1 - [NCKP1_HUMAN]	66.4867	3.99	1	4	4	7	2.38876e+07	0.788053	3	3.09206	1128	128.707	6.62451
O00746	Nucleoside diphosphate kinase, mitochondrial OS=Homo sapiens GN=NME4 PE=1 SV=1 - [NDKM_HUMAN]	66.4526	7.49	1	1	1	3	45899925	1.19447	2	10.3081	187	20.6456	10.2866
Q9NRX5	Serine incorporator 1 OS=Homo sapiens GN=SERINC1 PE=1 SV=1 - [SERC1_HUMAN]	66.41	5.52	1	1	2	3	5.92754e+07				453	50.4612	5.84619
O75934	Pre-mRNA-splicing factor SPF27 OS=Homo sapiens GN=BCAS2 PE=1 SV=1 - [SPF27_HUMAN]	66.33	5.78	1	1	1	2	1.44857e+08	0.78255	1		225	26.115	5.65576
Q9UBC5	Unconventional myosin-Ia OS=Homo sapiens GN=MYO1A PE=1 SV=1 - [MYO1A_HUMAN]	66.24	6.14	1	1	6	8	1.67156e+08	1.00759	2	7.17877	1043	118.326	9.30518
Q9BZF1	Oxysterol-binding protein-related protein 8 OS=Homo sapiens GN=OSBPL8 PE=1 SV=3 - [OSBL8_HUMAN]	66.2	1.24	1	1	1	3	37274492	0.600764	2	34.6956	889	101.132	6.96143
P22087	rRNA 2'-O-methyltransferase fibrillarin OS=Homo sapiens GN=FBL PE=1 SV=2 - [FBRL_HUMAN]	66.18	26.17	1	3	6	11	4.37347e+08	0.948848	1		321	33.7634	10.1841
O14548	Cytochrome c oxidase subunit 7A-related protein, mitochondrial OS=Homo sapiens GN=COX7A2L PE=1 SV=2 - [COX7R_HUMAN]	66.15	19.3	1	2	2	3	1.24757e+08	0.86886	2	1.57188	114	12.6065	9.42236
P26440	Isovaleryl-CoA dehydrogenase, mitochondrial OS=Homo sapiens GN=IVD PE=1 SV=1 - [IVD_HUMAN]	66.0667	10.64	1	2	3	6	5.30278e+07	1.29746	1		423	46.2896	8.19189
Q8IX12	Cell division cycle and apoptosis regulator protein 1 OS=Homo sapiens GN=CCAR1 PE=1 SV=2 - [CCAR1_HUMAN]	65.89	8.78	1	5	8	9	4.33601e+07	1.13274	5	49.1398	1150	132.739	5.75732
Q86TU7	Histone-lysine N-methyltransferase setd3 OS=Homo sapiens GN=SETD3 PE=1 SV=1 - [SETD3_HUMAN]	65.85	2.02	1	1	1	2	4.69908e+07	0.615961	1		594	67.2152	5.96045
Q12756	Kinesin-like protein KIF1A OS=Homo sapiens GN=KIF1A PE=1 SV=2 - [KIF1A_HUMAN]	65.65	8.22	2	7	12	14	1.85095e+08	0.540358	6	57.7967	1690	190.944	6.21436
Q9NXG2	THUMP domain-containing protein 1 OS=Homo sapiens GN=THUMPD1 PE=1 SV=2 - [THUM1_HUMAN]	65.56	5.95	1	1	2	2	5.44233e+07	2.77572	1		353	39.2908	7.88428
Q92747	Actin-related protein 2/3 complex subunit 1A OS=Homo sapiens GN=ARPC1A PE=1 SV=2 - [ARC1A_HUMAN]	65.4974	12.97	1	2	6	12	2.95665e+07	0.842213	3	0.314975	370	41.5427	8.17725
O00483	NADH dehydrogenase [ubiquinone] 1 alpha subcomplex subunit 4 OS=Homo sapiens GN=NDUFA4 PE=1 SV=1 - [NDUA4_HUMAN]	65.4742	28.4	1	2	3	6	5.53073e+08	0.8123	2	16.1015	81	9.36391	9.37842
O95168	NADH dehydrogenase [ubiquinone] 1 beta subcomplex subunit 4 OS=Homo sapiens GN=NDUFB4 PE=1 SV=3 - [NDUB4_HUMAN]	65.44	20.93	1	1	2	4	2.03756e+07	0.31828	1		129	15.1991	9.84717
P35520	Cystathionine beta-synthase OS=Homo sapiens GN=CBS PE=1 SV=2 - [CBS_HUMAN]	65.21	3.81	1	2	2	5	119354726	0.59386	3	16.7783	551	60.5482	6.65381
Q96RQ3	Methylcrotonoyl-CoA carboxylase subunit alpha, mitochondrial OS=Homo sapiens GN=MCCC1 PE=1 SV=3 - [MCCA_HUMAN]	64.98	3.72	1	2	2	2	31302756	1.31304	2	40.5747	725	80.4219	7.78174
Q16881	Thioredoxin reductase 1, cytoplasmic OS=Homo sapiens GN=TXNRD1 PE=1 SV=3 - [TRXR1_HUMAN]	64.9639	7.55	1	2	4	4	8.39846e+07	1.41151	2	8.73082	649	70.8622	7.38623
P00167	Cytochrome b5 OS=Homo sapiens GN=CYB5A PE=1 SV=2 - [CYB5_HUMAN]	64.92	15.67	1	1	1	1	9.2459e+07	0.668374	1		134	15.3205	4.95752
Q15291	Retinoblastoma-binding protein 5 OS=Homo sapiens GN=RBBP5 PE=1 SV=2 - [RBBP5_HUMAN]	64.91	4.65	1	2	3	4	5.09561e+07	0.741802	2	17.7063	538	59.1157	5.09717
Q9P015	39S ribosomal protein L15, mitochondrial OS=Homo sapiens GN=MRPL15 PE=1 SV=1 - [RM15_HUMAN]	64.87	3.04	1	1	1	4	1.1723e+08	0.90853	1		296	33.3989	10.0083
P62699	Protein yippee-like 5 OS=Homo sapiens GN=YPEL5 PE=2 SV=1 - [YPEL5_HUMAN]	64.74	15.7	1	2	2	2	4.87517e+07	0.893086	2	12.4603	121	13.8328	7.31299
Q9HB07	UPF0160 protein MYG1, mitochondrial OS=Homo sapiens GN=C12orf10 PE=1 SV=2 - [MYG1_HUMAN]	64.7064	7.18	1	2	3	4	1.44033e+08	0.652884	3	18.193	376	42.4224	6.66846
Q9UQ88	Cyclin-dependent kinase 11A OS=Homo sapiens GN=CDK11A PE=1 SV=4 - [CD11A_HUMAN]	64.65	4.98	2	2	6	8	2.35467e+08	0.853029	1		783	91.3055	5.36377
Q9Y3B4	Pre-mRNA branch site protein p14 OS=Homo sapiens GN=SF3B14 PE=1 SV=1 - [PM14_HUMAN]	64.61	20.8	1	2	2	5	270121664	1.28521	1		125	14.5756	9.37842
Q8IY17	Neuropathy target esterase OS=Homo sapiens GN=PNPLA6 PE=1 SV=2 - [PLPL6_HUMAN]	64.34	4.9	1	3	5	6	2.46341e+07	0.797553	2	8.75473	1366	149.9	7.81104
Q63HM9	PI-PLC X domain-containing protein 3 OS=Homo sapiens GN=PLCXD3 PE=2 SV=2 - [PLCX3_HUMAN]	64.24	8.72	1	2	2	3	1.56409e+08	0.703809	2	12.5974	321	36.2894	6.29053
P62273	40S ribosomal protein S29 OS=Homo sapiens GN=RPS29 PE=1 SV=2 - [RS29_HUMAN]	63.9609	14.29	1	1	2	4	3.69652e+08	0.937026	1		56	6.6723	10.1255
Q9NWU5	39S ribosomal protein L22, mitochondrial OS=Homo sapiens GN=MRPL22 PE=1 SV=1 - [RM22_HUMAN]	63.762	11.65	1	2	2	3	3.74243e+07	1.05631	2	36.5311	206	23.6256	9.93506
P20020	Plasma membrane calcium-transporting ATPase 1 OS=Homo sapiens GN=ATP2B1 PE=1 SV=3 - [AT2B1_HUMAN]	63.75	5.8	4	3	6	13	1.19493e+08	0.540436	2	45.6459	1258	138.668	6.03662
O43865	Putative adenosylhomocysteinase 2 OS=Homo sapiens GN=AHCYL1 PE=1 SV=2 - [SAHH2_HUMAN]	63.48	4.91	2	1	3	10	3.73592e+08	0.48112	1		530	58.9134	6.88818
Q8WUY1	UPF0670 protein THEM6 OS=Homo sapiens GN=THEM6 PE=1 SV=2 - [THEM6_HUMAN]	63.1826	3.85	1	1	1	2	145055344	0.672771	1		208	23.8499	9.5542
P26038	Moesin OS=Homo sapiens GN=MSN PE=1 SV=3 - [MOES_HUMAN]	62.76	15.94	1	1	11	17	3.85267e+08				577	67.7778	6.40479
O14907	Tax1-binding protein 3 OS=Homo sapiens GN=TAX1BP3 PE=1 SV=2 - [TX1B3_HUMAN]	62.41	29.03	1	1	2	3	9.55349e+07	1.07515	1		124	13.7261	8.48486
P15374	Ubiquitin carboxyl-terminal hydrolase isozyme L3 OS=Homo sapiens GN=UCHL3 PE=1 SV=1 - [UCHL3_HUMAN]	62.38	5.65	1	1	1	1	32555365				230	26.166	4.91943
Q6L8Q7	2',5'-phosphodiesterase 12 OS=Homo sapiens GN=PDE12 PE=1 SV=2 - [PDE12_HUMAN]	62.3	6.9	1	2	3	4	392211014	0.859146	2	5.65548	609	67.3089	6.56592
P21912	Succinate dehydrogenase [ubiquinone] iron-sulfur subunit, mitochondrial OS=Homo sapiens GN=SDHB PE=1 SV=3 - [DHSB_HUMAN]	62.2867	12.5	1	3	3	6	1.0662e+08	0.826865	2	23.5586	280	31.6088	8.76318
Q99567	Nuclear pore complex protein Nup88 OS=Homo sapiens GN=NUP88 PE=1 SV=2 - [NUP88_HUMAN]	62.28	3.37	1	1	2	2	6.14308e+07				741	83.4888	5.69385
P38117	Electron transfer flavoprotein subunit beta OS=Homo sapiens GN=ETFB PE=1 SV=3 - [ETFB_HUMAN]	62.17	18.04	1	4	4	7	2.3036e+08	1.4581	4	4.83606	255	27.8262	8.104
Q12907	Vesicular integral-membrane protein VIP36 OS=Homo sapiens GN=LMAN2 PE=1 SV=1 - [LMAN2_HUMAN]	62.04	26.69	1	4	6	10	8.28973e+08	0.845973	4	5.5973	356	40.2031	6.94678
Q96RP9	Elongation factor G, mitochondrial OS=Homo sapiens GN=GFM1 PE=1 SV=2 - [EFGM_HUMAN]	61.99	11.58	1	6	7	15	1.11454e+08	1.11098	5	26.2322	751	83.4184	7.00537
Q02543	60S ribosomal protein L18a OS=Homo sapiens GN=RPL18A PE=1 SV=2 - [RL18A_HUMAN]	61.8253	14.77	1	3	3	16	3.10405e+08	0.898497	3	20.0642	176	20.7489	10.7114
P67870	Casein kinase II subunit beta OS=Homo sapiens GN=CSNK2B PE=1 SV=1 - [CSK2B_HUMAN]	61.68	14.42	1	2	3	7	2.42426e+08	0.826169	2	12.0767	215	24.926	5.5542
P47985	Cytochrome b-c1 complex subunit Rieske, mitochondrial OS=Homo sapiens GN=UQCRFS1 PE=1 SV=2 - [UCRI_HUMAN]	61.51	11.31	2	2	3	5	1.89667e+08	1.07996	3	20.8796	274	29.6494	8.32373
Q9Y5M8	Signal recognition particle receptor subunit beta OS=Homo sapiens GN=SRPRB PE=1 SV=3 - [SRPRB_HUMAN]	61.49	12.18	1	2	3	3	9.10107e+07	0.809526	2	23.471	271	29.6838	9.0415
Q9HDC9	Adipocyte plasma membrane-associated protein OS=Homo sapiens GN=APMAP PE=1 SV=2 - [APMAP_HUMAN]	61.4814	16.59	1	5	7	12	1.31419e+08	0.934003	4	58.6765	416	46.4509	6.16357
P49419	Alpha-aminoadipic semialdehyde dehydrogenase OS=Homo sapiens GN=ALDH7A1 PE=1 SV=5 - [AL7A1_HUMAN]	61.38	8.91	1	4	4	6	165809386	1.03574	3	10.5486	539	58.4501	7.98682
Q8TB61	Adenosine 3'-phospho 5'-phosphosulfate transporter 1 OS=Homo sapiens GN=SLC35B2 PE=1 SV=1 - [S35B2_HUMAN]	61.2533	2.78	1	1	1	3	22817734				432	47.4836	9.15869
Q8N5M1	ATP synthase mitochondrial F1 complex assembly factor 2 OS=Homo sapiens GN=ATPAF2 PE=1 SV=1 - [ATPF2_HUMAN]	61.1533	12.11	1	3	3	4	5.21667e+07	0.87551	1		289	32.7519	7.09326
Q9NRN7	L-aminoadipate-semialdehyde dehydrogenase-phosphopantetheinyl transferase OS=Homo sapiens GN=AASDHPPT PE=1 SV=2 - [ADPPT_HUMAN]	61.1133	15.86	1	3	4	5	1.07966e+08	0.724772	1		309	35.7531	6.80029
P62312	U6 snRNA-associated Sm-like protein LSm6 OS=Homo sapiens GN=LSM6 PE=1 SV=1 - [LSM6_HUMAN]	60.9933	25	1	2	2	7	3.64908e+08	0.843626	3	14.8064	80	9.12177	9.5835
Q8WZ42	Titin OS=Homo sapiens GN=TTN PE=1 SV=4 - [TITIN_HUMAN]	60.8815	2	1	1	78	150	1.75577e+09				34350	3813.65	6.354
Q96A23	Copine-4 OS=Homo sapiens GN=CPNE4 PE=2 SV=1 - [CPNE4_HUMAN]	60.8741	4.85	8	1	3	9	1.51689e+08	0.726257	1		557	62.355	6.32861
P30405	Peptidyl-prolyl cis-trans isomerase F, mitochondrial OS=Homo sapiens GN=PPIF PE=1 SV=1 - [PPIF_HUMAN]	60.87	14.01	1	1	1	1	1.63178e+07				207	22.0262	9.37842
Q6UWP7	Lysocardiolipin acyltransferase 1 OS=Homo sapiens GN=LCLAT1 PE=1 SV=1 - [LCLT1_HUMAN]	60.81	7.25	1	2	3	11	1.21078e+07	1.04931	3	28.9255	414	48.8883	8.6167
Q15758	Neutral amino acid transporter B(0) OS=Homo sapiens GN=SLC1A5 PE=1 SV=2 - [AAAT_HUMAN]	60.7	6.65	1	3	3	4	2.87175e+07	1.67403	3	24.7612	541	56.5623	5.47803
Q9Y4W2	Ribosomal biogenesis protein LAS1L OS=Homo sapiens GN=LAS1L PE=1 SV=2 - [LAS1L_HUMAN]	60.65	4.9	1	2	4	6	3.09264e+07	1.12468	2	6.97918	734	83.0128	4.729
Q8NBU5	ATPase family AAA domain-containing protein 1 OS=Homo sapiens GN=ATAD1 PE=1 SV=1 - [ATAD1_HUMAN]	60.64	6.93	1	2	2	2	2.77744e+07	2.02106	1		361	40.718	6.90283
Q13144	Translation initiation factor eIF-2B subunit epsilon OS=Homo sapiens GN=EIF2B5 PE=1 SV=3 - [EI2BE_HUMAN]	60.55	5.13	1	2	3	7	1.8141e+07	1.84951	1		721	80.3293	5.08447
O43252	Bifunctional 3'-phosphoadenosine 5'-phosphosulfate synthase 1 OS=Homo sapiens GN=PAPSS1 PE=1 SV=2 - [PAPS1_HUMAN]	60.55	11.22	1	4	6	13	1.59896e+08	0.828271	4	14.3625	624	70.7876	6.85889
Q15738	Sterol-4-alpha-carboxylate 3-dehydrogenase, decarboxylating OS=Homo sapiens GN=NSDHL PE=1 SV=2 - [NSDHL_HUMAN]	60.51	8.31	1	2	2	3	7.99288e+07	0.485886	2	124.825	373	41.8736	8.06006
Q9UM19	Hippocalcin-like protein 4 OS=Homo sapiens GN=HPCAL4 PE=2 SV=3 - [HPCL4_HUMAN]	60.33	12.04	1	2	2	2	6.59429e+07	0.491972	1		191	22.188	4.89404
Q13242	Serine/arginine-rich splicing factor 9 OS=Homo sapiens GN=SRSF9 PE=1 SV=1 - [SRSF9_HUMAN]	60.2991	20.36	1	4	5	10	1.2718e+08	0.976384	4	13.2768	221	25.5264	8.646
Q01433	AMP deaminase 2 OS=Homo sapiens GN=AMPD2 PE=1 SV=2 - [AMPD2_HUMAN]	60.1549	6.26	1	5	6	8	9.8542e+07	0.954411	4	14.978	879	100.624	6.93213
Q96KR6	Protein FAM210B OS=Homo sapiens GN=FAM210B PE=1 SV=2 - [F210B_HUMAN]	60.1403	10.42	1	1	2	5	1.35707e+08				192	20.4112	10.4331
Q9BX68	Histidine triad nucleotide-binding protein 2, mitochondrial OS=Homo sapiens GN=HINT2 PE=1 SV=1 - [HINT2_HUMAN]	60.07	31.29	1	3	3	5	222145226	0.914792	3	19.0432	163	17.1512	9.15869
O75436	Vacuolar protein sorting-associated protein 26A OS=Homo sapiens GN=VPS26A PE=1 SV=2 - [VP26A_HUMAN]	60.0363	11.93	1	1	4	9	4.08007e+08	0.359195	2	181.728	327	38.1457	6.56592
Q92820	Gamma-glutamyl hydrolase OS=Homo sapiens GN=GGH PE=1 SV=2 - [GGH_HUMAN]	59.9649	11.64	1	3	4	7	8.32443e+07	0.794407	3	36.1295	318	35.9412	7.10791
P54105	Methylosome subunit pICln OS=Homo sapiens GN=CLNS1A PE=1 SV=1 - [ICLN_HUMAN]	59.91	5.49	1	1	1	2	252249007	0.857357	1		237	26.1989	4.10693
O75976	Carboxypeptidase D OS=Homo sapiens GN=CPD PE=1 SV=2 - [CBPD_HUMAN]	59.8994	3.48	1	1	6	10	4.15604e+08	0.391945	1		1380	152.835	6.04932
Q5T1M5	FK506-binding protein 15 OS=Homo sapiens GN=FKBP15 PE=1 SV=2 - [FKB15_HUMAN]	59.87	4.35	1	2	5	8	3.83483e+06	0.686901	2	20.4374	1219	133.547	5.19873
Q92643	GPI-anchor transamidase OS=Homo sapiens GN=PIGK PE=1 SV=2 - [GPI8_HUMAN]	59.87	3.04	1	1	1	2	4.10239e+07	1.13324	1		395	45.2227	6.16357
P00374	Dihydrofolate reductase OS=Homo sapiens GN=DHFR PE=1 SV=2 - [DYR_HUMAN]	59.8533	26.74	1	2	4	10	6.34425e+08	0.768578	2	6.84764	187	21.439	7.41553
Q9UBS4	DnaJ homolog subfamily B member 11 OS=Homo sapiens GN=DNAJB11 PE=1 SV=1 - [DJB11_HUMAN]	59.85	7.54	1	1	2	2	7.54855e+07				358	40.4886	6.17627
Q9UHY7	Enolase-phosphatase E1 OS=Homo sapiens GN=ENOPH1 PE=1 SV=1 - [ENOPH_HUMAN]	59.84	7.66	1	1	2	4	406353424	2.72246	1		261	28.9145	4.77979
Q96HE7	ERO1-like protein alpha OS=Homo sapiens GN=ERO1L PE=1 SV=2 - [ERO1A_HUMAN]	59.66	5.98	1	2	3	4	4.50359e+07	0.690452	2	42.2725	468	54.3581	5.68115
P84090	Enhancer of rudimentary homolog OS=Homo sapiens GN=ERH PE=1 SV=1 - [ERH_HUMAN]	59.565	16.35	1	1	2	10	649338038	0.900137	1		104	12.251	5.92236
P55145	Mesencephalic astrocyte-derived neurotrophic factor OS=Homo sapiens GN=MANF PE=1 SV=3 - [MANF_HUMAN]	59.39	9.34	1	2	2	6	2.15672e+08	0.582122	2	1.22108	182	20.6868	8.68994
Q00059	Transcription factor A, mitochondrial OS=Homo sapiens GN=TFAM PE=1 SV=1 - [TFAM_HUMAN]	59.38	10.16	1	1	3	4	113504712	0.951323	1		246	29.0782	9.71533
O60287	Nucleolar pre-ribosomal-associated protein 1 OS=Homo sapiens GN=URB1 PE=1 SV=4 - [NPA1P_HUMAN]	59.2	0.62	1	1	1	1	23530796				2271	254.227	6.46826
Q13098	COP9 signalosome complex subunit 1 OS=Homo sapiens GN=GPS1 PE=1 SV=4 - [CSN1_HUMAN]	59.1433	9.16	1	3	4	5	9.18787e+07	0.913094	2	9.01704	491	55.5012	6.7417
Q9NX63	Coiled-coil-helix-coiled-coil-helix domain-containing protein 3, mitochondrial OS=Homo sapiens GN=CHCHD3 PE=1 SV=1 - [CHCH3_HUMAN]	59.0967	13.66	1	2	3	4	9.61464e+07	1.29006	1		227	26.1362	8.27979
Q96T60	Bifunctional polynucleotide phosphatase/kinase OS=Homo sapiens GN=PNKP PE=1 SV=1 - [PNKP_HUMAN]	58.89	7.49	1	1	4	10	7.62132e+08	0.491383	1		521	57.0405	8.45557
P23588	Eukaryotic translation initiation factor 4B OS=Homo sapiens GN=EIF4B PE=1 SV=2 - [IF4B_HUMAN]	58.8343	6.22	1	3	5	6	1.42316e+08	0.666592	3	11.9394	611	69.1103	5.73193
O15371	Eukaryotic translation initiation factor 3 subunit D OS=Homo sapiens GN=EIF3D PE=1 SV=1 - [EIF3D_HUMAN]	58.7374	4.93	1	2	3	3	44752690	0.73292	2	30.2229	548	63.9324	6.04932
P62888	60S ribosomal protein L30 OS=Homo sapiens GN=RPL30 PE=1 SV=2 - [RL30_HUMAN]	58.724	28.7	1	4	5	14	5.39416e+08	0.853264	4	8.39655	115	12.7757	9.62744
Q9Y5J1	U3 small nucleolar RNA-associated protein 18 homolog OS=Homo sapiens GN=UTP18 PE=1 SV=3 - [UTP18_HUMAN]	58.63	8.99	1	2	4	5	6.94647e+07	0.563834	1		556	61.9644	8.76318
Q14997	Proteasome activator complex subunit 4 OS=Homo sapiens GN=PSME4 PE=1 SV=2 - [PSME4_HUMAN]	58.52	6.95	1	6	11	11	2.41051e+08	0.825619	5	43.9788	1843	211.199	6.90283
O14562	Ubiquitin domain-containing protein UBFD1 OS=Homo sapiens GN=UBFD1 PE=1 SV=2 - [UBFD1_HUMAN]	58.4	7.77	1	1	2	4	36046644	1.11052	1		309	33.3609	5.77002
O43237	Cytoplasmic dynein 1 light intermediate chain 2 OS=Homo sapiens GN=DYNC1LI2 PE=1 SV=1 - [DC1L2_HUMAN]	58.11	17.48	1	5	6	7	5.6813e+07	0.521404	2	67.167	492	54.0655	6.37939
Q9P258	Protein RCC2 OS=Homo sapiens GN=RCC2 PE=1 SV=2 - [RCC2_HUMAN]	58.0067	10.34	1	5	7	16	2.13665e+08	0.708166	6	22.2456	522	56.0492	8.77783
Q15021	Condensin complex subunit 1 OS=Homo sapiens GN=NCAPD2 PE=1 SV=3 - [CND1_HUMAN]	57.7874	3.57	1	3	5	6	8.40307e+07	0.450926	2	70.5328	1401	157.082	6.60986
Q96QR8	Transcriptional activator protein Pur-beta OS=Homo sapiens GN=PURB PE=1 SV=3 - [PURB_HUMAN]	57.64	21.79	1	3	5	7	2.71352e+08	0.740382	2	27.8102	312	33.2205	5.42725
O43324	Eukaryotic translation elongation factor 1 epsilon-1 OS=Homo sapiens GN=EEF1E1 PE=1 SV=1 - [MCA3_HUMAN]	57.6067	17.24	1	3	3	3	1.37706e+08	0.760797	2	16.736	174	19.7983	8.54346
Q5T160	Probable arginine--tRNA ligase, mitochondrial OS=Homo sapiens GN=RARS2 PE=1 SV=1 - [SYRM_HUMAN]	57.58	5.02	1	1	3	3	1.25904e+07	1.38006	1		578	65.464	8.20654
P63172	Dynein light chain Tctex-type 1 OS=Homo sapiens GN=DYNLT1 PE=1 SV=1 - [DYLT1_HUMAN]	57.54	14.16	1	1	1	6	398655690	0.755899	2	10.0252	113	12.444	5.08447
Q9Y3T9	Nucleolar complex protein 2 homolog OS=Homo sapiens GN=NOC2L PE=1 SV=4 - [NOC2L_HUMAN]	57.5072	4.67	1	2	4	6	6.39666e+07	1.18887	3	21.8951	749	84.8662	5.61768
Q92552	28S ribosomal protein S27, mitochondrial OS=Homo sapiens GN=MRPS27 PE=1 SV=3 - [RT27_HUMAN]	57.43	5.56	1	1	2	3	4.03998e+07	0.986839	1		414	47.5814	6.17627
O00592	Podocalyxin OS=Homo sapiens GN=PODXL PE=1 SV=2 - [PODXL_HUMAN]	57.4	2.33	1	1	1	2	3.52375e+07	0.694545	1		558	58.5991	5.49072
P52657	Transcription initiation factor IIA subunit 2 OS=Homo sapiens GN=GTF2A2 PE=1 SV=1 - [T2AG_HUMAN]	57.2177	14.68	1	2	2	7	3.22977e+08	0.701695	1		109	12.4494	6.62451
P62253	Ubiquitin-conjugating enzyme E2 G1 OS=Homo sapiens GN=UBE2G1 PE=1 SV=3 - [UB2G1_HUMAN]	57.14	10.59	1	1	1	1	2.18177e+07	1.54857	1		170	19.4969	5.30029
P51610	Host cell factor 1 OS=Homo sapiens GN=HCFC1 PE=1 SV=2 - [HCFC1_HUMAN]	57.0667	4.13	1	4	8	10	1.40393e+08	0.663315	3	7.37623	2035	208.602	7.45947
O14925	Mitochondrial import inner membrane translocase subunit Tim23 OS=Homo sapiens GN=TIMM23 PE=1 SV=1 - [TIM23_HUMAN]	56.98	8.13	2	1	1	2	6.56904e+07	1.30351	1		209	21.929	8.60205
O75306	NADH dehydrogenase [ubiquinone] iron-sulfur protein 2, mitochondrial OS=Homo sapiens GN=NDUFS2 PE=1 SV=2 - [NDUS2_HUMAN]	56.9207	14.25	1	4	6	12	7.29944e+08	0.689068	3	6.79048	463	52.5117	7.54736
Q9H9J2	39S ribosomal protein L44, mitochondrial OS=Homo sapiens GN=MRPL44 PE=1 SV=1 - [RM44_HUMAN]	56.91	8.13	1	1	2	2	3.41271e+07	1.22826	1		332	37.5117	8.39697
Q8N8S7	Protein enabled homolog OS=Homo sapiens GN=ENAH PE=1 SV=2 - [ENAH_HUMAN]	56.8467	8.63	1	3	4	19	5.71956e+07	0.850205	4	24.5418	591	66.4699	6.93213
Q9NZ45	CDGSH iron-sulfur domain-containing protein 1 OS=Homo sapiens GN=CISD1 PE=1 SV=1 - [CISD1_HUMAN]	56.75	25.93	1	2	2	3	1.41014e+08	0.857838	2	14.56	108	12.1912	9.08545
Q9BUR5	Apolipoprotein O OS=Homo sapiens GN=APOO PE=1 SV=1 - [APOO_HUMAN]	56.5433	9.09	1	2	2	3	7.94701e+07	0.875409	2	43.9168	198	22.2705	9.12939
Q9H330	Transmembrane protein 245 OS=Homo sapiens GN=TMEM245 PE=1 SV=2 - [TM245_HUMAN]	56.46	1.98	1	1	2	7	7.28314e+07	0.777321	3	20.7563	911	100.881	8.86572
Q96ME7	Zinc finger protein 512 OS=Homo sapiens GN=ZNF512 PE=1 SV=2 - [ZN512_HUMAN]	56.39	5.64	1	2	2	5	1.27684e+08	0.649088	4	29.6558	567	64.6411	9.75928
Q7Z2K8	G protein-regulated inducer of neurite outgrowth 1 OS=Homo sapiens GN=GPRIN1 PE=1 SV=2 - [GRIN1_HUMAN]	56.31	4.46	1	2	3	3	1.33586e+07	0.278695	2	4.61504	1008	102.336	8.06006
Q12792	Twinfilin-1 OS=Homo sapiens GN=TWF1 PE=1 SV=3 - [TWF1_HUMAN]	56.15	3.71	1	1	1	1	2.54533e+07	1.13674	1		350	40.2577	6.96143
P02768	Serum albumin OS=Homo sapiens GN=ALB PE=1 SV=2 - [ALBU_HUMAN]	55.9933	6.08	1	2	4	6	1.04616e+08				609	69.3215	6.27783
Q8WX92	Negative elongation factor B OS=Homo sapiens GN=COBRA1 PE=1 SV=1 - [NELFB_HUMAN]	55.9875	10.86	1	3	5	5	3.32676e+07	0.778291	2	10.1646	580	65.6554	6.12549
Q9BV38	WD repeat-containing protein 18 OS=Homo sapiens GN=WDR18 PE=1 SV=2 - [WDR18_HUMAN]	55.77	13.19	1	5	5	6	2.58779e+07	0.774825	6	9.68921	432	47.375	6.69775
Q9NVP1	ATP-dependent RNA helicase DDX18 OS=Homo sapiens GN=DDX18 PE=1 SV=2 - [DDX18_HUMAN]	55.6657	16.42	1	7	9	11	4.56314e+07	0.855427	6	47.1655	670	75.3594	9.49561
Q9Y5V3	Melanoma-associated antigen D1 OS=Homo sapiens GN=MAGED1 PE=1 SV=3 - [MAGD1_HUMAN]	55.58	4.5	1	1	3	5	1.24147e+08	0.531424	1		778	86.1073	5.8335
Q86U42	Polyadenylate-binding protein 2 OS=Homo sapiens GN=PABPN1 PE=1 SV=3 - [PABP2_HUMAN]	55.5267	6.86	1	2	2	3	7.34659e+07	1.01576	2	1.51595	306	32.729	5.05908
Q8N983	39S ribosomal protein L43, mitochondrial OS=Homo sapiens GN=MRPL43 PE=1 SV=1 - [RM43_HUMAN]	55.3388	13.49	1	3	3	5	153536438	2.11809	1		215	23.4162	8.646
Q9NX24	H/ACA ribonucleoprotein complex subunit 2 OS=Homo sapiens GN=NHP2 PE=1 SV=1 - [NHP2_HUMAN]	55.32	12.42	1	1	1	1	3.06237e+07	0.594974	1		153	17.1899	8.22119
Q99627	COP9 signalosome complex subunit 8 OS=Homo sapiens GN=COPS8 PE=1 SV=1 - [CSN8_HUMAN]	55.19	11.48	1	1	2	3	2.00048e+07	1.36001	1		209	23.211	5.37646
Q9H2V7	Protein spinster homolog 1 OS=Homo sapiens GN=SPNS1 PE=1 SV=1 - [SPNS1_HUMAN]	55.0925	4.17	1	1	2	6	3.22783e+07	1.01507	3	27.793	528	56.5937	6.63916
P37840	Alpha-synuclein OS=Homo sapiens GN=SNCA PE=1 SV=1 - [SYUA_HUMAN]	55.01	11.43	1	1	1	1	8.57814e+07	0.778505	1		140	14.4512	4.70361
Q9H0R4	Haloacid dehalogenase-like hydrolase domain-containing protein 2 OS=Homo sapiens GN=HDHD2 PE=1 SV=1 - [HDHD2_HUMAN]	55.0004	16.99	1	2	3	6	5.39848e+07	1.1123	2	34.1018	259	28.5179	6.23975
O00273	DNA fragmentation factor subunit alpha OS=Homo sapiens GN=DFFA PE=1 SV=1 - [DFFA_HUMAN]	54.98	8.46	1	2	2	2	3.18839e+07	0.846461	2	48.0439	331	36.4995	4.79248
Q16401	26S proteasome non-ATPase regulatory subunit 5 OS=Homo sapiens GN=PSMD5 PE=1 SV=3 - [PSMD5_HUMAN]	54.9177	5.75	1	3	3	4	5.83379e+07	1.12073	3	2.34878	504	56.1604	5.47803
Q9BTW9	Tubulin-specific chaperone D OS=Homo sapiens GN=TBCD PE=1 SV=2 - [TBCD_HUMAN]	54.8643	5.79	1	4	8	21	9.49715e+07	0.835287	4	16.4639	1192	132.515	6.18896
O43633	Charged multivesicular body protein 2a OS=Homo sapiens GN=CHMP2A PE=1 SV=1 - [CHM2A_HUMAN]	54.84	8.11	1	1	1	1	3.6724e+07	0.426446	1		222	25.0879	5.97314
P38432	Coilin OS=Homo sapiens GN=COIL PE=1 SV=1 - [COIL_HUMAN]	54.83	5.56	1	1	3	3	1.52491e+08	0.582554	1		576	62.5699	9.0708
P98175	RNA-binding protein 10 OS=Homo sapiens GN=RBM10 PE=1 SV=3 - [RBM10_HUMAN]	54.69	3.87	1	2	3	3	1.75004e+07	0.545028	2	62.512	930	103.469	5.97314
Q96GC5	39S ribosomal protein L48, mitochondrial OS=Homo sapiens GN=MRPL48 PE=1 SV=2 - [RM48_HUMAN]	54.69	6.13	1	1	1	1	48000176				212	23.9198	8.98291
P82933	28S ribosomal protein S9, mitochondrial OS=Homo sapiens GN=MRPS9 PE=1 SV=2 - [RT09_HUMAN]	54.54	11.62	1	2	4	4	6.49292e+07	0.968655	1		396	45.8058	9.51025
O14929	Histone acetyltransferase type B catalytic subunit OS=Homo sapiens GN=HAT1 PE=1 SV=1 - [HAT1_HUMAN]	54.54	4.53	1	1	2	2	2.21971e+07	0.9241	1		419	49.4808	5.69385
P50402	Emerin OS=Homo sapiens GN=EMD PE=1 SV=1 - [EMD_HUMAN]	54.46	16.93	1	3	3	5	4.05912e+07	0.953581	2	72.1253	254	28.9759	5.50342
Q9NV31	U3 small nucleolar ribonucleoprotein protein IMP3 OS=Homo sapiens GN=IMP3 PE=1 SV=1 - [IMP3_HUMAN]	54.43	17.39	1	2	3	5	8.11645e+07	0.809312	2	2.99051	184	21.8366	9.49561
O14662	Syntaxin-16 OS=Homo sapiens GN=STX16 PE=1 SV=3 - [STX16_HUMAN]	54.35	9.23	1	1	3	7	3.41384e+08	0.742463	1		325	37.0082	6.11279
Q13057	Bifunctional coenzyme A synthase OS=Homo sapiens GN=COASY PE=1 SV=4 - [COASY_HUMAN]	54.2234	3.37	1	1	3	11	4.03727e+08				564	62.29	6.99072
O95456	Proteasome assembly chaperone 1 OS=Homo sapiens GN=PSMG1 PE=1 SV=1 - [PSMG1_HUMAN]	54.21	4.86	1	1	1	1	3.09415e+07	0.952337	1		288	32.8325	7.1665
Q9UID3	Vacuolar protein sorting-associated protein 51 homolog OS=Homo sapiens GN=VPS51 PE=1 SV=2 - [VPS51_HUMAN]	54.13	4.6	1	2	2	2	2.04806e+07	0.481812	1		782	85.9882	6.46826
Q9BRT2	Mitochondrial nucleoid factor 1 OS=Homo sapiens GN=MNF1 PE=1 SV=1 - [MNF1_HUMAN]	54.09	23.81	1	3	4	4	6.7981e+07	1.04946	3	25.1921	126	14.8654	7.37158
Q9BZL1	Ubiquitin-like protein 5 OS=Homo sapiens GN=UBL5 PE=1 SV=1 - [UBL5_HUMAN]	54.0891	12.33	1	1	1	6	352905051	0.760027	1		73	8.54143	8.44092
Q15293	Reticulocalbin-1 OS=Homo sapiens GN=RCN1 PE=1 SV=1 - [RCN1_HUMAN]	54.06	10.57	1	2	3	4	4.09325e+07	0.44586	2	231.23	331	38.8662	4.99561
O43301	Heat shock 70 kDa protein 12A OS=Homo sapiens GN=HSPA12A PE=1 SV=2 - [HS12A_HUMAN]	54.0193	9.78	1	3	5	9	8.2312e+07	0.521455	2	17.2312	675	74.9315	6.771
Q9Y606	tRNA pseudouridine synthase A, mitochondrial OS=Homo sapiens GN=PUS1 PE=1 SV=3 - [TRUA_HUMAN]	53.74	4.92	1	2	2	2	5.11106e+07	1.37656	2	235.567	427	47.4399	8.41162
Q9NSK7	Protein C19orf12 OS=Homo sapiens GN=C19orf12 PE=1 SV=3 - [CS012_HUMAN]	53.7	12.5	1	1	2	2	53043123	0.520118	1		152	16.2755	7.43018
Q9NR45	Sialic acid synthase OS=Homo sapiens GN=NANS PE=1 SV=2 - [SIAS_HUMAN]	53.68	16.43	1	4	4	4	103322289	0.754481	3	15.6224	359	40.2815	6.7417
Q8NFP9	Neurobeachin OS=Homo sapiens GN=NBEA PE=1 SV=3 - [NBEA_HUMAN]	53.66	3.22	1	2	9	15	6.53113e+08	0.62173	1		2946	327.614	6.17627
Q12769	Nuclear pore complex protein Nup160 OS=Homo sapiens GN=NUP160 PE=1 SV=3 - [NU160_HUMAN]	53.4667	7.31	1	7	11	19	4.31062e+07	0.868182	9	28.5171	1436	162.017	5.50342
Q96Q15	Serine/threonine-protein kinase SMG1 OS=Homo sapiens GN=SMG1 PE=1 SV=3 - [SMG1_HUMAN]	53.04	1.83	1	1	8	13	5.26256e+07	1.12835	1		3661	410.241	6.45557
Q9C005	Protein dpy-30 homolog OS=Homo sapiens GN=DPY30 PE=1 SV=1 - [DPY30_HUMAN]	52.82	16.16	1	1	1	2	9.17354e+07	0.629887	1		99	11.2428	4.88135
P82650	28S ribosomal protein S22, mitochondrial OS=Homo sapiens GN=MRPS22 PE=1 SV=1 - [RT22_HUMAN]	52.7867	12.78	1	3	4	4	6.01784e+07	0.89487	2	60.3488	360	41.2544	7.89893
Q9NWV8	BRISC and BRCA1-A complex member 1 OS=Homo sapiens GN=BABAM1 PE=1 SV=1 - [BABA1_HUMAN]	52.54	3.34	1	1	1	2	4.81717e+07	0.62204	1		329	36.5366	4.64014
O75400	Pre-mRNA-processing factor 40 homolog A OS=Homo sapiens GN=PRPF40A PE=1 SV=2 - [PR40A_HUMAN]	52.5201	3.66	1	2	3	4	5.90271e+07	0.89165	3	13.467	957	108.737	7.56201
P62861	40S ribosomal protein S30 OS=Homo sapiens GN=FAU PE=1 SV=1 - [RS30_HUMAN]	52.4845	18.64	1	2	2	5	7.57782e+07	0.502489	2	75.5183	59	6.64382	12.147
P52756	RNA-binding protein 5 OS=Homo sapiens GN=RBM5 PE=1 SV=2 - [RBM5_HUMAN]	52.47	2.45	1	1	2	3	3.01965e+07				815	92.097	6.27783
P43121	Cell surface glycoprotein MUC18 OS=Homo sapiens GN=MCAM PE=1 SV=2 - [MUC18_HUMAN]	52.29	3.1	1	1	2	2	1.76855e+07	1.3347	1		646	71.5626	5.75732
P49366	Deoxyhypusine synthase OS=Homo sapiens GN=DHPS PE=1 SV=1 - [DHYS_HUMAN]	52.29	8.4	1	2	2	2	1.61665e+07	0.335849	1		369	40.9446	5.36377
Q5RKV6	Exosome complex component MTR3 OS=Homo sapiens GN=EXOSC6 PE=1 SV=1 - [EXOS6_HUMAN]	52.18	9.93	1	1	3	4	2.05077e+07	1.40454	1		272	28.2177	6.27783
P37287	Phosphatidylinositol N-acetylglucosaminyltransferase subunit A OS=Homo sapiens GN=PIGA PE=1 SV=1 - [PIGA_HUMAN]	52.1697	4.75	1	1	3	18	521019066				484	54.0921	8.33838
Q9P032	NADH dehydrogenase [ubiquinone] 1 alpha subcomplex assembly factor 4 OS=Homo sapiens GN=NDUFAF4 PE=1 SV=1 - [NDUF4_HUMAN]	52.16	8	1	1	1	2	4.33607e+07				175	20.2538	8.82178
O43708	Maleylacetoacetate isomerase OS=Homo sapiens GN=GSTZ1 PE=1 SV=3 - [MAAI_HUMAN]	52.1433	20.37	1	1	2	5	8.73979e+07	0.736949	3	70.5305	216	24.1967	8.54346
P57737	Coronin-7 OS=Homo sapiens GN=CORO7 PE=1 SV=2 - [CORO7_HUMAN]	52.02	1.41	1	1	1	2	67644504	0.731711	1		925	100.542	5.79541
Q9Y4C2	Protein FAM115A OS=Homo sapiens GN=FAM115A PE=1 SV=3 - [F115A_HUMAN]	51.9944	1.74	1	1	2	3	5.98162e+07	0.606064	1		921	102.061	6.53662
P82932	28S ribosomal protein S6, mitochondrial OS=Homo sapiens GN=MRPS6 PE=1 SV=3 - [RT06_HUMAN]	51.77	28.8	1	4	4	7	2.2051e+08	0.923899	4	4.44905	125	14.2176	9.26123
P13984	General transcription factor IIF subunit 2 OS=Homo sapiens GN=GTF2F2 PE=1 SV=2 - [T2FB_HUMAN]	51.76	4.02	1	1	1	1	54500724	0.583199	1		249	28.3628	9.23193
Q00535	Cyclin-dependent kinase 5 OS=Homo sapiens GN=CDK5 PE=1 SV=3 - [CDK5_HUMAN]	51.75	13.01	3	3	4	18	3.3428e+08	0.800166	5	23.5381	292	33.2832	7.66455
Q9P2I0	Cleavage and polyadenylation specificity factor subunit 2 OS=Homo sapiens GN=CPSF2 PE=1 SV=2 - [CPSF2_HUMAN]	51.74	4.6	1	1	4	5	4.59928e+07	1.33881	1		782	88.4307	5.10986
Q8IXB1	DnaJ homolog subfamily C member 10 OS=Homo sapiens GN=DNAJC10 PE=1 SV=2 - [DJC10_HUMAN]	51.5781	2.9	1	1	3	4	9.26865e+07	0.764198	1		793	91.0213	7.18115
O60701	UDP-glucose 6-dehydrogenase OS=Homo sapiens GN=UGDH PE=1 SV=1 - [UGDH_HUMAN]	51.4682	14.78	1	2	6	8	1.28163e+08	1.20502	1		494	54.9893	7.12256
Q13232	Nucleoside diphosphate kinase 3 OS=Homo sapiens GN=NME3 PE=1 SV=2 - [NDK3_HUMAN]	51.44	13.02	1	1	2	2	168104110				169	19.0029	7.84033
P15586	N-acetylglucosamine-6-sulfatase OS=Homo sapiens GN=GNS PE=1 SV=3 - [GNS_HUMAN]	51.42	5.98	1	3	3	6	1.05582e+08	0.566613	2	37.683	552	62.042	8.30908
Q9Y3D0	Mitotic spindle-associated MMXD complex subunit MIP18 OS=Homo sapiens GN=FAM96B PE=1 SV=1 - [MIP18_HUMAN]	51.39	28.83	1	2	3	3	1.60233e+07	0.553362	2	32.7483	163	17.6521	5.18604
P50570	Dynamin-2 OS=Homo sapiens GN=DNM2 PE=1 SV=2 - [DYN2_HUMAN]	51.3797	3.79	1	2	3	4	6.42606e+07	0.0920555	1		870	98.0032	7.44482
Q9UL25	Ras-related protein Rab-21 OS=Homo sapiens GN=RAB21 PE=1 SV=3 - [RAB21_HUMAN]	51.28	5.78	1	1	1	2	42179206				225	24.3323	7.94287
Q8WWM7	Ataxin-2-like protein OS=Homo sapiens GN=ATXN2L PE=1 SV=2 - [ATX2L_HUMAN]	51.23	6.23	1	4	5	5	9.18699e+07	0.536886	3	97.2699	1075	113.304	8.5874
O15144	Actin-related protein 2/3 complex subunit 2 OS=Homo sapiens GN=ARPC2 PE=1 SV=1 - [ARPC2_HUMAN]	51.19	33.33	1	4	6	8	1.20744e+08	0.733069	3	13.242	300	34.3115	7.35693
Q15751	Probable E3 ubiquitin-protein ligase HERC1 OS=Homo sapiens GN=HERC1 PE=1 SV=2 - [HERC1_HUMAN]	51.1854	2.2	1	1	10	15	5.61177e+08				4861	531.891	6.03662
Q9Y2R0	Cytochrome C oxidase assembly factor 3 homolog, mitochondrial OS=Homo sapiens GN=COA3 PE=1 SV=1 - [COA3_HUMAN]	51.1439	27.36	1	3	3	6	1.54385e+08	0.888823	1		106	11.7241	9.59814
Q15370	Transcription elongation factor B polypeptide 2 OS=Homo sapiens GN=TCEB2 PE=1 SV=1 - [ELOB_HUMAN]	51.1	10.17	1	1	1	1	1.16547e+08				118	13.1246	4.88135
Q9Y6Y8	SEC23-interacting protein OS=Homo sapiens GN=SEC23IP PE=1 SV=1 - [S23IP_HUMAN]	50.93	5.5	1	3	5	10	1.84404e+09	0.818374	2	3.46078	1000	111.007	5.5415
P17568	NADH dehydrogenase [ubiquinone] 1 beta subcomplex subunit 7 OS=Homo sapiens GN=NDUFB7 PE=1 SV=4 - [NDUB7_HUMAN]	50.91	14.6	1	1	2	4	1.86346e+07				137	16.3913	8.92432
Q16698	2,4-dienoyl-CoA reductase, mitochondrial OS=Homo sapiens GN=DECR1 PE=1 SV=1 - [DECR_HUMAN]	50.9067	16.42	1	3	6	7	4.87716e+07	1.18902	2	3.45283	335	36.0448	9.27588
Q969H8	UPF0556 protein C19orf10 OS=Homo sapiens GN=C19orf10 PE=1 SV=1 - [CS010_HUMAN]	50.8503	27.17	1	4	4	4	2.37887e+08	0.979442	4	15.8118	173	18.7833	6.68311
Q8TC07	TBC1 domain family member 15 OS=Homo sapiens GN=TBC1D15 PE=1 SV=2 - [TBC15_HUMAN]	50.83	7.96	1	1	5	5	7.55937e+07	1.1609	1		691	79.4397	5.66846
Q9H6U8	Alpha-1,2-mannosyltransferase ALG9 OS=Homo sapiens GN=ALG9 PE=1 SV=2 - [ALG9_HUMAN]	50.82	2.62	1	1	1	1	2.01478e+06				611	69.8178	8.67529
P23258	Tubulin gamma-1 chain OS=Homo sapiens GN=TUBG1 PE=1 SV=2 - [TBG1_HUMAN]	50.81	13.75	2	3	5	15	1.58758e+09	0.520473	1		451	51.1378	6.13818
Q9P2D3	HEAT repeat-containing protein 5B OS=Homo sapiens GN=HEATR5B PE=1 SV=2 - [HTR5B_HUMAN]	50.8	2.32	1	2	5	8	3.6552e+07	0.600389	1		2071	224.159	7.1665
P04066	Tissue alpha-L-fucosidase OS=Homo sapiens GN=FUCA1 PE=1 SV=4 - [FUCO_HUMAN]	50.7948	4.72	1	2	2	3	5.64648e+07	1.15646	2	19.7803	466	53.6547	6.84424
Q9H7B2	Ribosome production factor 2 homolog OS=Homo sapiens GN=RPF2 PE=1 SV=2 - [RPF2_HUMAN]	50.73	12.75	1	2	4	33	6.95073e+08	0.715532	2	49.4945	306	35.5602	9.99365
Q86U86	Protein polybromo-1 OS=Homo sapiens GN=PBRM1 PE=1 SV=1 - [PB1_HUMAN]	50.633	8.29	1	8	14	83	6.04696e+09	0.716037	5	3.05429	1689	192.825	6.88818
O43747	AP-1 complex subunit gamma-1 OS=Homo sapiens GN=AP1G1 PE=1 SV=5 - [AP1G1_HUMAN]	50.6254	10.34	1	5	10	13	6.81023e+07	1.02274	5	6.55728	822	91.2931	6.80029
Q86UE4	Protein LYRIC OS=Homo sapiens GN=MTDH PE=1 SV=2 - [LYRIC_HUMAN]	50.61	3.78	1	2	2	3	121373427	0.70037	2	28.8793	582	63.7988	9.31982
Q15691	Microtubule-associated protein RP/EB family member 1 OS=Homo sapiens GN=MAPRE1 PE=1 SV=3 - [MARE1_HUMAN]	50.55	13.06	2	2	3	5	1.4512e+08	0.627222	3	4.91708	268	29.9802	5.13525
O60716	Catenin delta-1 OS=Homo sapiens GN=CTNND1 PE=1 SV=1 - [CTND1_HUMAN]	50.37	4.86	1	3	4	15	4.88337e+08	0.698964	1		968	108.103	6.22705
Q9BRG1	Vacuolar protein-sorting-associated protein 25 OS=Homo sapiens GN=VPS25 PE=1 SV=1 - [VPS25_HUMAN]	50.33	33.52	1	2	3	3	3.00812e+07	0.882414	1		176	20.7345	6.34131
O15511	Actin-related protein 2/3 complex subunit 5 OS=Homo sapiens GN=ARPC5 PE=1 SV=3 - [ARPC5_HUMAN]	50.32	20.53	1	2	3	6	6.44195e+07				151	16.3103	5.66846
P78318	Immunoglobulin-binding protein 1 OS=Homo sapiens GN=IGBP1 PE=1 SV=1 - [IGBP1_HUMAN]	50.23	3.54	1	1	1	2	7.34136e+06	0.86215	1		339	39.1975	5.37646
Q86TP1	Protein prune homolog OS=Homo sapiens GN=PRUNE PE=1 SV=2 - [PRUNE_HUMAN]	50.22	5.52	1	1	2	7	9.95589e+07	0.942554	1		453	50.1679	5.50342
Q86WQ0	Nuclear receptor 2C2-associated protein OS=Homo sapiens GN=NR2C2AP PE=1 SV=1 - [NR2CA_HUMAN]	50.13	8.63	1	1	1	1	7.24744e+07	0.926826	1		139	15.8659	6.16357
O15118	Niemann-Pick C1 protein OS=Homo sapiens GN=NPC1 PE=1 SV=2 - [NPC1_HUMAN]	50.09	1.88	1	2	2	3	1.66509e+07	0.991137	3	52.9446	1278	142.074	5.36377
Q8NBM4	Ubiquitin-associated domain-containing protein 2 OS=Homo sapiens GN=UBAC2 PE=2 SV=1 - [UBAC2_HUMAN]	50.08	6.69	1	1	3	5	9.78237e+06				344	38.9382	9.01221
Q8IZQ5	Selenoprotein H OS=Homo sapiens GN=SELH PE=1 SV=2 - [SELH_HUMAN]	49.99	17.21	1	2	2	4	8.03006e+07	0.917678	3	4.9381	122	13.4461	9.74463
O43493	Trans-Golgi network integral membrane protein 2 OS=Homo sapiens GN=TGOLN2 PE=1 SV=2 - [TGON2_HUMAN]	49.838	11.25	1	4	4	4	1.41876e+07	1.02683	3	3.49953	480	51.0824	5.73193
Q99996	A-kinase anchor protein 9 OS=Homo sapiens GN=AKAP9 PE=1 SV=3 - [AKAP9_HUMAN]	49.76	3.25	1	2	18	24	5.59382e+08	1.09393	1		3911	453.387	4.98291
A6NKG5	Retrotransposon-like protein 1 OS=Homo sapiens GN=RTL1 PE=2 SV=3 - [RTL1_HUMAN]	49.62	2.95	1	2	4	4	3.77884e+07	0.256789	1		1358	154.95	5.21143
P78316	Nucleolar protein 14 OS=Homo sapiens GN=NOP14 PE=1 SV=3 - [NOP14_HUMAN]	49.59	4.2	1	2	4	8	2.44955e+08	1.22974	3	52.7556	857	97.6074	7.57666
Q719H9	BTB/POZ domain-containing protein KCTD1 OS=Homo sapiens GN=KCTD1 PE=1 SV=1 - [KCTD1_HUMAN]	49.56	8.17	2	2	2	3	36532971	0.739317	2	26.4931	257	29.386	7.07861
O75175	CCR4-NOT transcription complex subunit 3 OS=Homo sapiens GN=CNOT3 PE=1 SV=1 - [CNOT3_HUMAN]	49.53	3.85	1	1	4	10	5.90243e+09	0.638977	1		753	81.8217	6.20166
Q9BX40	Protein LSM14 homolog B OS=Homo sapiens GN=LSM14B PE=1 SV=1 - [LS14B_HUMAN]	49.49	2.86	1	1	1	2	5.22666e+07	0.876125	1		385	42.0453	9.68604
Q96T88	E3 ubiquitin-protein ligase UHRF1 OS=Homo sapiens GN=UHRF1 PE=1 SV=1 - [UHRF1_HUMAN]	49.47	1.51	1	1	1	1	2.17462e+07	1.23838	1		793	89.757	7.56201
P62333	26S protease regulatory subunit 10B OS=Homo sapiens GN=PSMC6 PE=1 SV=1 - [PRS10_HUMAN]	49.4167	9.51	1	2	3	10	2.21248e+08	0.696774	2	16.4224	389	44.1451	7.48877
Q6GMV3	Putative peptidyl-tRNA hydrolase PTRHD1 OS=Homo sapiens GN=PTRHD1 PE=1 SV=1 - [PTRD1_HUMAN]	49.3779	25	1	3	3	7	4.09534e+08	0.994141	3	9.00144	140	15.7953	9.1001
O43837	Isocitrate dehydrogenase [NAD] subunit beta, mitochondrial OS=Homo sapiens GN=IDH3B PE=1 SV=2 - [IDH3B_HUMAN]	49.35	3.38	1	1	1	1	70897748	1.293	1		385	42.1566	8.45557
Q9H7N4	Splicing factor, arginine/serine-rich 19 OS=Homo sapiens GN=SCAF1 PE=1 SV=3 - [SFR19_HUMAN]	49.34	3.58	1	2	3	4	4.78043e+07	0.691196	3	14.9667	1312	139.186	9.24658
Q7L9L4	MOB kinase activator 1B OS=Homo sapiens GN=MOB1B PE=1 SV=3 - [MOB1B_HUMAN]	49.27	7.87	2	1	2	3	218566137	0.800252	1		216	25.0746	6.72705
Q96HY6	DDRGK domain-containing protein 1 OS=Homo sapiens GN=DDRGK1 PE=1 SV=2 - [DDRGK_HUMAN]	49.2567	7.32	1	1	2	4	2.31941e+06	1.14398	2	35.5161	314	35.5895	5.12256
Q6IBS0	Twinfilin-2 OS=Homo sapiens GN=TWF2 PE=1 SV=2 - [TWF2_HUMAN]	49.25	9.74	1	1	2	2	1.12514e+08	0.838569	1		349	39.5233	6.84424
Q15813	Tubulin-specific chaperone E OS=Homo sapiens GN=TBCE PE=1 SV=1 - [TBCE_HUMAN]	49.16	12.14	1	4	4	4	2.47396e+07	0.904227	2	15.5034	527	59.309	6.75635
O14744	Protein arginine N-methyltransferase 5 OS=Homo sapiens GN=PRMT5 PE=1 SV=4 - [ANM5_HUMAN]	48.94	5.49	1	3	4	7	1.80689e+08	0.656578	2	12.5646	637	72.6376	6.29053
Q9BSC4	Nucleolar protein 10 OS=Homo sapiens GN=NOL10 PE=1 SV=1 - [NOL10_HUMAN]	48.9019	2.62	1	1	3	13	691556233	0.739088	2	17.5916	688	80.2514	8.45557
P78330	Phosphoserine phosphatase OS=Homo sapiens GN=PSPH PE=1 SV=2 - [SERB_HUMAN]	48.8533	5.33	1	1	1	3	237503264	0.687468	1		225	24.9919	5.69385
Q9ULX3	RNA-binding protein NOB1 OS=Homo sapiens GN=NOB1 PE=1 SV=1 - [NOB1_HUMAN]	48.79	4.13	1	1	1	1	27210430	0.576535	1		412	46.6458	7.18115
Q96S44	TP53-regulating kinase OS=Homo sapiens GN=TP53RK PE=1 SV=2 - [PRPK_HUMAN]	48.79	15.42	1	2	2	2	5.51929e+07	1.05706	2	63.1527	253	28.1428	9.53955
Q15061	WD repeat-containing protein 43 OS=Homo sapiens GN=WDR43 PE=1 SV=3 - [WDR43_HUMAN]	48.74	6.79	1	4	6	7	7.69017e+07	0.557684	2	14.581	677	74.8434	5.56689
Q01469	Fatty acid-binding protein, epidermal OS=Homo sapiens GN=FABP5 PE=1 SV=3 - [FABP5_HUMAN]	48.7329	20	1	2	3	9	271490263	1.0698	3	27.353	135	15.1546	7.00537
Q13442	28 kDa heat- and acid-stable phosphoprotein OS=Homo sapiens GN=PDAP1 PE=1 SV=1 - [HAP28_HUMAN]	48.72	7.73	1	2	2	2	3.41417e+07	0.527064	1		181	20.6176	8.86572
P54577	Tyrosine--tRNA ligase, cytoplasmic OS=Homo sapiens GN=YARS PE=1 SV=4 - [SYYC_HUMAN]	48.57	18.37	1	5	9	15	8.40239e+08	0.769051	4	15.8991	528	59.1061	7.04932
O95166	Gamma-aminobutyric acid receptor-associated protein OS=Homo sapiens GN=GABARAP PE=1 SV=1 - [GBRAP_HUMAN]	48.46	14.53	2	1	1	1	3.32347e+06	1.03863	1		117	13.9093	8.79248
Q9BU61	NADH dehydrogenase [ubiquinone] 1 alpha subcomplex assembly factor 3 OS=Homo sapiens GN=NDUFAF3 PE=1 SV=1 - [NDUF3_HUMAN]	48.39	7.61	1	1	1	1	18411336	0.995738	1		184	20.3374	8.22119
Q6ZSR9	Uncharacterized protein FLJ45252 OS=Homo sapiens PE=1 SV=2 - [YJ005_HUMAN]	48.39	4.51	1	1	1	1	1.41831e+07				355	37.9526	5.26221
P35754	Glutaredoxin-1 OS=Homo sapiens GN=GLRX PE=1 SV=2 - [GLRX1_HUMAN]	48.3313	16.98	1	2	3	4	1.09451e+08	0.739087	2	15.944	106	11.7682	8.08936
Q96P16	Regulation of nuclear pre-mRNA domain-containing protein 1A OS=Homo sapiens GN=RPRD1A PE=1 SV=1 - [RPR1A_HUMAN]	48.3	17.95	2	2	6	15	5.93223e+07	2.30509	1		312	35.6976	7.54736
O00442	RNA 3'-terminal phosphate cyclase OS=Homo sapiens GN=RTCA PE=1 SV=1 - [RTCA_HUMAN]	48.28	3.83	1	1	1	2	68294749	0.925863	2	5.96548	366	39.3114	7.85498
Q9NTJ5	Phosphatidylinositide phosphatase SAC1 OS=Homo sapiens GN=SACM1L PE=1 SV=2 - [SAC1_HUMAN]	48.28	7.16	1	3	4	8	3.26001e+07	0.81008	5	35.8846	587	66.924	7.12256
O15143	Actin-related protein 2/3 complex subunit 1B OS=Homo sapiens GN=ARPC1B PE=1 SV=3 - [ARC1B_HUMAN]	48.2667	9.68	1	2	3	10	1.46719e+08	0.819202	5	18.3613	372	40.9234	8.35303
Q9NZT2	Opioid growth factor receptor OS=Homo sapiens GN=OGFR PE=1 SV=3 - [OGFR_HUMAN]	48.21	6.06	1	3	3	3	2.39653e+07	0.835841	2	6.55438	677	73.2801	4.84326
Q9Y2P4	Long-chain fatty acid transport protein 6 OS=Homo sapiens GN=SLC27A6 PE=1 SV=1 - [S27A6_HUMAN]	48.1387	7.75	1	3	5	13	1.01072e+08	0.98204	4	24.3825	619	70.0666	8.51416
Q9NX46	Poly(ADP-ribose) glycohydrolase ARH3 OS=Homo sapiens GN=ADPRHL2 PE=1 SV=1 - [ARHL2_HUMAN]	48.13	4.41	1	1	1	2	27886662				363	38.9222	5.07178
Q9NP79	Vacuolar protein sorting-associated protein VTA1 homolog OS=Homo sapiens GN=VTA1 PE=1 SV=1 - [VTA1_HUMAN]	48.0133	12.38	1	2	3	10	2.91191e+07	0.883522	2	24.9068	307	33.8579	6.29053
P50851	Lipopolysaccharide-responsive and beige-like anchor protein OS=Homo sapiens GN=LRBA PE=1 SV=4 - [LRBA_HUMAN]	48.01	2.27	1	3	6	8	9.24724e+07	0.411621	2	82.8964	2863	318.906	5.60498
O75438	NADH dehydrogenase [ubiquinone] 1 beta subcomplex subunit 1 OS=Homo sapiens GN=NDUFB1 PE=1 SV=1 - [NDUB1_HUMAN]	47.8646	25.86	1	1	2	2	52265505	0.62184	1		58	6.95664	8.92432
P49591	Serine--tRNA ligase, cytoplasmic OS=Homo sapiens GN=SARS PE=1 SV=3 - [SYSC_HUMAN]	47.8533	14.2	1	5	5	6	9.13594e+07	0.869756	3	33.2971	514	58.7401	6.43018
O95602	DNA-directed RNA polymerase I subunit RPA1 OS=Homo sapiens GN=POLR1A PE=1 SV=2 - [RPA1_HUMAN]	47.7467	3.9	1	3	7	9	2.32399e+08	0.994958	1		1720	194.687	7.03467
Q5TBA9	Protein furry homolog OS=Homo sapiens GN=FRY PE=1 SV=1 - [FRY_HUMAN]	47.6991	3.09	2	4	13	30	1.18832e+09	0.821767	3	0.614484	3013	338.659	5.98584
Q9BV81	ER membrane protein complex subunit 6 OS=Homo sapiens GN=EMC6 PE=1 SV=1 - [EMC6_HUMAN]	47.6967	10.91	1	1	1	3	326029170				110	12.0095	10.0669
P45973	Chromobox protein homolog 5 OS=Homo sapiens GN=CBX5 PE=1 SV=1 - [CBX5_HUMAN]	47.69	6.28	1	1	1	1	2.13784e+07	0.505435	1		191	22.2111	5.85889
Q3ZAQ7	Vacuolar ATPase assembly integral membrane protein VMA21 OS=Homo sapiens GN=VMA21 PE=1 SV=1 - [VMA21_HUMAN]	47.55	12.87	1	1	1	2	311711000	1.00555	1		101	11.3469	7.23975
Q9UBV2	Protein sel-1 homolog 1 OS=Homo sapiens GN=SEL1L PE=1 SV=3 - [SE1L1_HUMAN]	47.54	7.05	1	3	4	5	5.53317e+07	0.868672	3	7.33502	794	88.6985	5.38916
O14964	Hepatocyte growth factor-regulated tyrosine kinase substrate OS=Homo sapiens GN=HGS PE=1 SV=1 - [HGS_HUMAN]	47.51	3.73	1	2	4	6	8.57736e+07	0.923951	2	25.8664	777	86.1376	6.16357
Q9H2U1	Probable ATP-dependent RNA helicase DHX36 OS=Homo sapiens GN=DHX36 PE=1 SV=2 - [DHX36_HUMAN]	47.49	4.37	1	1	5	7	6.24963e+07	0.707781	1		1008	114.688	7.6792
Q9P260	LisH domain and HEAT repeat-containing protein KIAA1468 OS=Homo sapiens GN=KIAA1468 PE=1 SV=2 - [K1468_HUMAN]	47.38	3.04	1	3	3	5	1.32794e+07	0.624708	3	28.6785	1216	134.545	5.45264
P11171	Protein 4.1 OS=Homo sapiens GN=EPB41 PE=1 SV=4 - [41_HUMAN]	47.28	2.66	1	2	2	4	4.09831e+07	0.705338	2	0.571298	864	96.9573	5.57959
O15160	DNA-directed RNA polymerases I and III subunit RPAC1 OS=Homo sapiens GN=POLR1C PE=1 SV=1 - [RPAC1_HUMAN]	47.21	10.98	1	1	3	3	4.13135e+06	1.26974	1		346	39.225	5.50342
Q6YP21	Kynurenine--oxoglutarate transaminase 3 OS=Homo sapiens GN=CCBL2 PE=1 SV=1 - [KAT3_HUMAN]	47.1	4.63	1	1	2	4	8.47102e+08	1.34414	1		454	51.3675	8.19189
Q06210	Glutamine--fructose-6-phosphate aminotransferase [isomerizing] 1 OS=Homo sapiens GN=GFPT1 PE=1 SV=3 - [GFPT1_HUMAN]	47.05	4.43	1	2	3	5	1.53536e+08	1.05998	2	7.58684	699	78.7563	7.10791
P31323	cAMP-dependent protein kinase type II-beta regulatory subunit OS=Homo sapiens GN=PRKAR2B PE=1 SV=3 - [KAP3_HUMAN]	47.04	9.33	1	2	3	6	24537526	0.532939	2	102.605	418	46.2729	4.91943
Q8IUD2	ELKS/Rab6-interacting/CAST family member 1 OS=Homo sapiens GN=ERC1 PE=1 SV=1 - [RB6I2_HUMAN]	46.9878	6.18	1	3	8	11	1.82761e+07	0.73323	2	24.481	1116	128.008	5.97314
O60313	Dynamin-like 120 kDa protein, mitochondrial OS=Homo sapiens GN=OPA1 PE=1 SV=3 - [OPA1_HUMAN]	46.9867	5.73	1	2	6	10	3.3311e+09	1.30987	1		960	111.561	7.86963
O15027	Protein transport protein Sec16A OS=Homo sapiens GN=SEC16A PE=1 SV=3 - [SC16A_HUMAN]	46.91	1.7	1	3	3	7	3.01935e+07	0.484965	5	76.1901	2179	233.373	5.63037
Q9NY47	Voltage-dependent calcium channel subunit alpha-2/delta-2 OS=Homo sapiens GN=CACNA2D2 PE=1 SV=2 - [CA2D2_HUMAN]	46.7473	5.65	1	3	7	7	7.37802e+07	0.485702	3	8.15982	1150	129.735	5.79541
Q9Y2Q0	Probable phospholipid-transporting ATPase IA OS=Homo sapiens GN=ATP8A1 PE=1 SV=1 - [AT8A1_HUMAN]	46.66	2.49	1	1	3	3	4.64626e+06	0.121593	1		1164	131.285	6.84424
P08579	U2 small nuclear ribonucleoprotein B'' OS=Homo sapiens GN=SNRPB2 PE=1 SV=1 - [RU2B_HUMAN]	46.59	10.67	1	1	3	4	2.86605e+08	2.36708	1		225	25.4701	9.71533
O75880	Protein SCO1 homolog, mitochondrial OS=Homo sapiens GN=SCO1 PE=1 SV=1 - [SCO1_HUMAN]	46.59	5.32	1	2	2	3	8.51319e+07	1.29302	2	29.6937	301	33.7925	8.88037
P08243	Asparagine synthetase [glutamine-hydrolyzing] OS=Homo sapiens GN=ASNS PE=1 SV=4 - [ASNS_HUMAN]	46.5	4.1	1	1	2	5	4.25464e+07	0.546265	3	49.6482	561	64.3286	6.85889
Q9BQA1	Methylosome protein 50 OS=Homo sapiens GN=WDR77 PE=1 SV=1 - [MEP50_HUMAN]	46.4798	9.06	1	2	2	4	8.72703e+07	1.29116	2	4.54321	342	36.7011	5.17334
Q9H061	Transmembrane protein 126A OS=Homo sapiens GN=TMEM126A PE=1 SV=1 - [T126A_HUMAN]	46.4767	14.87	1	2	2	3	2.9313e+07	0.954062	2	50.6614	195	21.5135	9.26123
Q9ULT8	E3 ubiquitin-protein ligase HECTD1 OS=Homo sapiens GN=HECTD1 PE=1 SV=3 - [HECD1_HUMAN]	46.43	2.45	1	1	7	12	3.9533e+08	0.849526	1		2610	289.203	5.35107
Q8TBX8	Phosphatidylinositol 5-phosphate 4-kinase type-2 gamma OS=Homo sapiens GN=PIP4K2C PE=1 SV=3 - [PI42C_HUMAN]	46.13	3.33	1	1	1	1	2.44359e+07	1.25715	1		421	47.2701	6.84424
Q8TB36	Ganglioside-induced differentiation-associated protein 1 OS=Homo sapiens GN=GDAP1 PE=1 SV=3 - [GDAP1_HUMAN]	46.13	6.98	1	1	2	2	74891619	1.02433	1		358	41.3196	8.33838
Q6AI08	HEAT repeat-containing protein 6 OS=Homo sapiens GN=HEATR6 PE=1 SV=1 - [HEAT6_HUMAN]	46.12	1.69	1	1	2	2	7.65752e+06	0.842691	1		1181	128.699	7.03467
Q92905	COP9 signalosome complex subunit 5 OS=Homo sapiens GN=COPS5 PE=1 SV=4 - [CSN5_HUMAN]	46.0989	5.39	1	2	2	6	9.47111e+07	0.91614	1		334	37.5547	6.53662
P62330	ADP-ribosylation factor 6 OS=Homo sapiens GN=ARF6 PE=1 SV=2 - [ARF6_HUMAN]	46.06	15.43	2	2	3	4	1.48052e+08	0.791132	1		175	20.0694	8.95361
P17677	Neuromodulin OS=Homo sapiens GN=GAP43 PE=1 SV=1 - [NEUM_HUMAN]	45.8733	18.91	1	2	2	3	1.16675e+08	0.37072	3	11.8258	238	24.7879	4.71631
O75569	Interferon-inducible double stranded RNA-dependent protein kinase activator A OS=Homo sapiens GN=PRKRA PE=1 SV=1 - [PRKRA_HUMAN]	45.78	13.1	1	2	3	5	8.08186e+07	0.778053	1		313	34.3825	8.41162
Q9BWH6	RNA polymerase II-associated protein 1 OS=Homo sapiens GN=RPAP1 PE=1 SV=3 - [RPAP1_HUMAN]	45.78	2.8	1	2	3	3	1.60692e+07	0.180863	1		1393	152.659	6.37939
O94925	Glutaminase kidney isoform, mitochondrial OS=Homo sapiens GN=GLS PE=1 SV=1 - [GLSK_HUMAN]	45.7367	9.27	1	3	5	5	5.52155e+07	1.09867	2	22.3791	669	73.4139	7.76709
P11166	Solute carrier family 2, facilitated glucose transporter member 1 OS=Homo sapiens GN=SLC2A1 PE=1 SV=2 - [GTR1_HUMAN]	45.7257	3.66	1	2	2	7	4.35494e+07	0.665196	4	6.35626	492	54.0485	8.71924
P51116	Fragile X mental retardation syndrome-related protein 2 OS=Homo sapiens GN=FXR2 PE=1 SV=2 - [FXR2_HUMAN]	45.72	8.77	1	2	4	6	1.31902e+08	0.167968	1		673	74.178	6.22705
Q9Y5A7	NEDD8 ultimate buster 1 OS=Homo sapiens GN=NUB1 PE=1 SV=2 - [NUB1_HUMAN]	45.64	3.25	1	1	2	2	3.16299e+07	0.74104	1		615	70.4941	5.96045
Q9Y5K5	Ubiquitin carboxyl-terminal hydrolase isozyme L5 OS=Homo sapiens GN=UCHL5 PE=1 SV=3 - [UCHL5_HUMAN]	45.64	4.86	1	1	1	1	1.58498e+07	1.0097	1		329	37.583	5.32568
P21953	2-oxoisovalerate dehydrogenase subunit beta, mitochondrial OS=Homo sapiens GN=BCKDHB PE=1 SV=2 - [ODBB_HUMAN]	45.6	7.65	1	1	2	3	3.16966e+07	1.33009	1		392	43.0949	6.29053
O15347	High mobility group protein B3 OS=Homo sapiens GN=HMGB3 PE=1 SV=4 - [HMGB3_HUMAN]	45.39	13	1	2	2	3	2.83025e+08	0.47001	2	20.5379	200	22.9654	8.36768
Q9Y3U8	60S ribosomal protein L36 OS=Homo sapiens GN=RPL36 PE=1 SV=3 - [RL36_HUMAN]	45.35	20	1	3	3	6	359075763	0.841706	2	18.8104	105	12.2459	11.5903
P36954	DNA-directed RNA polymerase II subunit RPB9 OS=Homo sapiens GN=POLR2I PE=1 SV=1 - [RPB9_HUMAN]	45.35	18.4	1	1	1	3	2.3076e+07	0.523407	2	8.41959	125	14.5136	5.13525
Q15382	GTP-binding protein Rheb OS=Homo sapiens GN=RHEB PE=1 SV=1 - [RHEB_HUMAN]	45.35	19.02	1	1	5	8	7.25746e+08				184	20.4845	5.92236
A8CG34	Nuclear envelope pore membrane protein POM 121C OS=Homo sapiens GN=POM121C PE=1 SV=2 - [P121C_HUMAN]	45.31	1.14	2	1	1	1	1.27909e+07	0.87123	1		1229	124.982	10.3745
Q9NVI1	Fanconi anemia group I protein OS=Homo sapiens GN=FANCI PE=1 SV=4 - [FANCI_HUMAN]	45.18	10.32	1	4	14	21	3.14484e+08	0.551514	4	18.0823	1328	149.229	6.7417
Q9Y5A9	YTH domain family protein 2 OS=Homo sapiens GN=YTHDF2 PE=1 SV=2 - [YTHD2_HUMAN]	45.07	7.25	1	2	5	8	2.28281e+08	0.881083	1		579	62.2957	8.79248
Q9H0S4	Probable ATP-dependent RNA helicase DDX47 OS=Homo sapiens GN=DDX47 PE=1 SV=1 - [DDX47_HUMAN]	45.05	7.47	1	2	3	3	3.22575e+07	0.490333	1		455	50.6147	9.1001
Q92890	Ubiquitin fusion degradation protein 1 homolog OS=Homo sapiens GN=UFD1L PE=1 SV=3 - [UFD1_HUMAN]	44.94	17.26	1	3	5	7	1.04662e+08	0.806137	2	26.7884	307	34.4783	6.69775
Q86WB0	Nuclear-interacting partner of ALK OS=Homo sapiens GN=ZC3HC1 PE=1 SV=1 - [NIPA_HUMAN]	44.8	3.78	1	1	1	1	2.51298e+06				502	55.2261	5.61768
Q3V6T2	Girdin OS=Homo sapiens GN=CCDC88A PE=1 SV=2 - [GRDN_HUMAN]	44.63	4.76	1	2	9	11	6.33546e+07	0.946114	1		1871	215.909	6.21436
Q9NY93	Probable ATP-dependent RNA helicase DDX56 OS=Homo sapiens GN=DDX56 PE=1 SV=1 - [DDX56_HUMAN]	44.32	4.39	1	1	2	2	12502763				547	61.551	9.26123
Q9Y2H5	Pleckstrin homology domain-containing family A member 6 OS=Homo sapiens GN=PLEKHA6 PE=1 SV=4 - [PKHA6_HUMAN]	44.3	3.15	1	2	3	3	3.26621e+07	0.475792	2	6.66616	1048	117.056	9.1001
Q08AD1	Calmodulin-regulated spectrin-associated protein 2 OS=Homo sapiens GN=CAMSAP2 PE=1 SV=3 - [CAMP2_HUMAN]	44.28	1.88	1	1	3	4	1.84844e+08	0.644542	1		1489	167.984	6.80029
Q16650	T-box brain protein 1 OS=Homo sapiens GN=TBR1 PE=1 SV=1 - [TBR1_HUMAN]	44.2433	5.87	1	1	4	18	9.89653e+07	0.86619	3	16.8941	682	74.007	7.32764
O60884	DnaJ homolog subfamily A member 2 OS=Homo sapiens GN=DNAJA2 PE=1 SV=1 - [DNJA2_HUMAN]	44.15	22.33	1	2	5	13	2.78418e+08	0.915433	1		412	45.7166	6.48096
Q96ER3	Protein SAAL1 OS=Homo sapiens GN=SAAL1 PE=1 SV=2 - [SAAL1_HUMAN]	43.99	2.32	1	1	1	1	17288729	0.52977	1		474	53.5237	4.50049
Q14137	Ribosome biogenesis protein BOP1 OS=Homo sapiens GN=BOP1 PE=1 SV=2 - [BOP1_HUMAN]	43.77	2.95	1	1	2	3	86977556	1.17172	1		746	83.5772	6.18896
P16070	CD44 antigen OS=Homo sapiens GN=CD44 PE=1 SV=3 - [CD44_HUMAN]	43.7	2.16	1	1	1	1	21265378				742	81.4874	5.32568
Q8IXH7	Negative elongation factor C/D OS=Homo sapiens GN=TH1L PE=1 SV=2 - [NELFD_HUMAN]	43.64	5.59	1	3	3	3	4.57546e+07	0.764908	2	27.3084	590	66.2043	5.09717
O15075	Serine/threonine-protein kinase DCLK1 OS=Homo sapiens GN=DCLK1 PE=1 SV=2 - [DCLK1_HUMAN]	43.59	3.24	1	1	3	5	2.16394e+07				740	82.173	8.66064
Q13868	Exosome complex component RRP4 OS=Homo sapiens GN=EXOSC2 PE=1 SV=2 - [EXOS2_HUMAN]	43.59	6.14	1	1	2	2	53417784	1.43616	1		293	32.7681	7.50342
Q8N8A2	Serine/threonine-protein phosphatase 6 regulatory ankyrin repeat subunit B OS=Homo sapiens GN=ANKRD44 PE=1 SV=3 - [ANR44_HUMAN]	43.58	5.34	1	1	5	8	1.01358e+07	1.46904	1		993	107.535	6.30322
Q9H4A3	Serine/threonine-protein kinase WNK1 OS=Homo sapiens GN=WNK1 PE=1 SV=2 - [WNK1_HUMAN]	43.54	2.18	2	2	7	10	2.21732e+08	1.01617	2	28.1315	2382	250.64	6.34131
P16435	NADPH--cytochrome P450 reductase OS=Homo sapiens GN=POR PE=1 SV=2 - [NCPR_HUMAN]	43.48	8.42	1	5	5	9	1.56252e+08	0.904332	3	8.4178	677	76.6413	5.57959
Q9BQ39	ATP-dependent RNA helicase DDX50 OS=Homo sapiens GN=DDX50 PE=1 SV=1 - [DDX50_HUMAN]	43.42	7.19	1	1	6	7	1.16863e+08	0.724531	1		737	82.5141	9.17334
O14653	Golgi SNAP receptor complex member 2 OS=Homo sapiens GN=GOSR2 PE=1 SV=2 - [GOSR2_HUMAN]	43.41	21.7	1	2	3	5	65135137	0.996996	2	84.2532	212	24.7598	8.06006
Q53FT3	Protein Hikeshi OS=Homo sapiens GN=C11orf73 PE=1 SV=2 - [HIKES_HUMAN]	43.41	9.14	1	1	2	2	5.54604e+07	0.603036	1		197	21.6137	5.45264
P18858	DNA ligase 1 OS=Homo sapiens GN=LIG1 PE=1 SV=1 - [DNLI1_HUMAN]	43.3667	4.79	1	3	4	5	1.41977e+07	0.717684	4	39.6396	919	101.673	5.61768
Q3SXM5	Inactive hydroxysteroid dehydrogenase-like protein 1 OS=Homo sapiens GN=HSDL1 PE=1 SV=3 - [HSDL1_HUMAN]	43.3633	10.3	1	3	4	6	1.82799e+07	1.02054	3	13.0583	330	36.9781	8.71924
P22033	Methylmalonyl-CoA mutase, mitochondrial OS=Homo sapiens GN=MUT PE=1 SV=4 - [MUTA_HUMAN]	43.33	3.6	1	2	2	2	2.36145e+07	0.807764	1		750	83.0818	6.93213
Q14254	Flotillin-2 OS=Homo sapiens GN=FLOT2 PE=1 SV=2 - [FLOT2_HUMAN]	43.24	22.9	1	5	9	10	6.76185e+07	0.708307	3	24.9265	428	47.0347	5.24951
O95059	Ribonuclease P protein subunit p14 OS=Homo sapiens GN=RPP14 PE=1 SV=3 - [RPP14_HUMAN]	43.1	29.03	1	2	2	2	1.20077e+07	0.465513	2	51.6044	124	13.6842	7.75244
O75334	Liprin-alpha-2 OS=Homo sapiens GN=PPFIA2 PE=1 SV=2 - [LIPA2_HUMAN]	42.95	3.9	3	1	6	8	2.58428e+08				1257	143.202	6.11279
O43684	Mitotic checkpoint protein BUB3 OS=Homo sapiens GN=BUB3 PE=1 SV=1 - [BUB3_HUMAN]	42.95	12.8	1	3	4	8	1.3373e+08	0.8577	3	23.9866	328	37.1312	6.84424
P42224	Signal transducer and activator of transcription 1-alpha/beta OS=Homo sapiens GN=STAT1 PE=1 SV=2 - [STAT1_HUMAN]	42.93	6.67	1	3	4	4	7.01851e+07	0.694848	3	31.3675	750	87.2795	6.04932
P49006	MARCKS-related protein OS=Homo sapiens GN=MARCKSL1 PE=1 SV=2 - [MRP_HUMAN]	42.87	6.67	1	1	1	1	7.91533e+06	0.497014	1		195	19.5172	4.66553
Q9UDX5	Mitochondrial fission process protein 1 OS=Homo sapiens GN=MTFP1 PE=1 SV=1 - [MTFP1_HUMAN]	42.86	6.63	1	1	1	1					166	17.9986	9.30518
O00193	Small acidic protein OS=Homo sapiens GN=SMAP PE=1 SV=1 - [SMAP_HUMAN]	42.8533	13.66	1	1	2	4	5.22513e+07	2.10224	1		183	20.3202	4.71631
Q6P158	Putative ATP-dependent RNA helicase DHX57 OS=Homo sapiens GN=DHX57 PE=1 SV=2 - [DHX57_HUMAN]	42.7811	1.95	1	1	3	4	2.94101e+07	0.763959	1		1386	155.507	7.7085
Q9NZ42	Gamma-secretase subunit PEN-2 OS=Homo sapiens GN=PSENEN PE=1 SV=1 - [PEN2_HUMAN]	42.78	14.85	1	1	1	2	150907250				101	12.0213	9.18799
P11047	Laminin subunit gamma-1 OS=Homo sapiens GN=LAMC1 PE=1 SV=3 - [LAMC1_HUMAN]	42.72	3.11	1	2	4	6	5.06734e+07	1.08987	2	9.65312	1609	177.489	5.12256
O00233	26S proteasome non-ATPase regulatory subunit 9 OS=Homo sapiens GN=PSMD9 PE=1 SV=3 - [PSMD9_HUMAN]	42.62	5.38	1	1	1	1	2.49958e+07	0.648628	1		223	24.6665	6.94678
Q9UPZ6	Thrombospondin type-1 domain-containing protein 7A OS=Homo sapiens GN=THSD7A PE=1 SV=4 - [THS7A_HUMAN]	42.61	1.39	1	1	2	2	1.64808e+09	0.148547	1		1657	185.241	7.43018
O43615	Mitochondrial import inner membrane translocase subunit TIM44 OS=Homo sapiens GN=TIMM44 PE=1 SV=2 - [TIM44_HUMAN]	42.51	10.4	1	3	4	5	1099468960	0.404637	1		452	51.3235	8.32373
Q14139	Ubiquitin conjugation factor E4 A OS=Homo sapiens GN=UBE4A PE=1 SV=2 - [UBE4A_HUMAN]	42.39	3.94	1	1	3	4	223922176				1066	122.482	5.23682
Q9BQ52	Zinc phosphodiesterase ELAC protein 2 OS=Homo sapiens GN=ELAC2 PE=1 SV=2 - [RNZ2_HUMAN]	42.3522	3.15	1	1	3	10	9.98422e+07	0.942452	2	11.9428	826	92.1602	7.89893
Q9Y6E2	Basic leucine zipper and W2 domain-containing protein 2 OS=Homo sapiens GN=BZW2 PE=1 SV=1 - [BZW2_HUMAN]	42.2387	10.5	1	3	4	5	5.42195e+07	1.02351	2	10.3569	419	48.132	6.68311
Q7Z7H8	39S ribosomal protein L10, mitochondrial OS=Homo sapiens GN=MRPL10 PE=1 SV=3 - [RM10_HUMAN]	42.1941	14.94	1	2	3	4	137821267	0.655805	2	29.9189	261	29.2637	9.5835
Q6FI81	Anamorsin OS=Homo sapiens GN=CIAPIN1 PE=1 SV=2 - [CPIN1_HUMAN]	42.02	18.27	1	2	5	5	5.22805e+07	0.690898	2	27.1557	312	33.5611	5.61768
P41208	Centrin-2 OS=Homo sapiens GN=CETN2 PE=1 SV=1 - [CETN2_HUMAN]	41.9867	24.42	1	2	3	4	3.16389e+07	0.534319	2	10.1729	172	19.7259	4.99561
Q8WYP5	Protein ELYS OS=Homo sapiens GN=AHCTF1 PE=1 SV=3 - [ELYS_HUMAN]	41.97	5.52	1	4	13	21	1.20442e+08	0.677448	2	29.1885	2266	252.342	6.59521
O43396	Thioredoxin-like protein 1 OS=Homo sapiens GN=TXNL1 PE=1 SV=3 - [TXNL1_HUMAN]	41.9	22.15	1	5	5	7	88431581	0.676031	4	57.866	289	32.2307	4.95752
Q9H4B0	Probable tRNA threonylcarbamoyladenosine biosynthesis protein OSGEPL1 OS=Homo sapiens GN=OSGEPL1 PE=2 SV=2 - [OSGP2_HUMAN]	41.8433	4.35	1	1	2	15	2.28607e+08	0.583249	1		414	45.094	8.55811
P35249	Replication factor C subunit 4 OS=Homo sapiens GN=RFC4 PE=1 SV=2 - [RFC4_HUMAN]	41.8	10.47	1	2	3	3	5.21865e+07	0.668295	2	20.3733	363	39.6569	8.01611
Q9BV57	1,2-dihydroxy-3-keto-5-methylthiopentene dioxygenase OS=Homo sapiens GN=ADI1 PE=1 SV=1 - [MTND_HUMAN]	41.79	20.67	1	1	3	3	2.76854e+07	0.231153	1		179	21.4846	5.68115
Q02410	Amyloid beta A4 precursor protein-binding family A member 1 OS=Homo sapiens GN=APBA1 PE=1 SV=3 - [APBA1_HUMAN]	41.7433	2.75	2	2	2	3	8.28974e+06	0.82835	2	36.8036	837	92.8073	4.93213
P11217	Glycogen phosphorylase, muscle form OS=Homo sapiens GN=PYGM PE=1 SV=6 - [PYGM_HUMAN]	41.68	6.53	2	1	6	9	3.76122e+08				842	97.0306	7.03467
Q9Y5Q9	General transcription factor 3C polypeptide 3 OS=Homo sapiens GN=GTF3C3 PE=1 SV=1 - [TF3C3_HUMAN]	41.63	2.82	1	1	2	4	7.53561e+07	0.577285	1		886	101.208	5.07178
P60484	Phosphatidylinositol 3,4,5-trisphosphate 3-phosphatase and dual-specificity protein phosphatase PTEN OS=Homo sapiens GN=PTEN PE=1 SV=1 - [PTEN_HUMAN]	41.63	5.96	1	1	3	3	3.14441e+08				403	47.1361	6.3667
O15357	Phosphatidylinositol 3,4,5-trisphosphate 5-phosphatase 2 OS=Homo sapiens GN=INPPL1 PE=1 SV=2 - [SHIP2_HUMAN]	41.62	3.1	1	2	3	4	2.0098e+07	0.659956	2	12.4115	1258	138.513	6.53662
Q96CW5	Gamma-tubulin complex component 3 OS=Homo sapiens GN=TUBGCP3 PE=1 SV=2 - [GCP3_HUMAN]	41.5	2.98	1	1	3	4	2.17968e+07	0.861756	1		907	103.506	8.11865
Q5BJF2	Transmembrane protein 97 OS=Homo sapiens GN=TMEM97 PE=1 SV=1 - [TMM97_HUMAN]	41.5	4.55	1	1	1	4	1.38803e+08	0.878741	2	24.4545	176	20.8342	9.37842
P33240	Cleavage stimulation factor subunit 2 OS=Homo sapiens GN=CSTF2 PE=1 SV=1 - [CSTF2_HUMAN]	41.47	3.99	2	1	2	6	7.81129e+07	1.24754	1		577	60.9205	6.82959
Q9NVD7	Alpha-parvin OS=Homo sapiens GN=PARVA PE=1 SV=1 - [PARVA_HUMAN]	41.43	3.76	1	1	1	1	1.48855e+07	0.804774	1		372	42.2174	5.94775
Q7Z2T5	TRMT1-like protein OS=Homo sapiens GN=TRMT1L PE=1 SV=2 - [TRM1L_HUMAN]	41.34	3.14	1	1	2	3	1.79291e+07	0.493278	1		733	81.6952	7.88428
O43156	TELO2-interacting protein 1 homolog OS=Homo sapiens GN=TTI1 PE=1 SV=3 - [TTI1_HUMAN]	41.3097	3.86	1	2	4	4	2.49676e+07				1089	121.992	5.97314
Q9BXI3	Cytosolic 5'-nucleotidase 1A OS=Homo sapiens GN=NT5C1A PE=2 SV=1 - [5NT1A_HUMAN]	41.26	8.15	1	2	2	2	5.55423e+07	0.289652	2	1.80356	368	40.9949	6.55127
O43929	Origin recognition complex subunit 4 OS=Homo sapiens GN=ORC4 PE=1 SV=2 - [ORC4_HUMAN]	41.24	2.06	1	1	1	1	3.80267e+07	0.654519	1		436	50.3451	8.00146
Q8N9T8	Protein KRI1 homolog OS=Homo sapiens GN=KRI1 PE=1 SV=2 - [KRI1_HUMAN]	41.17	2.12	1	1	1	1	31574377	0.809802	1		709	83.2008	5.17334
Q14643	Inositol 1,4,5-trisphosphate receptor type 1 OS=Homo sapiens GN=ITPR1 PE=1 SV=2 - [ITPR1_HUMAN]	41.0997	2.39	13	2	7	24	1.39157e+09	1.09609	1		2758	313.745	6.03662
Q96PZ0	Pseudouridylate synthase 7 homolog OS=Homo sapiens GN=PUS7 PE=1 SV=2 - [PUS7_HUMAN]	41.06	5.9	1	2	3	4	2.01894e+07	0.674985	2	37.1837	661	74.9882	6.3667
Q92520	Protein FAM3C OS=Homo sapiens GN=FAM3C PE=1 SV=1 - [FAM3C_HUMAN]	41.05	17.62	1	1	4	7	279199546				227	24.6646	8.29443
O95785	Protein Wiz OS=Homo sapiens GN=WIZ PE=1 SV=2 - [WIZ_HUMAN]	40.95	3.69	1	2	5	5	9.00444e+06	0.765339	2	25.0484	1651	178.563	6.85889
P20645	Cation-dependent mannose-6-phosphate receptor OS=Homo sapiens GN=M6PR PE=1 SV=1 - [MPRD_HUMAN]	40.92	14.8	1	2	3	3	6.34949e+07	0.667596	1		277	30.9734	5.8335
Q9UMY4	Sorting nexin-12 OS=Homo sapiens GN=SNX12 PE=1 SV=3 - [SNX12_HUMAN]	40.91	23.84	1	2	4	11	7.9422e+08	0.956683	1		172	19.7181	7.86963
P21283	V-type proton ATPase subunit C 1 OS=Homo sapiens GN=ATP6V1C1 PE=1 SV=4 - [VATC1_HUMAN]	40.89	8.64	1	2	3	5	31965899	0.613072	4	42.4692	382	43.914	7.45947
Q9BSH5	Haloacid dehalogenase-like hydrolase domain-containing protein 3 OS=Homo sapiens GN=HDHD3 PE=1 SV=1 - [HDHD3_HUMAN]	40.87	7.17	1	1	2	2	1.69911e+07				251	27.9824	6.7124
Q08752	Peptidyl-prolyl cis-trans isomerase D OS=Homo sapiens GN=PPID PE=1 SV=3 - [PPID_HUMAN]	40.8327	8.11	1	1	3	4	1.75307e+08	0.855317	1		370	40.7379	7.21045
Q6UW68	Transmembrane protein 205 OS=Homo sapiens GN=TMEM205 PE=1 SV=1 - [TM205_HUMAN]	40.83	8.99	1	1	1	5	145255268	0.515846	3	8.92615	189	21.1839	8.6167
Q9P003	Protein cornichon homolog 4 OS=Homo sapiens GN=CNIH4 PE=2 SV=1 - [CNIH4_HUMAN]	40.81	14.39	1	1	1	2	6302075				139	16.0822	6.65381
Q8WUX9	Charged multivesicular body protein 7 OS=Homo sapiens GN=CHMP7 PE=1 SV=1 - [CHMP7_HUMAN]	40.6367	7.51	1	2	4	5	4.42573e+06	0.728138	1		453	50.8793	5.35107
Q9H0F7	ADP-ribosylation factor-like protein 6 OS=Homo sapiens GN=ARL6 PE=1 SV=1 - [ARL6_HUMAN]	40.61	16.67	1	3	3	3	3.59797e+07	0.926989	3	0.201432	186	21.0842	8.54346
Q9NZL9	Methionine adenosyltransferase 2 subunit beta OS=Homo sapiens GN=MAT2B PE=1 SV=1 - [MAT2B_HUMAN]	40.6	9.28	1	3	3	5	1.16352e+08	0.895313	3	16.8692	334	37.5282	7.35693
Q9BUB7	Transmembrane protein 70, mitochondrial OS=Homo sapiens GN=TMEM70 PE=1 SV=2 - [TMM70_HUMAN]	40.51	8.08	1	1	2	2	44475369	0.825469	1		260	28.9509	8.90967
P40692	DNA mismatch repair protein Mlh1 OS=Homo sapiens GN=MLH1 PE=1 SV=1 - [MLH1_HUMAN]	40.49	2.12	1	1	1	2	1.77045e+07	0.689792	1		756	84.548	5.71924
Q9UJW0	Dynactin subunit 4 OS=Homo sapiens GN=DCTN4 PE=1 SV=1 - [DCTN4_HUMAN]	40.49	5.87	1	1	3	3	3.95497e+07	0.794154	1		460	52.3036	7.34229
Q9NRR5	Ubiquilin-4 OS=Homo sapiens GN=UBQLN4 PE=1 SV=2 - [UBQL4_HUMAN]	40.49	10.15	1	2	4	5	6.45114e+07	2.15532	1		601	63.8124	5.22412
Q9H2W6	39S ribosomal protein L46, mitochondrial OS=Homo sapiens GN=MRPL46 PE=1 SV=1 - [RM46_HUMAN]	40.45	10.75	1	2	3	3	5.86947e+07	1.28301	1		279	31.6854	7.04932
Q15125	3-beta-hydroxysteroid-Delta(8),Delta(7)-isomerase OS=Homo sapiens GN=EBP PE=1 SV=3 - [EBP_HUMAN]	40.29	5.22	1	1	1	7	4.84953e+07	0.752267	3	14.5637	230	26.3358	7.89893
Q92979	Ribosomal RNA small subunit methyltransferase NEP1 OS=Homo sapiens GN=EMG1 PE=1 SV=4 - [NEP1_HUMAN]	40.28	12.3	1	1	2	2	9.81193e+06				244	26.7032	9.17334
Q5IJ48	Protein crumbs homolog 2 OS=Homo sapiens GN=CRB2 PE=1 SV=2 - [CRUM2_HUMAN]	40.1827	0.62	1	1	1	6	7.48374e+08	1.04932	1		1285	134.176	5.5542
Q2M389	WASH complex subunit 7 OS=Homo sapiens GN=KIAA1033 PE=1 SV=2 - [WASH7_HUMAN]	40.15	3.67	1	2	4	5	1.24083e+09	0.548642	1		1173	136.316	7.44482
Q9NUQ2	1-acyl-sn-glycerol-3-phosphate acyltransferase epsilon OS=Homo sapiens GN=AGPAT5 PE=1 SV=3 - [PLCE_HUMAN]	40.1487	2.47	1	1	1	2	1.45857e+07	0.868308	2	14.0256	364	42.0449	9.1001
Q96C19	EF-hand domain-containing protein D2 OS=Homo sapiens GN=EFHD2 PE=1 SV=1 - [EFHD2_HUMAN]	40.11	6.67	1	1	2	3	2.4574e+07	0.707899	1		240	26.6805	5.19873
Q96T51	RUN and FYVE domain-containing protein 1 OS=Homo sapiens GN=RUFY1 PE=1 SV=2 - [RUFY1_HUMAN]	40.05	3.39	1	1	3	4	1.39862e+08	0.744506	1		708	79.7673	5.74463
Q9Y4W6	AFG3-like protein 2 OS=Homo sapiens GN=AFG3L2 PE=1 SV=2 - [AFG32_HUMAN]	39.9379	8.03	1	1	8	11	25791895	0.893733	1		797	88.5282	8.66064
Q6PI48	Aspartate--tRNA ligase, mitochondrial OS=Homo sapiens GN=DARS2 PE=1 SV=1 - [SYDM_HUMAN]	39.83	6.51	1	3	4	5	8.78012e+08	1.05216	2	11.7661	645	73.5161	8.01611
Q13459	Unconventional myosin-IXb OS=Homo sapiens GN=MYO9B PE=1 SV=3 - [MYO9B_HUMAN]	39.83	2.41	1	1	6	8	2.95105e+08				2157	243.249	8.74854
Q8IXT5	RNA-binding protein 12B OS=Homo sapiens GN=RBM12B PE=1 SV=2 - [RB12B_HUMAN]	39.76	2.6	1	2	3	3	9.85648e+06	0.804841	1		1001	118.03	6.81494
Q5BKZ1	DBIRD complex subunit ZNF326 OS=Homo sapiens GN=ZNF326 PE=1 SV=2 - [ZN326_HUMAN]	39.72	11.51	1	5	6	8	8.84895e+07	0.988488	3	23.3452	582	65.6131	5.14795
Q8WVY7	Ubiquitin-like domain-containing CTD phosphatase 1 OS=Homo sapiens GN=UBLCP1 PE=1 SV=2 - [UBCP1_HUMAN]	39.6433	7.55	1	2	2	5	5.32886e+07	0.90452	2	18.147	318	36.7812	6.45557
P49354	Protein farnesyltransferase/geranylgeranyltransferase type-1 subunit alpha OS=Homo sapiens GN=FNTA PE=1 SV=1 - [FNTA_HUMAN]	39.61	4.75	1	1	1	2	2.31696e+07	0.837387	1		379	44.3811	5.08447
Q05519	Serine/arginine-rich splicing factor 11 OS=Homo sapiens GN=SRSF11 PE=1 SV=1 - [SRS11_HUMAN]	39.52	5.99	1	1	4	5	2.01406e+07	1.0704	1		484	53.5102	10.521
P10643	Complement component C7 OS=Homo sapiens GN=C7 PE=1 SV=2 - [CO7_HUMAN]	39.51	2.37	1	1	2	2	5.65852e+07	1.32492	1		843	93.4573	6.48096
O95819	Mitogen-activated protein kinase kinase kinase kinase 4 OS=Homo sapiens GN=MAP4K4 PE=1 SV=2 - [M4K4_HUMAN]	39.4571	5.08	3	3	6	60	1.24018e+09	0.605549	2	36.5017	1239	142.013	7.45947
Q8N335	Glycerol-3-phosphate dehydrogenase 1-like protein OS=Homo sapiens GN=GPD1L PE=1 SV=1 - [GPD1L_HUMAN]	39.42	9.97	1	1	4	6	2.19254e+08	0.813463	1		351	38.3939	7.02002
Q8NB37	Parkinson disease 7 domain-containing protein 1 OS=Homo sapiens GN=PDDC1 PE=1 SV=1 - [PDDC1_HUMAN]	39.41	4.55	1	1	1	1	6.44361e+07	0.683291	1		220	23.2826	6.60986
Q9P0N8	E3 ubiquitin-protein ligase MARCH2 OS=Homo sapiens GN=MARCH2 PE=1 SV=1 - [MARH2_HUMAN]	39.3819	2.85	1	1	1	8	9.82718e+07				246	26.9775	7.48877
Q32P28	Prolyl 3-hydroxylase 1 OS=Homo sapiens GN=LEPRE1 PE=1 SV=2 - [P3H1_HUMAN]	39.2668	3.13	1	2	2	2	1.7938e+07				736	83.3411	5.13525
Q9UJ70	N-acetyl-D-glucosamine kinase OS=Homo sapiens GN=NAGK PE=1 SV=4 - [NAGK_HUMAN]	39.2	10.47	1	2	2	2	1.88179e+07	1.00512	1		344	37.3519	6.23975
Q13642	Four and a half LIM domains protein 1 OS=Homo sapiens GN=FHL1 PE=1 SV=4 - [FHL1_HUMAN]	39.16	3.72	1	1	1	2	1.46287e+08	0.872645	2	23.9427	323	36.2386	8.96826
P49756	RNA-binding protein 25 OS=Homo sapiens GN=RBM25 PE=1 SV=3 - [RBM25_HUMAN]	39.15	7.24	1	4	5	6	5.83179e+07	0.550541	3	27.4812	843	100.124	6.31592
Q9ULH0	Kinase D-interacting substrate of 220 kDa OS=Homo sapiens GN=KIDINS220 PE=1 SV=3 - [KDIS_HUMAN]	39.0836	2.03	1	1	4	17	3.46339e+08				1771	196.419	6.62451
P52735	Guanine nucleotide exchange factor VAV2 OS=Homo sapiens GN=VAV2 PE=1 SV=2 - [VAV2_HUMAN]	39.07	7.52	1	2	6	10	2.00356e+08	0.737247	2	28.3378	878	101.224	7.07861
Q9UPU5	Ubiquitin carboxyl-terminal hydrolase 24 OS=Homo sapiens GN=USP24 PE=1 SV=3 - [UBP24_HUMAN]	38.96	3.24	1	2	7	13	1.17969e+08	0.438715	2	16.411	2620	294.178	6.13818
Q9UBK9	Protein UXT OS=Homo sapiens GN=UXT PE=1 SV=1 - [UXT_HUMAN]	38.88	12.1	1	1	3	4	1.34278e+08	0.883304	1		157	18.2346	7.59131
Q93074	Mediator of RNA polymerase II transcription subunit 12 OS=Homo sapiens GN=MED12 PE=1 SV=4 - [MED12_HUMAN]	38.86	1.15	1	1	3	3	3.22241e+08	1.05262	1		2177	242.928	7.04932
Q9H9A6	Leucine-rich repeat-containing protein 40 OS=Homo sapiens GN=LRRC40 PE=1 SV=1 - [LRC40_HUMAN]	38.83	5.81	1	1	4	4	6.68753e+08	0.675972	1		602	68.2071	6.43018
P40855	Peroxisomal biogenesis factor 19 OS=Homo sapiens GN=PEX19 PE=1 SV=1 - [PEX19_HUMAN]	38.8	5.02	1	1	1	1	1.44473e+07				299	32.7856	4.33545
O43395	U4/U6 small nuclear ribonucleoprotein Prp3 OS=Homo sapiens GN=PRPF3 PE=1 SV=2 - [PRPF3_HUMAN]	38.7933	8.35	1	4	6	8	1.25423e+08	0.950458	3	68.2797	683	77.4809	9.49561
O00217	NADH dehydrogenase [ubiquinone] iron-sulfur protein 8, mitochondrial OS=Homo sapiens GN=NDUFS8 PE=1 SV=1 - [NDUS8_HUMAN]	38.7367	13.33	1	2	3	7	3.76011e+07	0.854564	2	14.6907	210	23.6896	6.34131
Q15031	Probable leucine--tRNA ligase, mitochondrial OS=Homo sapiens GN=LARS2 PE=1 SV=2 - [SYLM_HUMAN]	38.72	2.21	1	2	2	3	9.24246e+07	0.738125	1		903	101.911	8.22119
O95155	Ubiquitin conjugation factor E4 B OS=Homo sapiens GN=UBE4B PE=1 SV=1 - [UBE4B_HUMAN]	38.67	2.23	1	1	2	6	2.82202e+07				1302	146.092	6.55127
Q8N5M9	Protein jagunal homolog 1 OS=Homo sapiens GN=JAGN1 PE=1 SV=1 - [JAGN1_HUMAN]	38.6567	14.21	1	1	2	4	3.5902e+07	0.829623	1		183	21.1111	9.72998
Q9UM00	Transmembrane and coiled-coil domain-containing protein 1 OS=Homo sapiens GN=TMCO1 PE=1 SV=1 - [TMCO1_HUMAN]	38.63	9.04	1	1	2	2	2.688e+07	0.673199	1		188	21.1612	9.74463
Q9UNS2	COP9 signalosome complex subunit 3 OS=Homo sapiens GN=COPS3 PE=1 SV=3 - [CSN3_HUMAN]	38.6133	7.09	1	2	2	3	4.84835e+07	0.913269	2	27.3409	423	47.842	6.65381
O95490	Latrophilin-2 OS=Homo sapiens GN=LPHN2 PE=1 SV=2 - [LPHN2_HUMAN]	38.6	3.56	1	3	5	5	2.40782e+07	0.757597	3	50.4685	1459	163.244	6.43018
Q9UBX3	Mitochondrial dicarboxylate carrier OS=Homo sapiens GN=SLC25A10 PE=1 SV=2 - [DIC_HUMAN]	38.5633	11.15	1	2	2	3	5.32427e+07	0.757183	2	12.273	287	31.2623	9.53955
Q8NCN5	Pyruvate dehydrogenase phosphatase regulatory subunit, mitochondrial OS=Homo sapiens GN=PDPR PE=1 SV=2 - [PDPR_HUMAN]	38.5166	5.57	1	3	5	5	52923637	0.929002	2	1.17461	879	99.3006	6.354
P61011	Signal recognition particle 54 kDa protein OS=Homo sapiens GN=SRP54 PE=1 SV=1 - [SRP54_HUMAN]	38.45	6.55	1	1	3	3	3.06378e+07				504	55.6683	8.74854
A0AVT1	Ubiquitin-like modifier-activating enzyme 6 OS=Homo sapiens GN=UBA6 PE=1 SV=1 - [UBA6_HUMAN]	38.3933	4.09	1	4	4	4	4.55642e+07	0.865774	1		1052	117.895	6.13818
P07108	Acyl-CoA-binding protein OS=Homo sapiens GN=DBI PE=1 SV=2 - [ACBP_HUMAN]	38.2967	41.38	1	2	2	8	6.41363e+08	0.800515	2	8.69942	87	10.038	6.56592
Q6WCQ1	Myosin phosphatase Rho-interacting protein OS=Homo sapiens GN=MPRIP PE=1 SV=3 - [MPRIP_HUMAN]	38.22	2.93	1	1	3	3	1.58066e+07				1025	116.461	6.21436
P22830	Ferrochelatase, mitochondrial OS=Homo sapiens GN=FECH PE=1 SV=2 - [HEMH_HUMAN]	38.16	6.86	1	2	2	2	2.99771e+07	0.494435	1		423	47.8316	8.73389
O15031	Plexin-B2 OS=Homo sapiens GN=PLXNB2 PE=1 SV=3 - [PLXB2_HUMAN]	38.15	2.77	1	1	6	9	1.1752e+07				1838	204.997	6.23975
Q9BSJ2	Gamma-tubulin complex component 2 OS=Homo sapiens GN=TUBGCP2 PE=1 SV=2 - [GCP2_HUMAN]	38.14	5.88	1	4	6	6	2.2511e+07	0.572251	4	85.2284	902	102.469	6.84424
Q709C8	Vacuolar protein sorting-associated protein 13C OS=Homo sapiens GN=VPS13C PE=1 SV=1 - [VP13C_HUMAN]	38.1305	2.96	1	2	14	43	9.7637e+08	0.46176	2	72.3553	3753	422.124	6.82959
Q8WZA9	Immunity-related GTPase family Q protein OS=Homo sapiens GN=IRGQ PE=1 SV=1 - [IRGQ_HUMAN]	38.12	8.83	1	4	5	6	1.45344e+08	1.0579	3	55.269	623	62.6785	4.88135
Q9H3N1	Thioredoxin-related transmembrane protein 1 OS=Homo sapiens GN=TMX1 PE=1 SV=1 - [TMX1_HUMAN]	38.09	6.79	1	1	2	2	5.48203e+07	1.06221	1		280	31.7708	4.98291
Q9BS26	Endoplasmic reticulum resident protein 44 OS=Homo sapiens GN=ERP44 PE=1 SV=1 - [ERP44_HUMAN]	38.08	8.37	1	1	4	12	146032967	0.983662	1		406	46.9414	5.26221
P05067	Amyloid beta A4 protein OS=Homo sapiens GN=APP PE=1 SV=3 - [A4_HUMAN]	38.03	3.38	1	1	3	4	4.24451e+07	0.728477	2	119.907	770	86.8881	4.81787
O15085	Rho guanine nucleotide exchange factor 11 OS=Homo sapiens GN=ARHGEF11 PE=1 SV=1 - [ARHGB_HUMAN]	38.02	2.17	1	2	3	3	1.49176e+07				1522	167.601	5.50342
Q5VW36	Focadhesin OS=Homo sapiens GN=FOCAD PE=1 SV=1 - [FOCAD_HUMAN]	38	2.5	1	1	5	13	2.59114e+08	0.272366	1		1801	199.944	6.62451
Q9NZL4	Hsp70-binding protein 1 OS=Homo sapiens GN=HSPBP1 PE=1 SV=1 - [HPBP1_HUMAN]	38	12.98	1	3	4	10	1.06863e+08	0.681138	2	12.664	362	39.4485	5.21143
Q9NTG7	NAD-dependent protein deacetylase sirtuin-3, mitochondrial OS=Homo sapiens GN=SIRT3 PE=1 SV=2 - [SIR3_HUMAN]	37.99	3.26	1	1	2	2	6.08142e+07				399	43.5457	8.70459
Q14999	Cullin-7 OS=Homo sapiens GN=CUL7 PE=1 SV=2 - [CUL7_HUMAN]	37.9673	1.3	1	2	3	7	1.85179e+07				1698	191.04	5.87158
O60493	Sorting nexin-3 OS=Homo sapiens GN=SNX3 PE=1 SV=3 - [SNX3_HUMAN]	37.89	4.94	1	1	1	1	8.18733e+07	0.914816	1		162	18.7508	8.66064
Q86WA6	Valacyclovir hydrolase OS=Homo sapiens GN=BPHL PE=1 SV=1 - [BPHL_HUMAN]	37.86	12.03	1	2	3	5	8.62644e+07	1.12165	2	5.75737	291	32.522	9.14404
Q9UMX5	Neudesin OS=Homo sapiens GN=NENF PE=1 SV=1 - [NENF_HUMAN]	37.85	11.63	1	2	2	2	1.35896e+08	0.809226	1		172	18.8448	5.69385
O14773	Tripeptidyl-peptidase 1 OS=Homo sapiens GN=TPP1 PE=1 SV=2 - [TPP1_HUMAN]	37.67	6.04	1	1	2	3	9.35325e+06	0.817677	1		563	61.2096	6.48096
Q9UIF9	Bromodomain adjacent to zinc finger domain protein 2A OS=Homo sapiens GN=BAZ2A PE=1 SV=4 - [BAZ2A_HUMAN]	37.6323	2.89	1	1	6	8	2.26358e+08				1905	211.065	6.63916
P19022	Cadherin-2 OS=Homo sapiens GN=CDH2 PE=1 SV=4 - [CADH2_HUMAN]	37.62	3.86	1	1	2	2	5.95738e+06				906	99.7473	4.80518
P48449	Lanosterol synthase OS=Homo sapiens GN=LSS PE=1 SV=1 - [ERG7_HUMAN]	37.54	4.64	1	1	4	7	5.51042e+08	0.795887	1		732	83.2551	6.60986
P17480	Nucleolar transcription factor 1 OS=Homo sapiens GN=UBTF PE=1 SV=1 - [UBF1_HUMAN]	37.5154	6.28	1	2	6	10	2.45107e+08	0.867293	1		764	89.3502	5.80811
Q9H074	Polyadenylate-binding protein-interacting protein 1 OS=Homo sapiens GN=PAIP1 PE=1 SV=1 - [PAIP1_HUMAN]	37.51	3.34	1	2	2	3	3.58252e+07				479	53.4911	4.80518
P25685	DnaJ homolog subfamily B member 1 OS=Homo sapiens GN=DNAJB1 PE=1 SV=4 - [DNJB1_HUMAN]	37.5	2.94	1	1	1	1	8.44445e+07	0.763673	1		340	38.0204	8.63135
O94829	Importin-13 OS=Homo sapiens GN=IPO13 PE=1 SV=3 - [IPO13_HUMAN]	37.4589	3.84	1	2	2	2	1.41259e+07				963	108.126	5.30029
Q3ZCW2	Galectin-related protein OS=Homo sapiens GN=LGALSL PE=1 SV=2 - [LEGL_HUMAN]	37.41	16.86	1	1	2	4	3.39028e+07	0.549926	1		172	18.9737	5.35107
O60443	Non-syndromic hearing impairment protein 5 OS=Homo sapiens GN=DFNA5 PE=1 SV=2 - [DFNA5_HUMAN]	37.39	5.65	1	2	2	3	2.65202e+07	1.1829	1		496	54.5204	5.17334
P14735	Insulin-degrading enzyme OS=Homo sapiens GN=IDE PE=1 SV=4 - [IDE_HUMAN]	37.3478	4.22	1	4	4	5	2.71621e+07	1.46715	2	56.7803	1019	117.893	6.60986
Q96EE3	Nucleoporin SEH1 OS=Homo sapiens GN=SEH1L PE=1 SV=3 - [SEH1_HUMAN]	37.26	3.06	1	1	1	2	2.34429e+07	0.946463	2	31.7299	360	39.6234	8.08936
Q9HB40	Retinoid-inducible serine carboxypeptidase OS=Homo sapiens GN=SCPEP1 PE=1 SV=1 - [RISC_HUMAN]	37.19	9.51	1	3	3	7	1.4923e+08	1.07605	3	49.3849	452	50.7977	5.80811
Q86TI2	Dipeptidyl peptidase 9 OS=Homo sapiens GN=DPP9 PE=1 SV=3 - [DPP9_HUMAN]	37.15	3.36	1	2	3	3	1.17608e+07				863	98.201	6.45557
P68400	Casein kinase II subunit alpha OS=Homo sapiens GN=CSNK2A1 PE=1 SV=1 - [CSK21_HUMAN]	37.1433	8.7	1	2	2	3	1.32025e+08	0.792501	1		391	45.1148	7.73779
Q63HN8	E3 ubiquitin-protein ligase RNF213 OS=Homo sapiens GN=RNF213 PE=1 SV=3 - [RN213_HUMAN]	37.07	2.44	1	2	14	26	3.60566e+09	1.0414	2	57.678	5207	591.03	6.48096
Q7L0J3	Synaptic vesicle glycoprotein 2A OS=Homo sapiens GN=SV2A PE=1 SV=1 - [SV2A_HUMAN]	37.04	5.93	1	3	4	4	1.46783e+07	1.65979	2	64.2205	742	82.6419	5.56689
Q9ULC3	Ras-related protein Rab-23 OS=Homo sapiens GN=RAB23 PE=1 SV=1 - [RAB23_HUMAN]	36.94	10.97	1	1	2	2	3.26219e+07	1.25133	1		237	26.6425	6.59521
Q9P0J0	NADH dehydrogenase [ubiquinone] 1 alpha subcomplex subunit 13 OS=Homo sapiens GN=NDUFA13 PE=1 SV=3 - [NDUAD_HUMAN]	36.84	23.61	1	4	4	8	1.43673e+08	0.855106	4	16.1828	144	16.6876	8.42627
Q5BJH7	Protein YIF1B OS=Homo sapiens GN=YIF1B PE=1 SV=1 - [YIF1B_HUMAN]	36.78	11.78	1	1	2	2	7184546				314	34.413	9.15869
Q9NP81	Serine--tRNA ligase, mitochondrial OS=Homo sapiens GN=SARS2 PE=1 SV=1 - [SYSM_HUMAN]	36.71	6.18	1	1	3	10	4.08999e+08	1.81222	1		518	58.2459	8.1333
Q8TEQ6	Gem-associated protein 5 OS=Homo sapiens GN=GEMIN5 PE=1 SV=3 - [GEMI5_HUMAN]	36.6567	3.32	1	2	6	6	1.74599e+08	0.627835	2	3.13849	1508	168.483	6.62451
Q8IY37	Probable ATP-dependent RNA helicase DHX37 OS=Homo sapiens GN=DHX37 PE=1 SV=1 - [DHX37_HUMAN]	36.56	6.48	1	1	8	13	125026080	0.666348	1		1157	129.464	8.104
Q9GZZ1	N-alpha-acetyltransferase 50 OS=Homo sapiens GN=NAA50 PE=1 SV=1 - [NAA50_HUMAN]	36.48	11.83	1	2	2	3	6.85279e+07	0.543369	2	43.5074	169	19.386	8.80713
Q05086	Ubiquitin-protein ligase E3A OS=Homo sapiens GN=UBE3A PE=1 SV=4 - [UBE3A_HUMAN]	36.32	1.49	1	1	1	2	5.1901e+07	0.603257	1		875	100.623	5.22412
P63151	Serine/threonine-protein phosphatase 2A 55 kDa regulatory subunit B alpha isoform OS=Homo sapiens GN=PPP2R2A PE=1 SV=1 - [2ABA_HUMAN]	36.15	4.92	2	2	2	3	5.62604e+07	0.816351	2	33.055	447	51.6595	6.20166
Q02809	Procollagen-lysine,2-oxoglutarate 5-dioxygenase 1 OS=Homo sapiens GN=PLOD1 PE=1 SV=2 - [PLOD1_HUMAN]	36.15	5.78	1	1	5	6	3.62793e+07	0.443344	1		727	83.4974	6.94678
O43716	Glutamyl-tRNA(Gln) amidotransferase subunit C, mitochondrial OS=Homo sapiens GN=GATC PE=1 SV=1 - [GATC_HUMAN]	36.12	19.12	1	1	2	11	2.41321e+10	0.812365	1		136	15.0767	5.04639
Q02252	Methylmalonate-semialdehyde dehydrogenase [acylating], mitochondrial OS=Homo sapiens GN=ALDH6A1 PE=1 SV=2 - [MMSA_HUMAN]	36.1	5.61	1	2	2	3	8.04501e+07	1.06343	2	30.7686	535	57.8027	8.49951
Q9BU23	Lipase maturation factor 2 OS=Homo sapiens GN=LMF2 PE=1 SV=2 - [LMF2_HUMAN]	36.09	2.69	1	1	2	3	2.83373e+07	0.728496	1		707	79.6475	10.0962
Q969S9	Ribosome-releasing factor 2, mitochondrial OS=Homo sapiens GN=GFM2 PE=1 SV=1 - [RRF2M_HUMAN]	36.05	2.7	1	1	2	4	2.20544e+07	4.67761	1		779	86.5461	6.50732
Q9GZT8	NIF3-like protein 1 OS=Homo sapiens GN=NIF3L1 PE=1 SV=2 - [NIF3L_HUMAN]	35.9	7.16	1	2	3	6	380104173	1.59095	1		377	41.9415	6.65381
Q9UPT8	Zinc finger CCCH domain-containing protein 4 OS=Homo sapiens GN=ZC3H4 PE=1 SV=3 - [ZC3H4_HUMAN]	35.88	6.75	1	5	6	10	1.5074e+08	1.5858	2	65.0241	1303	140.169	6.26514
Q14249	Endonuclease G, mitochondrial OS=Homo sapiens GN=ENDOG PE=1 SV=4 - [NUCG_HUMAN]	35.73	5.39	1	1	2	2	3.50512e+07	0.527855	1		297	32.6	9.49561
Q00169	Phosphatidylinositol transfer protein alpha isoform OS=Homo sapiens GN=PITPNA PE=1 SV=2 - [PIPNA_HUMAN]	35.7	15.56	1	2	2	2	4.25557e+07	0.621064	2	26.0106	270	31.786	6.55127
Q9H7Z7	Prostaglandin E synthase 2 OS=Homo sapiens GN=PTGES2 PE=1 SV=1 - [PGES2_HUMAN]	35.69	8.75	1	2	2	3	40111031	0.719347	1		377	41.9167	9.15869
Q9BYT8	Neurolysin, mitochondrial OS=Homo sapiens GN=NLN PE=1 SV=1 - [NEUL_HUMAN]	35.68	4.97	1	2	3	6	2.22816e+07	0.404751	1		704	80.5997	6.63916
Q9NWB6	Arginine and glutamate-rich protein 1 OS=Homo sapiens GN=ARGLU1 PE=1 SV=1 - [ARGL1_HUMAN]	35.66	10.99	1	1	4	20	4.38728e+09				273	33.1968	10.3452
Q8TDN6	Ribosome biogenesis protein BRX1 homolog OS=Homo sapiens GN=BRIX1 PE=1 SV=2 - [BRX1_HUMAN]	35.6295	6.8	1	2	2	3	4.04276e+07	0.952676	2	14.898	353	41.3749	9.92041
Q2NL82	Pre-rRNA-processing protein TSR1 homolog OS=Homo sapiens GN=TSR1 PE=1 SV=1 - [TSR1_HUMAN]	35.5	4.23	1	2	4	4	7.76623e+08	1.60075	2	23.7607	804	91.7519	7.41553
Q9Y2S7	Polymerase delta-interacting protein 2 OS=Homo sapiens GN=POLDIP2 PE=1 SV=1 - [PDIP2_HUMAN]	35.44	5.98	1	1	2	3	6.01193e+07	1.68712	1		368	42.0072	8.63135
Q9H1E5	Thioredoxin-related transmembrane protein 4 OS=Homo sapiens GN=TMX4 PE=1 SV=1 - [TMX4_HUMAN]	35.4176	8.31	1	2	2	2	1.38212e+07	0.635252	1		349	38.9277	4.37354
Q01484	Ankyrin-2 OS=Homo sapiens GN=ANK2 PE=1 SV=4 - [ANK2_HUMAN]	35.3692	3.74	1	3	15	18	1.0998e+08	0.407876	2	89.6555	3957	433.448	5.13525
Q5SNT6	WASH complex subunit FAM21B OS=Homo sapiens GN=FAM21B PE=1 SV=2 - [FA21B_HUMAN]	35.3	1.28	3	1	1	2	2.74628e+07	0.765841	2	18.8879	1253	136.887	4.81787
Q9BZE4	Nucleolar GTP-binding protein 1 OS=Homo sapiens GN=GTPBP4 PE=1 SV=3 - [NOG1_HUMAN]	35.28	8.83	1	3	7	9	1.81524e+08	0.770732	3	12.3755	634	73.9178	9.49561
Q8IVD9	NudC domain-containing protein 3 OS=Homo sapiens GN=NUDCD3 PE=1 SV=3 - [NUDC3_HUMAN]	35.2746	12.47	1	3	4	7	4.72339e+07	0.898372	2	24.4688	361	40.7967	5.24951
P59780	AP-3 complex subunit sigma-2 OS=Homo sapiens GN=AP3S2 PE=2 SV=1 - [AP3S2_HUMAN]	35.26	5.7	1	1	1	1	29927060				193	22.0033	5.22412
Q2VIR3	Putative eukaryotic translation initiation factor 2 subunit 3-like protein OS=Homo sapiens GN=EIF2S3L PE=5 SV=2 - [IF2GL_HUMAN]	35.2	12.08	2	1	6	6	4.75321e+07				472	51.1962	8.39697
Q9Y2X7	ARF GTPase-activating protein GIT1 OS=Homo sapiens GN=GIT1 PE=1 SV=2 - [GIT1_HUMAN]	35.19	2.63	1	1	2	3	1.4632e+07				761	84.2888	6.80029
P43487	Ran-specific GTPase-activating protein OS=Homo sapiens GN=RANBP1 PE=1 SV=1 - [RANG_HUMAN]	35.1167	13.93	1	2	3	5	2.19377e+08	0.650645	1		201	23.2956	5.2876
O75391	Sperm-associated antigen 7 OS=Homo sapiens GN=SPAG7 PE=1 SV=2 - [SPAG7_HUMAN]	35.07	5.73	1	1	1	1	2.00075e+07	0.445773	1		227	26.0182	7.91357
Q2NKX9	UPF0561 protein C2orf68 OS=Homo sapiens GN=C2orf68 PE=2 SV=1 - [CB068_HUMAN]	35.07	4.82	1	1	1	1	4.04731e+08				166	18.7394	8.30908
Q8TAB7	Putative coiled-coil domain-containing protein 26 OS=Homo sapiens GN=CCDC26 PE=5 SV=1 - [CCD26_HUMAN]	34.99	7.34	1	1	1	2	32291048				109	13.1838	9.45166
Q86TX2	Acyl-coenzyme A thioesterase 1 OS=Homo sapiens GN=ACOT1 PE=1 SV=1 - [ACOT1_HUMAN]	34.98	15.68	2	3	4	4	2.47238e+07	1.80073	2	131.23	421	46.2481	7.34229
Q6P5R6	60S ribosomal protein L22-like 1 OS=Homo sapiens GN=RPL22L1 PE=1 SV=2 - [RL22L_HUMAN]	34.98	9.84	1	1	1	1	95245157	0.912262	1		122	14.5976	9.37842
Q9Y2W2	WW domain-binding protein 11 OS=Homo sapiens GN=WBP11 PE=1 SV=1 - [WBP11_HUMAN]	34.96	5.15	1	3	4	7	1.57446e+08	0.56082	3	19.1706	641	69.9539	8.38232
Q9Y6A4	UPF0468 protein C16orf80 OS=Homo sapiens GN=C16orf80 PE=1 SV=1 - [CP080_HUMAN]	34.95	16.06	1	2	3	8	2.00956e+08	0.829886	2	77.8294	193	22.76	9.75928
Q02818	Nucleobindin-1 OS=Homo sapiens GN=NUCB1 PE=1 SV=4 - [NUCB1_HUMAN]	34.8171	10.41	1	2	5	10	2.47122e+07	0.791454	1		461	53.8463	5.24951
Q9UNW1	Multiple inositol polyphosphate phosphatase 1 OS=Homo sapiens GN=MINPP1 PE=1 SV=1 - [MINP1_HUMAN]	34.79	5.75	1	1	3	4	3.42358e+07	0.866142	1		487	55.0161	7.81104
Q15388	Mitochondrial import receptor subunit TOM20 homolog OS=Homo sapiens GN=TOMM20 PE=1 SV=1 - [TOM20_HUMAN]	34.78	4.83	1	1	1	5	3.19733e+08	1.02306	2	5.66257	145	16.2877	8.60205
P63272	Transcription elongation factor SPT4 OS=Homo sapiens GN=SUPT4H1 PE=1 SV=1 - [SPT4H_HUMAN]	34.77	13.68	1	1	1	1	186098852	0.957201	1		117	13.1845	8.06006
[truncated: 463 more rows]

## Sheet: Differential Expressed Proteins
Expr Fold Change	ID	Symbol	Entrez Gene Name	Location	Type(s)
13.398	P13164	IFITM1	interferon induced transmembrane protein 1	Plasma Membrane	transmembrane receptor
4.678	Q969S9	GFM2	G elongation factor mitochondrial 2	Cytoplasm	translation regulator
4.488	P60033	CD81	CD81 molecule	Plasma Membrane	other
2.839	O60231	DHX16	DEAH-box helicase 16	Nucleus	enzyme
2.776	Q9NXG2	THUMPD1	THUMP domain containing 1	Nucleus	other
2.722	Q9UHY7	ENOPH1	enolase-phosphatase 1	Cytoplasm	enzyme
2.546	O15078	CEP290	centrosomal protein 290	Cytoplasm	transcription regulator
2.497	Q9UIQ6	LNPEP	leucyl and cystinyl aminopeptidase	Cytoplasm	peptidase
2.388	Q9NWT1	PAK1IP1	PAK1 interacting protein 1	Nucleus	other
2.384	Q9UBH6	XPR1	xenotropic and polytropic retrovirus receptor 1	Plasma Membrane	G-protein coupled receptor
2.367	P08579	SNRPB2	small nuclear ribonucleoprotein polypeptide B2	Nucleus	other
2.335	Q8N1I0	DOCK4	dedicator of cytokinesis 4	Plasma Membrane	other
2.331	O15061	SYNM	synemin	Cytoplasm	other
2.305	Q96P16	RPRD1A	regulation of nuclear pre-mRNA domain containing 1A	Extracellular Space	other
2.29	O95900	TRUB2	TruB pseudouridine synthase family member 2	Cytoplasm	enzyme
2.285	P04899	GNAI2	G protein subunit alpha i2	Plasma Membrane	enzyme
2.256	P54619	PRKAG1	protein kinase AMP-activated non-catalytic subunit gamma 1	Nucleus	kinase
2.177	Q96QD8	SLC38A2	solute carrier family 38 member 2	Plasma Membrane	transporter
2.155	Q9NRR5	UBQLN4	ubiquilin 4	Cytoplasm	other
2.118	Q8N983	MRPL43	mitochondrial ribosomal protein L43	Cytoplasm	translation regulator
2.102	O00193	C11orf58	chromosome 11 open reading frame 58	Other	other
2.102	P13861	PRKAR2A	protein kinase cAMP-dependent type II regulatory subunit alpha	Cytoplasm	kinase
2.089	O75190	DNAJB6	DnaJ heat shock protein family (Hsp40) member B6	Nucleus	transcription regulator
2.036	P13797	PLS3	plastin 3	Cytoplasm	other
2.021	Q8NBU5	ATAD1	ATPase family, AAA domain containing 1	Other	enzyme
1.969	Q96N66	MBOAT7	membrane bound O-acyltransferase domain containing 7	Plasma Membrane	enzyme
1.914	P42025	ACTR1B	ARP1 actin-related protein 1 homolog B, centractin beta	Cytoplasm	other
1.867	P15259	PGAM2	phosphoglycerate mutase 2	Cytoplasm	phosphatase
1.85	Q13144	EIF2B5	eukaryotic translation initiation factor 2B subunit epsilon	Cytoplasm	other
1.85	O95881	TXNDC12	thioredoxin domain containing 12	Cytoplasm	enzyme
1.83	Q8NBQ5	HSD17B11	hydroxysteroid 17-beta dehydrogenase 11	Cytoplasm	enzyme
1.825	Q96BI3	APH1A	aph-1 homolog A, gamma-secretase subunit	Cytoplasm	peptidase
1.812	Q9NP81	SARS2	seryl-tRNA synthetase 2, mitochondrial	Cytoplasm	enzyme
1.801	Q86TX2	ACOT1	acyl-CoA thioesterase 1	Cytoplasm	enzyme
1.8	O75153	CLUH	clustered mitochondria homolog	Cytoplasm	translation regulator
1.798	O00411	POLRMT	RNA polymerase mitochondrial	Cytoplasm	enzyme
1.743	Q9NU22	MDN1	midasin AAA ATPase 1	Nucleus	other
1.731	Q9BVC6	TMEM109	transmembrane protein 109	Cytoplasm	other
1.718	P06865	HEXA	hexosaminidase subunit alpha	Cytoplasm	enzyme
1.687	Q9Y2S7	POLDIP2	DNA polymerase delta interacting protein 2	Cytoplasm	other
1.686	Q9UMX0	UBQLN1	ubiquilin 1	Cytoplasm	other
1.674	Q15758	SLC1A5	solute carrier family 1 member 5	Plasma Membrane	transporter
1.66	Q7L0J3	SV2A	synaptic vesicle glycoprotein 2A	Cytoplasm	transporter
1.654	Q9NWY4	HPF1	histone PARylation factor 1	Nucleus	other
1.647	Q99504	EYA3	EYA transcriptional coactivator and phosphatase 3	Nucleus	phosphatase
1.638	Q9H9C1	VIPAS39	VPS33B interacting protein, apical-basolateral polarity regulator, spe-39 homolog	Plasma Membrane	other
1.62	P08670	VIM	vimentin	Cytoplasm	other
1.611	Q8NCC5	SLC37A3	solute carrier family 37 member 3	Cytoplasm	transporter
1.611	P09132	SRP19	signal recognition particle 19	Cytoplasm	other
1.61	Q14847	LASP1	LIM and SH3 protein 1	Cytoplasm	transporter
1.606	P43307	SSR1	signal sequence receptor subunit 1	Cytoplasm	other
1.601	Q2NL82	TSR1	TSR1, ribosome maturation factor	Nucleus	other
1.591	Q9GZT8	NIF3L1	NGG1 interacting factor 3 like 1	Cytoplasm	other
1.586	Q9UPT8	ZC3H4	zinc finger CCCH-type containing 4	Nucleus	other
1.581	P61018	RAB4B	RAB4B, member RAS oncogene family	Plasma Membrane	enzyme
1.579	Q08380	LGALS3BP	galectin 3 binding protein	Plasma Membrane	transmembrane receptor
1.573	Q6GYQ0	RALGAPA1	Ral GTPase activating protein catalytic alpha subunit 1	Cytoplasm	other
1.556	Q9BVA1	TUBB2B	tubulin beta 2B class IIb	Cytoplasm	other
1.549	P62253	UBE2G1	ubiquitin conjugating enzyme E2 G1	Cytoplasm	enzyme
1.545	Q9NVH0	EXD2	exonuclease 3'-5' domain containing 2	Other	other
1.533	P50213	IDH3A	isocitrate dehydrogenase 3 (NAD(+)) alpha	Cytoplasm	enzyme
1.523	Q96CX2	KCTD12	potassium channel tetramerization domain containing 12	Plasma Membrane	ion channel
1.523	Q9H6V9	LDAH	lipid droplet associated hydrolase	Cytoplasm	enzyme
1.49	O75915	ARL6IP5	ADP ribosylation factor like GTPase 6 interacting protein 5	Cytoplasm	other
1.49	Q08257	CRYZ	crystallin zeta	Cytoplasm	enzyme
1.487	Q15274	QPRT	quinolinate phosphoribosyltransferase	Cytoplasm	enzyme
1.481	O14949	UQCRQ	ubiquinol-cytochrome c reductase complex III subunit VII	Cytoplasm	enzyme
1.477	O75323	NIPSNAP2	nipsnap homolog 2	Plasma Membrane	other
1.469	Q8N8A2	ANKRD44	ankyrin repeat domain 44	Other	other
1.467	P14735	IDE	insulin degrading enzyme	Extracellular Space	peptidase
1.458	P38117	ETFB	electron transfer flavoprotein beta subunit	Cytoplasm	transporter
1.445	Q9P0I2	EMC3	ER membrane protein complex subunit 3	Nucleus	other
1.44	Q53EL6	PDCD4	programmed cell death 4	Nucleus	other
1.439	Q13630	TSTA3	tissue specific transplantation antigen P35B	Plasma Membrane	enzyme
1.436	Q13868	EXOSC2	exosome component 2	Nucleus	enzyme
1.429	Q9NP90	RAB9B	RAB9B, member RAS oncogene family	Plasma Membrane	enzyme
1.42	Q6UB35	MTHFD1L	methylenetetrahydrofolate dehydrogenase (NADP+ dependent) 1-like	Cytoplasm	enzyme
1.413	Q9NUJ1	ABHD10	abhydrolase domain containing 10	Cytoplasm	enzyme
1.412	Q16881	TXNRD1	thioredoxin reductase 1	Cytoplasm	enzyme
1.406	Q96L91	EP400	E1A binding protein p400	Nucleus	other
1.405	Q5RKV6	EXOSC6	exosome component 6	Nucleus	other
1.402	P08962	CD63	CD63 molecule	Plasma Membrane	other
1.396	Q2M385	MPEG1	macrophage expressed 1	Cytoplasm	other
1.386	P13473	LAMP2	lysosomal associated membrane protein 2	Plasma Membrane	enzyme
1.385	P53041	PPP5C	protein phosphatase 5 catalytic subunit	Nucleus	phosphatase
1.38	Q5T160	RARS2	arginyl-tRNA synthetase 2, mitochondrial	Cytoplasm	enzyme
1.377	Q9Y606	PUS1	pseudouridylate synthase 1	Nucleus	enzyme
1.376	O15164	TRIM24	tripartite motif containing 24	Nucleus	transcription regulator
1.374	P09525	ANXA4	annexin A4	Plasma Membrane	other
1.374	Q08431	MFGE8	milk fat globule-EGF factor 8 protein	Extracellular Space	other
1.365	P32321	DCTD	dCMP deaminase	Cytoplasm	enzyme
1.363	P21397	MAOA	monoamine oxidase A	Cytoplasm	enzyme
1.36	Q99627	COPS8	COP9 signalosome subunit 8	Nucleus	other
1.356	Q96CN7	ISOC1	isochorismatase domain containing 1	Cytoplasm	enzyme
1.344	Q6YP21	KYAT3	kynurenine aminotransferase 3	Cytoplasm	enzyme
1.34	Q9BXJ9	NAA15	N(alpha)-acetyltransferase 15, NatA auxiliary subunit	Nucleus	transcription regulator
1.339	Q9P2I0	CPSF2	cleavage and polyadenylation specific factor 2	Nucleus	other
1.335	P43121	MCAM	melanoma cell adhesion molecule	Plasma Membrane	other
1.33	P21953	BCKDHB	branched chain keto acid dehydrogenase E1 subunit beta	Cytoplasm	enzyme
1.329	P50416	CPT1A	carnitine palmitoyltransferase 1A	Cytoplasm	enzyme
1.329	Q14558	PRPSAP1	phosphoribosyl pyrophosphate synthetase associated protein 1	Extracellular Space	other
1.325	P10643	C7	complement C7	Extracellular Space	other
1.317	P21333	FLNA	filamin A	Cytoplasm	other
1.315	P42126	ECI1	enoyl-CoA delta isomerase 1	Cytoplasm	enzyme
1.313	Q96RQ3	MCCC1	methylcrotonoyl-CoA carboxylase 1	Cytoplasm	enzyme
1.312	Q9Y696	CLIC4	chloride intracellular channel 4	Plasma Membrane	ion channel
1.312	Q9H8H3	METTL7A	methyltransferase like 7A	Cytoplasm	other
1.311	P24390	KDELR1	KDEL endoplasmic reticulum protein retention receptor 1	Cytoplasm	transporter
1.31	O60313	OPA1	OPA1, mitochondrial dynamin like GTPase	Cytoplasm	enzyme
1.309	Q9UDW1	UQCR10	ubiquinol-cytochrome c reductase, complex III subunit X	Cytoplasm	enzyme
1.305	Q969X5	ERGIC1	endoplasmic reticulum-golgi intermediate compartment 1	Cytoplasm	other
1.305	P13804	ETFA	electron transfer flavoprotein alpha subunit	Cytoplasm	transporter
1.304	O14925	TIMM23	translocase of inner mitochondrial membrane 23	Cytoplasm	transporter
1.299	Q9BUT1	BDH2	3-hydroxybutyrate dehydrogenase 2	Cytoplasm	enzyme
1.297	P26440	IVD	isovaleryl-CoA dehydrogenase	Cytoplasm	enzyme
1.297	Q9BTD8	RBM42	RNA binding motif protein 42	Other	other
1.293	Q86V81	ALYREF	Aly/REF export factor	Nucleus	transcription regulator
1.293	O43837	IDH3B	isocitrate dehydrogenase 3 (NAD(+)) beta	Cytoplasm	enzyme
1.293	O75880	SCO1	SCO1, cytochrome c oxidase assembly protein	Cytoplasm	other
1.292	P11498	PC	pyruvate carboxylase	Cytoplasm	enzyme
1.291	Q9BQA1	WDR77	WD repeat domain 77	Nucleus	transcription regulator
1.29	Q9NX63	CHCHD3	coiled-coil-helix-coiled-coil-helix domain containing 3	Cytoplasm	transcription regulator
1.285	Q9Y3B4	SF3B6	splicing factor 3b subunit 6	Nucleus	other
1.283	Q9H2W6	MRPL46	mitochondrial ribosomal protein L46	Cytoplasm	other
1.283	P50336	PPOX	protoporphyrinogen oxidase	Cytoplasm	enzyme
1.279	P11413	G6PD	glucose-6-phosphate dehydrogenase	Cytoplasm	enzyme
1.277	Q9UHL4	DPP7	dipeptidyl peptidase 7	Cytoplasm	peptidase
1.276	P11172	UMPS	uridine monophosphate synthetase	Cytoplasm	enzyme
1.275	O00487	PSMD14	proteasome 26S subunit, non-ATPase 14	Cytoplasm	peptidase
1.27	O15160	POLR1C	RNA polymerase I subunit C	Nucleus	enzyme
1.267	Q9C0H2	TTYH3	tweety family member 3	Plasma Membrane	ion channel
1.261	P18206	VCL	vinculin	Plasma Membrane	enzyme
1.257	Q8TBX8	PIP4K2C	phosphatidylinositol-5-phosphate 4-kinase type 2 gamma	Cytoplasm	kinase
1.255	P14927	UQCRB	ubiquinol-cytochrome c reductase binding protein	Cytoplasm	enzyme
1.251	Q9ULC3	RAB23	RAB23, member RAS oncogene family	Cytoplasm	enzyme
1.248	P33240	CSTF2	cleavage stimulation factor subunit 2	Nucleus	other
1.247	O60664	PLIN3	perilipin 3	Cytoplasm	other
1.244	Q92541	RTF1	RTF1 homolog, Paf1/RNA polymerase II complex component	Nucleus	other
1.241	P04040	CAT	catalase	Cytoplasm	enzyme
1.238	Q96T88	UHRF1	ubiquitin like with PHD and ring finger domains 1	Nucleus	transcription regulator
1.231	O60762	DPM1	dolichyl-phosphate mannosyltransferase subunit 1, catalytic	Cytoplasm	enzyme
1.23	P78316	NOP14	NOP14 nucleolar protein	Nucleus	other
1.229	P45877	PPIC	peptidylprolyl isomerase C	Cytoplasm	enzyme
1.228	Q9H9J2	MRPL44	mitochondrial ribosomal protein L44	Cytoplasm	enzyme
1.226	P07355	ANXA2	annexin A2	Plasma Membrane	other
1.223	P28838	LAP3	leucine aminopeptidase 3	Cytoplasm	peptidase
1.223	Q9P2E9	RRBP1	ribosome binding protein 1	Cytoplasm	other
1.221	Q8NFC6	BOD1L1	biorientation of chromosomes in cell division 1 like 1	Nucleus	other
1.22	Q9Y276	BCS1L	BCS1 homolog, ubiquinol-cytochrome c reductase complex chaperone	Cytoplasm	other
1.219	P00390	GSR	glutathione-disulfide reductase	Cytoplasm	enzyme
1.218	Q9UPN3	MACF1	microtubule-actin crosslinking factor 1	Cytoplasm	enzyme
1.216	Q96DH6	MSI2	musashi RNA binding protein 2	Cytoplasm	other
1.212	P39210	MPV17	MPV17, mitochondrial inner membrane protein	Cytoplasm	other
1.206	Q8WVJ2	NUDCD2	NudC domain containing 2	Cytoplasm	other
1.205	O60701	UGDH	UDP-glucose 6-dehydrogenase	Nucleus	enzyme
1.204	P82921	MRPS21	mitochondrial ribosomal protein S21	Cytoplasm	other
-1.252	P84098	RPL19	ribosomal protein L19	Cytoplasm	other
-1.252	Q969G3	SMARCE1	SWI/SNF related, matrix associated, actin dependent regulator of chromatin, subfamily e, member 1	Nucleus	transcription regulator
-1.252	O60763	USO1	USO1 vesicle transport factor	Cytoplasm	transporter
-1.253	P13073	COX4I1	cytochrome c oxidase subunit 4I1	Cytoplasm	enzyme
-1.253	Q04637	EIF4G1	eukaryotic translation initiation factor 4 gamma 1	Cytoplasm	translation regulator
-1.253	Q96QK1	VPS35	VPS35, retromer complex component	Cytoplasm	transporter
-1.254	P47813	EIF1AX	eukaryotic translation initiation factor 1A, X-linked	Cytoplasm	translation regulator
-1.254	P61970	NUTF2	nuclear transport factor 2	Nucleus	transporter
-1.254	Q8IY17	PNPLA6	patatin like phospholipase domain containing 6	Cytoplasm	enzyme
-1.254	Q9NXF1	TEX10	testis expressed 10	Nucleus	other
-1.254	Q9H832	UBE2Z	ubiquitin conjugating enzyme E2 Z	Other	other
-1.255	Q92598	HSPH1	heat shock protein family H (Hsp110) member 1	Cytoplasm	other
-1.255	Q7Z6Z7	HUWE1	HECT, UBA and WWE domain containing 1, E3 ubiquitin protein ligase	Nucleus	transcription regulator
-1.255	O00425	IGF2BP3	insulin like growth factor 2 mRNA binding protein 3	Cytoplasm	translation regulator
-1.255	O60256	PRPSAP2	phosphoribosyl pyrophosphate synthetase associated protein 2	Other	other
-1.256	P48449	LSS	lanosterol synthase	Cytoplasm	enzyme
-1.257	O00571	DDX3X	DEAD-box helicase 3, X-linked	Cytoplasm	enzyme
-1.257	Q9NSD9	FARSB	phenylalanyl-tRNA synthetase beta subunit	Cytoplasm	enzyme
-1.258	Q9H0B6	KLC2	kinesin light chain 2	Cytoplasm	other
-1.258	P17858	PFKL	phosphofructokinase, liver type	Cytoplasm	kinase
-1.258	P51571	SSR4	signal sequence receptor subunit 4	Cytoplasm	other
-1.259	Q9UJW0	DCTN4	dynactin subunit 4	Nucleus	other
-1.259	Q92820	GGH	gamma-glutamyl hydrolase	Cytoplasm	peptidase
-1.259	P49810	PSEN2	presenilin 2	Cytoplasm	peptidase
-1.26	Q9H1A4	ANAPC1	anaphase promoting complex subunit 1	Nucleus	other
-1.26	Q9UJU6	DBNL	drebrin like	Cytoplasm	other
-1.26	Q5JS54	PSMG4	proteasome assembly chaperone 4	Other	transcription regulator
-1.26	Q07955	SRSF1	serine and arginine rich splicing factor 1	Nucleus	other
-1.261	Q14203	DCTN1	dynactin subunit 1	Cytoplasm	other
-1.261	P40925	MDH1	malate dehydrogenase 1	Cytoplasm	enzyme
-1.261	Q7L0Y3	TRMT10C	tRNA methyltransferase 10C, mitochondrial RNase P subunit	Cytoplasm	enzyme
-1.262	P16152	CBR1	carbonyl reductase 1	Cytoplasm	enzyme
-1.262	P68400	CSNK2A1	casein kinase 2 alpha 1	Nucleus	kinase
-1.262	Q00341	HDLBP	high density lipoprotein binding protein	Nucleus	transporter
-1.263	Q92572	AP3S1	adaptor related protein complex 3 sigma 1 subunit	Cytoplasm	transporter
-1.263	P30040	ERP29	endoplasmic reticulum protein 29	Cytoplasm	transporter
-1.263	Q9UI09	NDUFA12	NADH:ubiquinone oxidoreductase subunit A12	Cytoplasm	enzyme
-1.263	Q8TCD5	NT5C	5', 3'-nucleotidase, cytosolic	Cytoplasm	phosphatase
-1.263	Q02818	NUCB1	nucleobindin 1	Cytoplasm	other
-1.264	P62330	ARF6	ADP ribosylation factor 6	Plasma Membrane	transporter
-1.264	P29084	GTF2E2	general transcription factor IIE subunit 2	Nucleus	transcription regulator
-1.264	Q9BUJ2	HNRNPUL1	heterogeneous nuclear ribonucleoprotein U like 1	Nucleus	other
-1.264	P08865	RPSA	ribosomal protein SA	Cytoplasm	translation regulator
-1.264	Q86Y82	STX12	syntaxin 12	Cytoplasm	other
-1.264	P63279	UBE2I	ubiquitin conjugating enzyme E2 I	Nucleus	enzyme
-1.265	Q8N1F7	NUP93	nucleoporin 93	Nucleus	other
-1.265	Q9Y4A5	TRRAP	transformation/transcription domain associated protein	Nucleus	transcription regulator
-1.266	P09651	HNRNPA1	heterogeneous nuclear ribonucleoprotein A1	Nucleus	enzyme
-1.267	P14618	PKM	pyruvate kinase, muscle	Cytoplasm	kinase
-1.268	Q9P0M9	MRPL27	mitochondrial ribosomal protein L27	Cytoplasm	other
-1.268	P49750	YLPM1	YLP motif containing 1	Nucleus	transcription regulator
-1.269	Q9Y2A7	NCKAP1	NCK associated protein 1	Plasma Membrane	other
-1.269	P61254	RPL26	ribosomal protein L26	Cytoplasm	other
-1.269	P13010	XRCC5	X-ray repair cross complementing 5	Nucleus	enzyme
-1.27	Q96T76	MMS19	MMS19 homolog, cytosolic iron-sulfur assembly component	Nucleus	transcription regulator
-1.271	P55265	ADAR	adenosine deaminase, RNA specific	Nucleus	enzyme
-1.271	Q96PK6	RBM14	RNA binding motif protein 14	Nucleus	transcription regulator
-1.272	P61163	ACTR1A	ARP1 actin-related protein 1 homolog A, centractin alpha	Cytoplasm	other
-1.272	P00491	PNP	purine nucleoside phosphorylase	Nucleus	enzyme
-1.273	Q9BVP2	GNL3	G protein nucleolar 3	Nucleus	other
-1.273	P22234	PAICS	phosphoribosylaminoimidazole carboxylase and phosphoribosylaminoimidazolesuccinocarboxamide synthase	Cytoplasm	enzyme
-1.275	Q9NRD5	PICK1	protein interacting with PRKCA 1	Cytoplasm	enzyme
-1.275	P17612	PRKACA	protein kinase cAMP-activated catalytic subunit alpha	Cytoplasm	kinase
-1.275	P40429	RPL13A	ribosomal protein L13a	Cytoplasm	other
-1.275	P50914	RPL14	ribosomal protein L14	Cytoplasm	other
-1.277	Q92878	RAD50	RAD50 double strand break repair protein	Nucleus	enzyme
-1.277	O43617	TRAPPC3	trafficking protein particle complex 3	Cytoplasm	other
-1.278	O75934	BCAS2	BCAS2, pre-mRNA processing factor	Nucleus	other
-1.278	P62081	RPS7	ribosomal protein S7	Cytoplasm	other
-1.279	Q9BTT0	ANP32E	acidic nuclear phosphoprotein 32 family member E	Nucleus	other
-1.28	Q8IY95	TMEM192	transmembrane protein 192	Cytoplasm	other
-1.281	P62879	GNB2	G protein subunit beta 2	Plasma Membrane	enzyme
-1.281	Q9H583	HEATR1	HEAT repeat containing 1	Nucleus	other
-1.281	P26640	VARS	valyl-tRNA synthetase	Cytoplasm	enzyme
-1.282	Q14444	CAPRIN1	cell cycle associated protein 1	Plasma Membrane	other
-1.282	P15880	RPS2	ribosomal protein S2	Cytoplasm	other
-1.282	O60271	SPAG9	sperm associated antigen 9	Cytoplasm	other
-1.283	O75352	MPDU1	mannose-P-dolichol utilization defect 1	Cytoplasm	other
-1.283	Q9H299	SH3BGRL3	SH3 domain binding glutamate rich protein like 3	Nucleus	other
-1.283	Q13813	SPTAN1	spectrin alpha, non-erythrocytic 1	Plasma Membrane	other
-1.284	Q08211	DHX9	DExH-box helicase 9	Nucleus	enzyme
-1.284	Q92616	GCN1	GCN1, eIF2 alpha kinase activator homolog	Cytoplasm	translation regulator
-1.284	Q9BUL9	RPP25	ribonuclease P and MRP subunit p25	Nucleus	other
-1.285	Q8WX92	NELFB	negative elongation factor complex member B	Nucleus	other
-1.285	O75569	PRKRA	protein activator of interferon induced protein kinase EIF2AK2	Cytoplasm	other
-1.285	P62753	RPS6	ribosomal protein S6	Cytoplasm	other
-1.285	O60641	SNAP91	synaptosome associated protein 91	Plasma Membrane	other
-1.285	P37840	SNCA	synuclein alpha	Cytoplasm	enzyme
-1.286	P20674	COX5A	cytochrome c oxidase subunit 5A	Cytoplasm	enzyme
-1.286	Q9H330	TMEM245	transmembrane protein 245	Other	other
-1.287	P61158	ACTR3	ARP3 actin related protein 3 homolog	Plasma Membrane	other
-1.287	P17844	DDX5	DEAD-box helicase 5	Nucleus	enzyme
-1.287	Q8TEX9	IPO4	importin 4	Nucleus	transporter
-1.287	P31153	MAT2A	methionine adenosyltransferase 2A	Cytoplasm	enzyme
-1.287	P62917	RPL8	ribosomal protein L8	Cytoplasm	other
-1.288	Q9UBE0	SAE1	SUMO1 activating enzyme subunit 1	Cytoplasm	enzyme
-1.289	P15311	EZR	ezrin	Plasma Membrane	other
-1.289	P35637	FUS	FUS RNA binding protein	Nucleus	transcription regulator
-1.289	Q16822	PCK2	phosphoenolpyruvate carboxykinase 2, mitochondrial	Cytoplasm	kinase
-1.289	P62424	RPL7A	ribosomal protein L7a	Cytoplasm	other
-1.289	P63208	SKP1	S-phase kinase associated protein 1	Nucleus	transcription regulator
-1.29	P49069	CAMLG	calcium modulating ligand	Cytoplasm	other
-1.29	Q9Y383	LUC7L2	LUC7 like 2, pre-mRNA splicing factor	Other	other
-1.29	Q15185	PTGES3	prostaglandin E synthase 3	Cytoplasm	enzyme
-1.291	O14497	ARID1A	AT-rich interaction domain 1A	Nucleus	transcription regulator
-1.291	P53004	BLVRA	biliverdin reductase A	Cytoplasm	enzyme
-1.291	Q8N5K1	CISD2	CDGSH iron sulfur domain 2	Cytoplasm	other
-1.291	P52888	THOP1	thimet oligopeptidase 1	Cytoplasm	peptidase
-1.291	Q9BV38	WDR18	WD repeat domain 18	Nucleus	other
-1.292	Q9Y3D9	MRPS23	mitochondrial ribosomal protein S23	Cytoplasm	other
-1.292	Q71U36	TUBA1A	tubulin alpha 1a	Cytoplasm	other
-1.293	Q16531	DDB1	damage specific DNA binding protein 1	Nucleus	other
-1.293	P60228	EIF3E	eukaryotic translation initiation factor 3 subunit E	Cytoplasm	other
-1.293	Q9UJC5	SH3BGRL2	SH3 domain binding glutamate rich protein like 2	Nucleus	other
-1.294	O14617	AP3D1	adaptor related protein complex 3 delta 1 subunit	Cytoplasm	transporter
-1.294	P17252	PRKCA	protein kinase C alpha	Cytoplasm	kinase
-1.294	A6NHL2	TUBAL3	tubulin alpha like 3	Other	enzyme
-1.295	Q9Y281	CFL2	cofilin 2	Extracellular Space	other
-1.295	Q13347	EIF3I	eukaryotic translation initiation factor 3 subunit I	Cytoplasm	translation regulator
-1.295	Q7Z7F7	MRPL55	mitochondrial ribosomal protein L55	Cytoplasm	other
-1.295	O43678	NDUFA2	NADH:ubiquinone oxidoreductase subunit A2	Cytoplasm	enzyme
-1.296	Q9HC07	TMEM165	transmembrane protein 165	Plasma Membrane	other
-1.297	Q9NPD3	EXOSC4	exosome component 4	Nucleus	enzyme
-1.297	Q9Y3E0	GOLT1B	golgi transport 1B	Cytoplasm	other
-1.297	Q9BZE4	GTPBP4	GTP binding protein 4	Nucleus	enzyme
-1.297	Q5BKU9	OXLD1	oxidoreductase like domain containing 1	Cytoplasm	other
-1.297	P24928	POLR2A	RNA polymerase II subunit A	Nucleus	enzyme
-1.297	P61019	RAB2A	RAB2A, member RAS oncogene family	Cytoplasm	enzyme
-1.298	P80404	ABAT	4-aminobutyrate aminotransferase	Cytoplasm	enzyme
-1.298	Q14376	GALE	UDP-galactose-4-epimerase	Cytoplasm	enzyme
-1.299	Q15121	PEA15	phosphoprotein enriched in astrocytes 15	Cytoplasm	transporter
-1.299	Q06124	PTPN11	protein tyrosine phosphatase, non-receptor type 11	Cytoplasm	phosphatase
-1.3	P26196	DDX6	DEAD-box helicase 6	Nucleus	enzyme
-1.3	P47897	QARS	glutaminyl-tRNA synthetase	Cytoplasm	enzyme
-1.3	P36578	RPL4	ribosomal protein L4	Cytoplasm	enzyme
-1.3	P54577	YARS	tyrosyl-tRNA synthetase	Cytoplasm	enzyme
-1.301	Q16775	HAGH	hydroxyacylglutathione hydrolase	Cytoplasm	enzyme
-1.301	P18124	RPL7	ribosomal protein L7	Nucleus	transcription regulator
-1.302	Q9UPQ0	LIMCH1	LIM and calponin homology domains 1	Other	other
-1.302	P16949	STMN1	stathmin 1	Cytoplasm	other
-1.303	Q9Y678	COPG1	coatomer protein complex subunit gamma 1	Cytoplasm	transporter
-1.303	P07954	FH	fumarate hydratase	Cytoplasm	enzyme
-1.304	Q15008	PSMD6	proteasome 26S subunit, non-ATPase 6	Cytoplasm	enzyme
-1.305	Q8N6L1	KRTCAP2	keratinocyte associated protein 2	Plasma Membrane	enzyme
-1.305	P62913	RPL11	ribosomal protein L11	Cytoplasm	other
-1.306	P62714	PPP2CB	protein phosphatase 2 catalytic subunit beta	Cytoplasm	phosphatase
-1.306	P62829	RPL23	ribosomal protein L23	Cytoplasm	other
-1.306	Q5SNT6	WASHC2A/WASHC2C	WASH complex subunit 2A	Cytoplasm	other
-1.307	P10515	DLAT	dihydrolipoamide S-acetyltransferase	Cytoplasm	enzyme
-1.307	Q8IXH7	NELFCD	negative elongation factor complex member C/D	Nucleus	other
-1.307	O95785	WIZ	widely interspaced zinc finger motifs	Nucleus	other
-1.308	P47756	CAPZB	capping actin protein of muscle Z-line beta subunit	Cytoplasm	other
-1.308	Q9Y295	DRG1	developmentally regulated GTP binding protein 1	Cytoplasm	other
-1.308	P61225	RAP2B	RAP2B, member of RAS oncogene family	Plasma Membrane	enzyme
-1.308	Q8WXH0	SYNE2	spectrin repeat containing nuclear envelope protein 2	Nucleus	other
-1.309	Q6P158	DHX57	DExH-box helicase 57	Extracellular Space	other
-1.309	P25685	DNAJB1	DnaJ heat shock protein family (Hsp40) member B1	Nucleus	transcription regulator
-1.309	Q8IXB1	DNAJC10	DnaJ heat shock protein family (Hsp40) member C10	Cytoplasm	enzyme
-1.309	Q96GA3	LTV1	LTV1 ribosome biogenesis factor	Other	other
-1.31	Q13724	MOGS	mannosyl-oligosaccharide glucosidase	Cytoplasm	enzyme
-1.31	P22392	NME2	NME/NM23 nucleoside diphosphate kinase 2	Nucleus	kinase
-1.31	P51148	RAB5C	RAB5C, member RAS oncogene family	Cytoplasm	enzyme
-1.31	Q92922	SMARCC1	SWI/SNF related, matrix associated, actin dependent regulator of chromatin subfamily c member 1	Nucleus	transcription regulator
-1.31	Q01082	SPTBN1	spectrin beta, non-erythrocytic 1	Plasma Membrane	other
-1.31	P07437	TUBB	tubulin beta class I	Cytoplasm	other
-1.31	P67809	YBX1	Y-box binding protein 1	Nucleus	transcription regulator
-1.311	Q2TAA2	IAH1	isoamyl acetate-hydrolyzing esterase 1 homolog	Cytoplasm	other
-1.311	Q14980	NUMA1	nuclear mitotic apparatus protein 1	Nucleus	other
-1.311	P39019	RPS19	ribosomal protein S19	Cytoplasm	other
-1.311	P62314	SNRPD1	small nuclear ribonucleoprotein D1 polypeptide	Nucleus	other
-1.311	Q9Y5L0	TNPO3	transportin 3	Cytoplasm	other
-1.311	Q9UI30	TRMT112	tRNA methyltransferase 11-2 homolog (S. cerevisiae)	Cytoplasm	enzyme
-1.314	O43324	EEF1E1	eukaryotic translation elongation factor 1 epsilon 1	Cytoplasm	translation regulator
-1.314	Q5VYK3	KIAA0368	KIAA0368	Cytoplasm	other
-1.314	Q9UHX1	PUF60	poly(U) binding splicing factor 60	Nucleus	other
-1.315	Q9Y570	PPME1	protein phosphatase methylesterase 1	Other	enzyme
-1.315	Q13148	TARDBP	TAR DNA binding protein	Nucleus	transcription regulator
-1.316	P33991	MCM4	minichromosome maintenance complex component 4	Nucleus	enzyme
-1.316	Q9BZL1	UBL5	ubiquitin like 5	Cytoplasm	other
-1.317	P12268	IMPDH2	inosine monophosphate dehydrogenase 2	Cytoplasm	enzyme
-1.317	Q8IYB3	SRRM1	serine and arginine repetitive matrix 1	Nucleus	other
-1.318	Q16543	CDC37	cell division cycle 37	Cytoplasm	kinase
-1.318	Q9Y266	NUDC	nuclear distribution C, dynein complex regulator	Cytoplasm	other
-1.32	O95490	ADGRL2	adhesion G protein-coupled receptor L2	Plasma Membrane	G-protein coupled receptor
-1.32	P20700	LMNB1	lamin B1	Nucleus	other
-1.32	P30050	RPL12	ribosomal protein L12	Nucleus	other
-1.321	P13639	EEF2	eukaryotic translation elongation factor 2	Cytoplasm	translation regulator
-1.321	Q9UBX3	SLC25A10	solute carrier family 25 member 10	Cytoplasm	transporter
-1.321	P37802	TAGLN2	transgelin 2	Cytoplasm	other
-1.322	Q9ULV4	CORO1C	coronin 1C	Cytoplasm	other
-1.322	P12004	PCNA	proliferating cell nuclear antigen	Nucleus	enzyme
-1.322	P30086	PEBP1	phosphatidylethanolamine binding protein 1	Cytoplasm	other
-1.323	P63172	DYNLT1	dynein light chain Tctex-type 1	Cytoplasm	other
-1.323	P18669	PGAM1	phosphoglycerate mutase 1	Cytoplasm	phosphatase
-1.324	P62249	RPS16	ribosomal protein S16	Cytoplasm	other
-1.324	Q15631	TSN	translin	Nucleus	other
-1.325	P33316	DUT	deoxyuridine triphosphatase	Nucleus	enzyme
-1.325	Q9NR45	NANS	N-acetylneuraminate synthase	Cytoplasm	enzyme
-1.327	P00568	AK1	adenylate kinase 1	Cytoplasm	kinase
-1.327	Q9H9P8	L2HGDH	L-2-hydroxyglutarate dehydrogenase	Cytoplasm	enzyme
-1.327	P25786	PSMA1	proteasome subunit alpha 1	Cytoplasm	peptidase
-1.328	P20042	EIF2S2	eukaryotic translation initiation factor 2 subunit beta	Cytoplasm	translation regulator
-1.328	Q9NPA8	ENY2	ENY2, transcription and export complex 2 subunit	Nucleus	transcription regulator
-1.328	Q96S97	MYADM	myeloid associated differentiation marker	Nucleus	other
-1.329	Q15125	EBP	emopamil binding protein (sterol isomerase)	Cytoplasm	enzyme
-1.329	P42766	RPL35	ribosomal protein L35	Cytoplasm	other
-1.329	O43399	TPD52L2	tumor protein D52 like 2	Cytoplasm	other
-1.33	Q13315	ATM	ATM serine/threonine kinase	Nucleus	kinase
-1.33	Q9Y5P6	GMPPB	GDP-mannose pyrophosphorylase B	Cytoplasm	enzyme
-1.331	Q8IVF4	DNAH10	dynein axonemal heavy chain 10	Cytoplasm	other
-1.331	Q96FC7	PHYHIPL	phytanoyl-CoA 2-hydroxylase interacting protein like	Cytoplasm	other
-1.332	O14802	POLR3A	RNA polymerase III subunit A	Nucleus	enzyme
-1.332	Q15424	SAFB	scaffold attachment factor B	Nucleus	other
-1.333	P25205	MCM3	minichromosome maintenance complex component 3	Nucleus	enzyme
-1.333	P14174	MIF	macrophage migration inhibitory factor (glycosylation-inhibiting factor)	Extracellular Space	cytokine
-1.333	O43290	SART1	squamous cell carcinoma antigen recognized by T-cells 1	Nucleus	other
-1.334	P55036	PSMD4	proteasome 26S subunit, non-ATPase 4	Cytoplasm	other
-1.335	Q9C0B1	FTO	FTO, alpha-ketoglutarate dependent dioxygenase	Nucleus	enzyme
-1.336	Q7Z3K3	POGZ	pogo transposable element derived with ZNF domain	Nucleus	enzyme
-1.336	O75494	SRSF10	serine and arginine rich splicing factor 10	Nucleus	other
-1.337	P60866	RPS20	ribosomal protein S20	Cytoplasm	other
-1.339	P05023	ATP1A1	ATPase Na+/K+ transporting subunit alpha 1	Plasma Membrane	transporter
-1.339	O95197	RTN3	reticulon 3	Cytoplasm	other
-1.34	P05556	ITGB1	integrin subunit beta 1	Plasma Membrane	transmembrane receptor
-1.341	P54920	NAPA	NSF attachment protein alpha	Cytoplasm	transporter
-1.342	Q9BTV4	TMEM43	transmembrane protein 43	Nucleus	other
-1.342	Q04917	YWHAH	tyrosine 3-monooxygenase/tryptophan 5-monooxygenase activation protein eta	Cytoplasm	transcription regulator
-1.343	P61923	COPZ1	coatomer protein complex subunit zeta 1	Cytoplasm	transporter
-1.343	Q96T51	RUFY1	RUN and FYVE domain containing 1	Cytoplasm	transporter
-1.343	Q9UMS6	SYNPO2	synaptopodin 2	Cytoplasm	other
-1.344	P38606	ATP6V1A	ATPase H+ transporting V1 subunit A	Plasma Membrane	transporter
-1.344	O95104	SCAF4	SR-related CTD associated factor 4	Nucleus	other
-1.345	Q9C0C9	UBE2O	ubiquitin conjugating enzyme E2 O	Nucleus	enzyme
-1.346	Q13045	FLII	FLII, actin remodeling protein	Nucleus	other
-1.346	Q8NCW5	NAXE	NAD(P)HX epimerase	Extracellular Space	enzyme
-1.347	Q9Y237	PIN4	peptidylprolyl cis/trans isomerase, NIMA-interacting 4	Nucleus	enzyme
-1.347	O14662	STX16	syntaxin 16	Cytoplasm	transporter
-1.348	P04075	ALDOA	aldolase, fructose-bisphosphate A	Cytoplasm	enzyme
-1.348	Q15291	RBBP5	RB binding protein 5, histone lysine methyltransferase complex subunit	Nucleus	enzyme
-1.349	P55263	ADK	adenosine kinase	Nucleus	kinase
-1.349	Q9Y5A7	NUB1	negative regulator of ubiquitin like proteins 1	Nucleus	other
-1.35	P43686	PSMC4	proteasome 26S subunit, ATPase 4	Nucleus	peptidase
-1.35	P04818	TYMS	thymidylate synthetase	Nucleus	enzyme
-1.351	Q96QR8	PURB	purine rich element binding protein B	Nucleus	transcription regulator
-1.352	P42694	HELZ	helicase with zinc finger	Nucleus	enzyme
-1.353	Q9Y6C2	EMILIN1	elastin microfibril interfacer 1	Extracellular Space	other
-1.353	P35754	GLRX	glutaredoxin	Cytoplasm	enzyme
-1.353	Q719H9	KCTD1	potassium channel tetramerization domain containing 1	Nucleus	transcription regulator
-1.353	Q9BSC4	NOL10	nucleolar protein 10	Nucleus	other
-1.354	P36543	ATP6V1E1	ATPase H+ transporting V1 subunit E1	Cytoplasm	transporter
-1.354	Q12789	GTF3C1	general transcription factor IIIC subunit 1	Nucleus	transcription regulator
-1.355	Q4G0J3	LARP7	La ribonucleoprotein domain family member 7	Nucleus	other
-1.355	Q15031	LARS2	leucyl-tRNA synthetase 2, mitochondrial	Cytoplasm	enzyme
-1.355	Q14197	MRPL58	mitochondrial ribosomal protein L58	Cytoplasm	enzyme
-1.355	Q9H490	PIGU	phosphatidylinositol glycan anchor biosynthesis class U	Cytoplasm	enzyme
-1.355	P23246	SFPQ	splicing factor proline and glutamine rich	Nucleus	other
-1.356	P52735	VAV2	vav guanine nucleotide exchange factor 2	Cytoplasm	transcription regulator
-1.357	P15121	AKR1B1	aldo-keto reductase family 1 member B	Cytoplasm	enzyme
-1.357	P51398	DAP3	death associated protein 3	Cytoplasm	other
-1.357	O43708	GSTZ1	glutathione S-transferase zeta 1	Cytoplasm	enzyme
-1.358	Q5VW32	BROX	BRO1 domain and CAAX motif containing	Cytoplasm	other
-1.358	P07203	GPX1	glutathione peroxidase 1	Cytoplasm	enzyme
-1.358	P68366	TUBA4A	tubulin alpha 4a	Cytoplasm	other
-1.359	P60981	DSTN	destrin, actin depolymerizing factor	Cytoplasm	other
-1.359	Q13177	PAK2	p21 (RAC1) activated kinase 2	Cytoplasm	kinase
-1.359	P51809	VAMP7	vesicle associated membrane protein 7	Cytoplasm	transporter
-1.361	P12036	NEFH	neurofilament heavy	Cytoplasm	other
-1.361	P05386	RPLP1	ribosomal protein lateral stalk subunit P1	Cytoplasm	other
-1.361	Q9NRG7	SDR39U1	short chain dehydrogenase/reductase family 39U member 1	Nucleus	other
-1.362	P11586	MTHFD1	methylenetetrahydrofolate dehydrogenase, cyclohydrolase and formyltetrahydrofolate synthetase 1	Cytoplasm	enzyme
-1.362	P62910	RPL32	ribosomal protein L32	Cytoplasm	other
-1.362	Q13243	SRSF5	serine and arginine rich splicing factor 5	Nucleus	other
-1.363	P26378	ELAVL4	ELAV like RNA binding protein 4	Cytoplasm	other
-1.364	O15144	ARPC2	actin related protein 2/3 complex subunit 2	Cytoplasm	other
-1.364	O15371	EIF3D	eukaryotic translation initiation factor 3 subunit D	Cytoplasm	other
-1.364	Q8IUD2	ERC1	ELKS/RAB6-interacting/CAST family member 1	Cytoplasm	other
-1.365	P20290	BTF3	basic transcription factor 3	Nucleus	transcription regulator
-1.365	P28331	NDUFS1	NADH:ubiquinone oxidoreductase core subunit S1	Cytoplasm	enzyme
-1.365	P62854	RPS26	ribosomal protein S26	Cytoplasm	other
-1.366	P14324	FDPS	farnesyl diphosphate synthase	Cytoplasm	enzyme
-1.366	Q15437	SEC23B	Sec23 homolog B, coat complex II component	Extracellular Space	transporter
-1.367	P53680	AP2S1	adaptor related protein complex 2 sigma 1 subunit	Cytoplasm	transporter
-1.367	P57737	CORO7/CORO7-PAM16	coronin 7	Cytoplasm	other
-1.367	P04080	CSTB	cystatin B	Cytoplasm	peptidase
-1.367	P12956	XRCC6	X-ray repair cross complementing 6	Nucleus	enzyme
-1.369	P37235	HPCAL1	hippocalcin like 1	Cytoplasm	other
-1.369	Q8IWA0	WDR75	WD repeat domain 75	Nucleus	other
-1.37	Q4G0N4	NADK2	NAD kinase 2, mitochondrial	Cytoplasm	kinase
-1.37	Q8IZL8	PELP1	proline, glutamate and leucine rich protein 1	Nucleus	other
-1.371	Q9NP97	DYNLRB1	dynein light chain roadblock-type 1	Cytoplasm	other
-1.372	P26641	EEF1G	eukaryotic translation elongation factor 1 gamma	Cytoplasm	translation regulator
-1.372	P62993	GRB2	growth factor receptor bound protein 2	Cytoplasm	kinase
-1.373	P05067	APP	amyloid beta precursor protein	Plasma Membrane	other
-1.373	Q8WUX9	CHMP7	charged multivesicular body protein 7	Cytoplasm	transporter
-1.373	Q9BU23	LMF2	lipase maturation factor 2	Other	other
-1.373	Q9UBU9	NXF1	nuclear RNA export factor 1	Nucleus	transporter
-1.374	P10606	COX5B	cytochrome c oxidase subunit 5B	Cytoplasm	enzyme
-1.374	O60610	DIAPH1	diaphanous related formin 1	Plasma Membrane	other
-1.374	Q8WUM4	PDCD6IP	programmed cell death 6 interacting protein	Cytoplasm	other
-1.374	Q7KZF4	SND1	staphylococcal nuclease and tudor domain containing 1	Nucleus	enzyme
-1.375	Q13617	CUL2	cullin 2	Nucleus	enzyme
-1.375	Q16850	CYP51A1	cytochrome P450 family 51 subfamily A member 1	Cytoplasm	enzyme
-1.376	Q07866	KLC1	kinesin light chain 1	Cytoplasm	other
-1.376	P62841	RPS15	ribosomal protein S15	Cytoplasm	other
-1.376	O76094	SRP72	signal recognition particle 72	Nucleus	kinase
-1.377	Q96A23	CPNE4	copine 4	Cytoplasm	other
-1.377	Q13405	MRPL49	mitochondrial ribosomal protein L49	Cytoplasm	enzyme
-1.377	P42345	MTOR	mechanistic target of rapamycin	Nucleus	kinase
-1.379	P31150	GDI1	GDP dissociation inhibitor 1	Cytoplasm	other
-1.379	Q9UNK0	STX8	syntaxin 8	Plasma Membrane	other
-1.38	Q9NRN7	AASDHPPT	aminoadipate-semialdehyde dehydrogenase-phosphopantetheinyl transferase	Cytoplasm	enzyme
-1.38	Q9BQ39	DDX50	DExD-box helicase 50	Nucleus	enzyme
-1.38	P09661	SNRPA1	small nuclear ribonucleoprotein polypeptide A'	Nucleus	other
-1.382	Q9NPQ8	RIC8A	RIC8 guanine nucleotide exchange factor A	Cytoplasm	other
-1.383	P46821	MAP1B	microtubule associated protein 1B	Cytoplasm	other
-1.384	Q01658	DR1	down-regulator of transcription 1	Nucleus	transcription regulator
-1.387	Q9NQW7	XPNPEP1	X-prolyl aminopeptidase 1	Cytoplasm	peptidase
-1.389	Q8WXX5	DNAJC9	DnaJ heat shock protein family (Hsp40) member C9	Nucleus	other
-1.389	Q9UM54	MYO6	myosin VI	Cytoplasm	other
-1.389	P78527	PRKDC	protein kinase, DNA-activated, catalytic polypeptide	Nucleus	kinase
-1.39	O60306	AQR	aquarius intron-binding spliceosomal factor	Nucleus	other
-1.39	Q9H7Z7	PTGES2	prostaglandin E synthase 2	Cytoplasm	transcription regulator
-1.39	Q15477	SKIV2L	Ski2 like RNA helicase	Nucleus	enzyme
-1.391	P60709	ACTB	actin beta	Cytoplasm	other
-1.391	P78559	MAP1A	microtubule associated protein 1A	Cytoplasm	other
-1.391	P33993	MCM7	minichromosome maintenance complex component 7	Nucleus	enzyme
-1.392	Q96AG4	LRRC59	leucine rich repeat containing 59	Cytoplasm	other
-1.393	P18858	LIG1	DNA ligase 1	Nucleus	enzyme
-1.393	P49902	NT5C2	5'-nucleotidase, cytosolic II	Cytoplasm	phosphatase
-1.394	Q96F85	CNRIP1	cannabinoid receptor interacting protein 1	Extracellular Space	other
-1.394	Q5T8P6	RBM26	RNA binding motif protein 26	Other	other
-1.394	P53007	SLC25A1	solute carrier family 25 member 1	Other	transporter
-1.394	Q9Y3F4	STRAP	serine/threonine kinase receptor associated protein	Plasma Membrane	other
-1.394	Q93008	USP9X	ubiquitin specific peptidase 9, X-linked	Plasma Membrane	peptidase
-1.395	Q92769	HDAC2	histone deacetylase 2	Nucleus	transcription regulator
-1.396	O43826	SLC37A4	solute carrier family 37 member 4	Cytoplasm	transporter
-1.397	Q86U86	PBRM1	polybromo 1	Nucleus	other
-1.398	Q9P287	BCCIP	BRCA2 and CDKN1A interacting protein	Nucleus	other
-1.398	Q9H7B2	RPF2	ribosome production factor 2 homolog	Nucleus	other
-1.398	Q14683	SMC1A	structural maintenance of chromosomes 1A	Nucleus	transporter
-1.399	Q07157	TJP1	tight junction protein 1	Plasma Membrane	other
-1.4	A6NHQ2	FBLL1	fibrillarin-like 1	Nucleus	other
-1.4	P61457	PCBD1	pterin-4 alpha-carbinolamine dehydratase 1	Nucleus	transcription regulator
-1.401	Q8WWM9	CYGB	cytoglobin	Cytoplasm	transporter
-1.401	P31040	SDHA	succinate dehydrogenase complex flavoprotein subunit A	Cytoplasm	enzyme
-1.401	Q99805	TM9SF2	transmembrane 9 superfamily member 2	Plasma Membrane	transporter
-1.402	Q9BWM7	SFXN3	sideroflexin 3	Cytoplasm	transporter
-1.403	A5YKK6	CNOT1	CCR4-NOT transcription complex subunit 1	Cytoplasm	other
-1.403	O95837	GNA14	G protein subunit alpha 14	Plasma Membrane	enzyme
-1.404	O00154	ACOT7	acyl-CoA thioesterase 7	Cytoplasm	enzyme
-1.405	Q5SSJ5	HP1BP3	heterochromatin protein 1 binding protein 3	Nucleus	other
-1.405	Q09161	NCBP1	nuclear cap binding protein subunit 1	Nucleus	other
-1.406	Q8TAT6	NPLOC4	NPL4 homolog, ubiquitin recognition factor	Nucleus	other
-1.406	Q6UXD5	SEZ6L2	seizure related 6 homolog like 2	Cytoplasm	other
-1.407	Q9UHB9	SRP68	signal recognition particle 68	Nucleus	other
-1.407	Q9UNX4	WDR3	WD repeat domain 3	Cytoplasm	other
-1.408	P63010	AP2B1	adaptor related protein complex 2 beta 1 subunit	Plasma Membrane	transporter
-1.408	Q9NR30	DDX21	DExD-box helicase 21	Nucleus	enzyme
-1.408	Q92544	TM9SF4	transmembrane 9 superfamily member 4	Cytoplasm	transporter
-1.409	Q92896	GLG1	golgi glycoprotein 1	Cytoplasm	other
-1.409	O60831	PRAF2	PRA1 domain family member 2	Other	other
-1.409	Q15637	SF1	splicing factor 1	Nucleus	transcription regulator
-1.411	Q99426	TBCB	tubulin folding cofactor B	Cytoplasm	other
-1.412	Q99700	ATXN2	ataxin 2	Nucleus	other
-1.412	Q14254	FLOT2	flotillin 2	Plasma Membrane	other
-1.412	Q68D91	MBLAC2	metallo-beta-lactamase domain containing 2	Cytoplasm	other
-1.412	Q9P258	RCC2	regulator of chromosome condensation 2	Nucleus	other
-1.413	Q9H2U1	DHX36	DEAH-box helicase 36	Cytoplasm	enzyme
-1.413	Q96C19	EFHD2	EF-hand domain family member D2	Other	other
-1.413	P14649	MYL6B	myosin light chain 6B	Cytoplasm	other
-1.414	O60832	DKC1	dyskerin pseudouridine synthase 1	Nucleus	enzyme
-1.414	P13647	KRT5	keratin 5	Cytoplasm	other
-1.415	P48739	PITPNB	phosphatidylinositol transfer protein beta	Cytoplasm	transporter
-1.416	O00422	SAP18	Sin3A associated protein 18	Nucleus	transcription regulator
-1.417	O95299	NDUFA10	NADH:ubiquinone oxidoreductase subunit A10	Cytoplasm	transporter
-1.418	P11171	EPB41	erythrocyte membrane protein band 4.1	Plasma Membrane	other
-1.418	O43447	PPIH	peptidylprolyl isomerase H	Nucleus	enzyme
-1.418	Q9Y3A5	SBDS	SBDS, ribosome maturation factor	Nucleus	other
-1.419	P49327	FASN	fatty acid synthase	Cytoplasm	enzyme
-1.42	Q5JRA6	MIA3	MIA family member 3, ER export factor	Cytoplasm	transporter
-1.421	Q63HM9	PLCXD3	phosphatidylinositol specific phospholipase C X domain containing 3	Other	other
-1.421	Q13885	TUBB2A	tubulin beta 2A class IIa	Cytoplasm	other
-1.422	P56545	CTBP2	C-terminal binding protein 2	Nucleus	transcription regulator
-1.424	Q12904	AIMP1	aminoacyl tRNA synthetase complex interacting multifunctional protein 1	Extracellular Space	cytokine
-1.424	Q99471	PFDN5	prefoldin subunit 5	Nucleus	transcription regulator
-1.424	Q16851	UGP2	UDP-glucose pyrophosphorylase 2	Cytoplasm	enzyme
-1.425	P52657	GTF2A2	general transcription factor IIA subunit 2	Nucleus	transcription regulator
-1.426	P57678	GEMIN4	gem nuclear organelle associated protein 4	Nucleus	other
-1.427	Q16795	NDUFA9	NADH:ubiquinone oxidoreductase subunit A9	Cytoplasm	enzyme
-1.427	Q16517	NNAT	neuronatin	Plasma Membrane	transporter
-1.427	Q53GS9	USP39	ubiquitin specific peptidase 39	Nucleus	peptidase
-1.428	P21281	ATP6V1B2	ATPase H+ transporting V1 subunit B2	Cytoplasm	transporter
-1.428	Q86UE4	MTDH	metadherin	Cytoplasm	transcription regulator
-1.428	Q14CX7	NAA25	N(alpha)-acetyltransferase 25, NatB auxiliary subunit	Cytoplasm	other
-1.43	Q13526	PIN1	peptidylprolyl cis/trans isomerase, NIMA-interacting 1	Nucleus	enzyme
-1.431	O60716	CTNND1	catenin delta 1	Nucleus	other
-1.431	P50150	GNG4	G protein subunit gamma 4	Plasma Membrane	enzyme
-1.431	Q7L099	RUFY3	RUN and FYVE domain containing 3	Plasma Membrane	other
-1.432	P00403	MT-CO2	cytochrome c oxidase subunit II	Cytoplasm	enzyme
-1.433	Q9H2P0	ADNP	activity dependent neuroprotector homeobox	Nucleus	transcription regulator
-1.433	Q8WUM0	NUP133	nucleoporin 133	Nucleus	transporter
-1.434	Q8N766	EMC1	ER membrane protein complex subunit 1	Plasma Membrane	other
-1.434	P15927	RPA2	replication protein A2	Nucleus	other
-1.435	P08758	ANXA5	annexin A5	Plasma Membrane	transporter
-1.435	P62333	PSMC6	proteasome 26S subunit, ATPase 6	Nucleus	peptidase
-1.436	Q7KZ85	SUPT6H	SPT6 homolog, histone chaperone	Nucleus	transcription regulator
-1.437	Q8IX01	SUGP2	SURP and G-patch domain containing 2	Nucleus	other
-1.438	Q9BR76	CORO1B	coronin 1B	Cytoplasm	other
-1.438	P47914	RPL29	ribosomal protein L29	Cytoplasm	other
-1.439	Q96AE4	FUBP1	far upstream element binding protein 1	Nucleus	transcription regulator
-1.439	P42224	STAT1	signal transducer and activator of transcription 1	Nucleus	transcription regulator
-1.44	O75489	NDUFS3	NADH:ubiquinone oxidoreductase core subunit S3	Cytoplasm	enzyme
-1.44	O00592	PODXL	podocalyxin like	Plasma Membrane	kinase
-1.441	O60783	MRPS14	mitochondrial ribosomal protein S14	Cytoplasm	other
-1.441	Q9H6R4	NOL6	nucleolar protein 6	Nucleus	other
-1.441	Q5JTV8	TOR1AIP1	torsin 1A interacting protein 1	Nucleus	other
-1.443	P36873	PPP1CC	protein phosphatase 1 catalytic subunit gamma	Nucleus	phosphatase
-1.444	O95782	AP2A1	adaptor related protein complex 2 alpha 1 subunit	Cytoplasm	transporter
-1.444	O43795	MYO1B	myosin IB	Cytoplasm	enzyme
-1.446	Q6PGP7	TTC37	tetratricopeptide repeat domain 37	Nucleus	other
-1.447	Q6FI81	CIAPIN1	cytokine induced apoptosis inhibitor 1	Cytoplasm	other
-1.447	Q9H7N4	SCAF1	SR-related CTD associated factor 1	Extracellular Space	other
-1.448	Q96HE7	ERO1A	endoplasmic reticulum oxidoreductase 1 alpha	Cytoplasm	enzyme
-1.448	Q15435	PPP1R7	protein phosphatase 1 regulatory subunit 7	Nucleus	phosphatase
-1.448	P35268	RPL22	ribosomal protein L22	Nucleus	other
-1.449	Q96KA5	CLPTM1L	CLPTM1 like	Other	other
-1.449	P51114	FXR1	FMR1 autosomal homolog 1	Cytoplasm	other
-1.45	P50148	GNAQ	G protein subunit alpha q	Plasma Membrane	enzyme
-1.45	P40692	MLH1	mutL homolog 1	Nucleus	enzyme
-1.451	O75306	NDUFS2	NADH:ubiquinone oxidoreductase core subunit S2	Cytoplasm	enzyme
-1.451	P60891	PRPS1	phosphoribosyl pyrophosphate synthetase 1	Cytoplasm	kinase
-1.452	Q9HB71	CACYBP	calcyclin binding protein	Nucleus	other
-1.452	Q14204	DYNC1H1	dynein cytoplasmic 1 heavy chain 1	Cytoplasm	peptidase
-1.453	Q12765	SCRN1	secernin 1	Cytoplasm	other
-1.454	Q9UBQ7	GRHPR	glyoxylate and hydroxypyruvate reductase	Cytoplasm	enzyme
-1.455	P78330	PSPH	phosphoserine phosphatase	Cytoplasm	phosphatase
-1.456	Q5T1M5	FKBP15	FK506 binding protein 15	Plasma Membrane	enzyme
-1.457	Q14566	MCM6	minichromosome maintenance complex component 6	Nucleus	enzyme
-1.457	Q9BT73	PSMG3	proteasome assembly chaperone 3	Other	other
-1.457	Q96J01	THOC3	THO complex 3	Nucleus	other
-1.457	Q15785	TOMM34	translocase of outer mitochondrial membrane 34	Cytoplasm	other
-1.459	Q9Y613	FHOD1	formin homology 2 domain containing 1	Cytoplasm	other
-1.46	Q99653	CHP1	calcineurin like EF-hand protein 1	Cytoplasm	transporter
-1.461	P52907	CAPZA1	capping actin protein of muscle Z-line alpha subunit 1	Cytoplasm	other
-1.461	P51858	HDGF	heparin binding growth factor	Extracellular Space	growth factor
-1.462	Q6UN15	FIP1L1	factor interacting with PAPOLA and CPSF1	Nucleus	other
-1.464	O00170	AIP	aryl hydrocarbon receptor interacting protein	Nucleus	transcription regulator
-1.464	Q96JM3	CHAMP1	chromosome alignment maintaining phosphoprotein 1	Nucleus	other
-1.464	Q8NB37	GATD1	glutamine amidotransferase like class 1 domain containing 1	Cytoplasm	other
-1.466	Q14978	NOLC1	nucleolar and coiled-body phosphoprotein 1	Nucleus	transcription regulator
-1.467	P43246	MSH2	mutS homolog 2	Nucleus	enzyme
-1.467	O60264	SMARCA5	SWI/SNF related, matrix associated, actin dependent regulator of chromatin, subfamily a, member 5	Nucleus	transcription regulator
-1.467	Q12788	TBL3	transducin beta like 3	Cytoplasm	peptidase
-1.468	Q9NZL4	HSPBP1	HSPA (Hsp70) binding protein 1	Cytoplasm	other
-1.468	P19387	POLR2C	RNA polymerase II subunit C	Nucleus	enzyme
-1.469	Q9NR09	BIRC6	baculoviral IAP repeat containing 6	Cytoplasm	enzyme
-1.469	P51531	SMARCA2	SWI/SNF related, matrix associated, actin dependent regulator of chromatin, subfamily a, member 2	Nucleus	transcription regulator
-1.47	Q9P2K5	MYEF2	myelin expression factor 2	Nucleus	transcription regulator
-1.474	Q9Y3P9	RABGAP1	RAB GTPase activating protein 1	Cytoplasm	other
-1.475	Q53GQ0	HSD17B12	hydroxysteroid 17-beta dehydrogenase 12	Cytoplasm	enzyme
-1.476	Q8WYP5	AHCTF1	AT-hook containing transcription factor 1	Nucleus	transcription regulator
-1.476	Q8TAQ2	SMARCC2	SWI/SNF related, matrix associated, actin dependent regulator of chromatin subfamily c member 2	Nucleus	transcription regulator
-1.477	Q9UHB6	LIMA1	LIM domain and actin binding 1	Cytoplasm	other
-1.479	Q9H9A6	LRRC40	leucine rich repeat containing 40	Nucleus	other
-1.479	O43396	TXNL1	thioredoxin like 1	Cytoplasm	enzyme
-1.481	P19525	EIF2AK2	eukaryotic translation initiation factor 2 alpha kinase 2	Cytoplasm	kinase
-1.482	Q9Y5S2	CDC42BPB	CDC42 binding protein kinase beta	Cytoplasm	kinase
-1.482	Q96PZ0	PUS7	pseudouridylate synthase 7 (putative)	Other	other
-1.484	Q14739	LBR	lamin B receptor	Nucleus	enzyme
-1.484	Q16576	RBBP7	RB binding protein 7, chromatin remodeling factor	Nucleus	transcription regulator
-1.485	P0C0S5	H2AFZ	H2A histone family member Z	Nucleus	other
-1.485	P33176	KIF5B	kinesin family member 5B	Cytoplasm	other
-1.485	O43172	PRPF4	pre-mRNA processing factor 4	Nucleus	other
-1.485	Q9UM00	TMCO1	transmembrane and coiled-coil domains 1	Cytoplasm	ion channel
-1.486	Q8WUY1	THEM6	thioesterase superfamily member 6	Other	other
-1.487	P27816	MAP4	microtubule associated protein 4	Cytoplasm	other
-1.488	Q93050	ATP6V0A1	ATPase H+ transporting V0 subunit a1	Cytoplasm	transporter
-1.488	Q4G0F5	VPS26B	VPS26, retromer complex component B	Cytoplasm	transporter
-1.491	Q00688	FKBP3	FK506 binding protein 3	Nucleus	enzyme
-1.491	P09874	PARP1	poly(ADP-ribose) polymerase 1	Nucleus	enzyme
-1.492	Q9NQC3	RTN4	reticulon 4	Cytoplasm	other
-1.495	P55209	NAP1L1	nucleosome assembly protein 1 like 1	Nucleus	other
-1.496	P00167	CYB5A	cytochrome b5 type A	Cytoplasm	enzyme
-1.496	P35249	RFC4	replication factor C subunit 4	Nucleus	other
-1.497	P56182	RRP1	ribosomal RNA processing 1	Nucleus	other
-1.498	P20645	M6PR	mannose-6-phosphate receptor, cation dependent	Cytoplasm	transporter
-1.5	P23588	EIF4B	eukaryotic translation initiation factor 4B	Cytoplasm	translation regulator
-1.501	Q8IY37	DHX37	DEAH-box helicase 37	Nucleus	enzyme
-1.501	Q09028	RBBP4	RB binding protein 4, chromatin remodeling factor	Nucleus	enzyme
-1.502	P82979	SARNP	SAP domain containing ribonucleoprotein	Nucleus	transcription regulator
-1.503	Q9NX58	LYAR	Ly1 antibody reactive	Plasma Membrane	other
-1.503	P11166	SLC2A1	solute carrier family 2 member 1	Plasma Membrane	transporter
-1.506	P52701	MSH6	mutS homolog 6	Nucleus	enzyme
-1.506	P22061	PCMT1	protein-L-isoaspartate (D-aspartate) O-methyltransferase	Cytoplasm	enzyme
-1.507	Q9P2R3	ANKFY1	ankyrin repeat and FYVE domain containing 1	Cytoplasm	transcription regulator
-1.508	P51610	HCFC1	host cell factor C1	Nucleus	transcription regulator
-1.511	Q15819	UBE2V2	ubiquitin conjugating enzyme E2 V2	Cytoplasm	enzyme
-1.514	Q7Z7K6	CENPV	centromere protein V	Nucleus	other
-1.515	Q13367	AP3B2	adaptor related protein complex 3 beta 2 subunit	Cytoplasm	transporter
-1.515	O15357	INPPL1	inositol polyphosphate phosphatase like 1	Cytoplasm	phosphatase
-1.515	O15258	RER1	retention in endoplasmic reticulum sorting receptor 1	Cytoplasm	other
-1.516	Q9UBC2	EPS15L1	epidermal growth factor receptor pathway substrate 15 like 1	Plasma Membrane	other
-1.517	Q7L1Q6	BZW1	basic leucine zipper and W2 domains 1	Cytoplasm	translation regulator
-1.517	Q86UK7	ZNF598	zinc finger protein 598	Extracellular Space	enzyme
-1.518	P11387	TOP1	topoisomerase (DNA) I	Nucleus	enzyme
-1.521	P68104	EEF1A1	eukaryotic translation elongation factor 1 alpha 1	Cytoplasm	translation regulator
-1.521	P49915	GMPS	guanine monophosphate synthase	Nucleus	enzyme
-1.521	P15884	TCF4	transcription factor 4	Nucleus	transcription regulator
-1.522	P51532	SMARCA4	SWI/SNF related, matrix associated, actin dependent regulator of chromatin, subfamily a, member 4	Nucleus	transcription regulator
-1.522	O75347	TBCA	tubulin folding cofactor A	Cytoplasm	other
-1.523	O14744	PRMT5	protein arginine methyltransferase 5	Cytoplasm	enzyme
-1.525	Q96JQ0	DCHS1	dachsous cadherin-related 1	Plasma Membrane	other
-1.525	Q7Z7H8	MRPL10	mitochondrial ribosomal protein L10	Cytoplasm	other
-1.525	P53999	SUB1	SUB1 homolog, transcriptional regulator	Nucleus	transcription regulator
-1.528	O43929	ORC4	origin recognition complex subunit 4	Nucleus	other
-1.53	Q9H857	NT5DC2	5'-nucleotidase domain containing 2	Cytoplasm	other
-1.531	P04350	TUBB4A	tubulin beta 4A class IVa	Cytoplasm	other
-1.532	Q9HB07	C12orf10	chromosome 12 open reading frame 10	Nucleus	other
-1.533	P23434	GCSH	glycine cleavage system protein H	Cytoplasm	enzyme
-1.535	Q9H773	DCTPP1	dCTP pyrophosphatase 1	Cytoplasm	enzyme
-1.535	Q12959	DLG1	discs large MAGUK scaffold protein 1	Plasma Membrane	kinase
-1.535	P35251	RFC1	replication factor C subunit 1	Nucleus	transcription regulator
-1.536	O14656	TOR1A	torsin family 1 member A	Cytoplasm	enzyme
-1.537	P04062	GBA	glucosylceramidase beta	Cytoplasm	enzyme
-1.537	P43487	RANBP1	RAN binding protein 1	Nucleus	other
-1.538	P09455	RBP1	retinol binding protein 1	Extracellular Space	transporter
-1.538	Q96JJ7	TMX3	thioredoxin related transmembrane protein 3	Cytoplasm	enzyme
-1.539	P23381	WARS	tryptophanyl-tRNA synthetase	Cytoplasm	enzyme
-1.54	P35269	GTF2F1	general transcription factor IIF subunit 1	Nucleus	transcription regulator
-1.541	Q8NBJ5	COLGALT1	collagen beta(1-O)galactosyltransferase 1	Cytoplasm	enzyme
-1.541	Q96ME7	ZNF512	zinc finger protein 512	Nucleus	other
-1.542	O00233	PSMD9	proteasome 26S subunit, non-ATPase 9	Cytoplasm	transcription regulator
-1.544	P49736	MCM2	minichromosome maintenance complex component 2	Nucleus	enzyme
-1.546	P84095	RHOG	ras homolog family member G	Cytoplasm	enzyme
-1.548	P60953	CDC42	cell division cycle 42	Cytoplasm	enzyme
-1.548	P21266	GSTM3	glutathione S-transferase mu 3	Cytoplasm	enzyme
-1.55	O00116	AGPS	alkylglycerone phosphate synthase	Cytoplasm	enzyme
-1.55	Q9Y5B9	SUPT16H	SPT16 homolog, facilitates chromatin remodeling subunit	Nucleus	transcription regulator
-1.551	Q08AD1	CAMSAP2	calmodulin regulated spectrin associated protein family member 2	Cytoplasm	other
-1.551	O14531	DPYSL4	dihydropyrimidinase like 4	Cytoplasm	enzyme
-1.555	P39748	FEN1	flap structure-specific endonuclease 1	Nucleus	enzyme
-1.558	Q14839	CHD4	chromodomain helicase DNA binding protein 4	Nucleus	enzyme
-1.559	Q7Z739	YTHDF3	YTH N6-methyladenosine RNA binding protein 3	Cytoplasm	other
-1.561	Q09666	AHNAK	AHNAK nucleoprotein	Nucleus	other
-1.561	Q7Z2W4	ZC3HAV1	zinc finger CCCH-type containing, antiviral 1	Plasma Membrane	other
-1.562	P02545	LMNA	lamin A/C	Nucleus	other
-1.563	P41223	BUD31	BUD31 homolog	Nucleus	transcription regulator
-1.563	O75116	ROCK2	Rho associated coiled-coil containing protein kinase 2	Cytoplasm	kinase
-1.565	O75175	CNOT3	CCR4-NOT transcription complex subunit 3	Cytoplasm	other
-1.567	Q9NZ01	TECR	trans-2,3-enoyl-CoA reductase	Plasma Membrane	enzyme
-1.569	P14550	AKR1A1	aldo-keto reductase family 1 member A1	Cytoplasm	enzyme
-1.569	O75531	BANF1	barrier to autointegration factor 1	Nucleus	other
-1.569	Q16799	RTN1	reticulon 1	Cytoplasm	other
-1.569	P43897	TSFM	Ts translation elongation factor, mitochondrial	Cytoplasm	translation regulator
-1.571	P14621	ACYP2	acylphosphatase 2	Cytoplasm	enzyme
-1.573	Q9UN86	G3BP2	G3BP stress granule assembly factor 2	Cytoplasm	enzyme
-1.573	Q9NQ29	LUC7L	LUC7 like	Nucleus	other
-1.574	Q9H1E5	TMX4	thioredoxin related transmembrane protein 4	Cytoplasm	enzyme
-1.575	Q12860	CNTN1	contactin 1	Plasma Membrane	enzyme
-1.575	P16403	HIST1H1C	histone cluster 1 H1 family member c	Nucleus	other
-1.576	P49916	LIG3	DNA ligase 3	Nucleus	enzyme
-1.576	Q9BQ69	MACROD1	MACRO domain containing 1	Cytoplasm	enzyme
-1.576	P07196	NEFL	neurofilament light	Cytoplasm	other
-1.582	O75420	GIGYF1	GRB10 interacting GYF protein 1	Extracellular Space	other
-1.583	Q8TEM1	NUP210	nucleoporin 210	Nucleus	transporter
-1.584	Q9BRJ6	C7orf50	chromosome 7 open reading frame 50	Other	other
-1.585	Q9UHD9	UBQLN2	ubiquilin 2	Nucleus	other
-1.586	P54727	RAD23B	RAD23 homolog B, nucleotide excision repair protein	Nucleus	other
-1.587	P09104	ENO2	enolase 2	Cytoplasm	enzyme
-1.588	Q9C005	DPY30	dpy-30, histone methyltransferase complex regulatory subunit	Nucleus	enzyme
-1.593	Q8TEQ6	GEMIN5	gem nuclear organelle associated protein 5	Nucleus	other
-1.593	O15514	POLR2D	RNA polymerase II subunit D	Nucleus	enzyme
-1.594	Q15691	MAPRE1	microtubule associated protein RP/EB family member 1	Cytoplasm	other
-1.594	Q96ST3	SIN3A	SIN3 transcription regulator family member A	Nucleus	transcription regulator
-1.595	O95674	CDS2	CDP-diacylglycerol synthase 2	Cytoplasm	enzyme
-1.597	Q9H115	NAPB	NSF attachment protein beta	Cytoplasm	transporter
-1.599	Q6PJG6	BRAT1	BRCA1 associated ATM activator 1	Nucleus	other
-1.599	Q9BTE3	MCMBP	minichromosome maintenance complex binding protein	Nucleus	other
-1.6	Q16352	INA	internexin neuronal intermediate filament protein alpha	Cytoplasm	other
-1.601	Q9P260	KIAA1468	KIAA1468	Other	other
-1.604	P26885	FKBP2	FK506 binding protein 2	Cytoplasm	enzyme
-1.608	Q9NWV8	BABAM1	BRISC and BRCA1 A complex member 1	Nucleus	other
-1.608	Q8NFP9	NBEA	neurobeachin	Cytoplasm	other
-1.608	O75438	NDUFB1	NADH:ubiquinone oxidoreductase subunit B1	Cytoplasm	enzyme
-1.609	P42167	TMPO	thymopoietin	Nucleus	other
-1.61	Q00169	PITPNA	phosphatidylinositol transfer protein alpha	Cytoplasm	transporter
-1.611	Q9Y394	DHRS7	dehydrogenase/reductase 7	Other	enzyme
-1.611	Q9HC35	EML4	echinoderm microtubule associated protein like 4	Cytoplasm	other
-1.611	Q969X6	UTP4	UTP4, small subunit processome component	Nucleus	other
-1.612	P07305	H1F0	H1 histone family member 0	Nucleus	other
-1.612	Q15126	PMVK	phosphomevalonate kinase	Cytoplasm	kinase
-1.613	Q9H0Q3	FXYD6	FXYD domain containing ion transport regulator 6	Plasma Membrane	ion channel
-1.613	P03905	MT-ND4	NADH dehydrogenase, subunit 4 (complex I)	Cytoplasm	enzyme
-1.613	Q96EP9	SLC10A4	solute carrier family 10 member 4	Plasma Membrane	transporter
-1.617	P22694	PRKACB	protein kinase cAMP-activated catalytic subunit beta	Cytoplasm	kinase
-1.618	Q16555	DPYSL2	dihydropyrimidinase like 2	Cytoplasm	enzyme
-1.618	Q99880	HIST1H2BL	histone cluster 1 H2B family member l	Nucleus	other
-1.619	Q9UQE7	SMC3	structural maintenance of chromosomes 3	Nucleus	other
-1.621	Q8NI27	THOC2	THO complex 2	Nucleus	other
-1.622	Q6P1A2	LPCAT3	lysophosphatidylcholine acyltransferase 3	Plasma Membrane	enzyme
-1.623	Q86TU7	SETD3	SET domain containing 3	Nucleus	enzyme
-1.624	P46063	RECQL	RecQ like helicase	Nucleus	enzyme
-1.625	P00492	HPRT1	hypoxanthine phosphoribosyltransferase 1	Cytoplasm	enzyme
-1.626	Q12824	SMARCB1	SWI/SNF related, matrix associated, actin dependent regulator of chromatin, subfamily b, member 1	Nucleus	transcription regulator
-1.627	O95716	RAB3D	RAB3D, member RAS oncogene family	Cytoplasm	enzyme
-1.627	O95292	VAPB	VAMP associated protein B and C	Plasma Membrane	other
-1.631	P21283	ATP6V1C1	ATPase H+ transporting V1 subunit C1	Cytoplasm	transporter
-1.633	P11137	MAP2	microtubule associated protein 2	Plasma Membrane	other
-1.633	Q9BWU0	SLC4A1AP	solute carrier family 4 member 1 adaptor protein	Nucleus	transporter
-1.638	Q6DRA6	HIST2H2BD	histone cluster 2 H2B family member d (pseudogene)	Cytoplasm	other
-1.64	O00264	PGRMC1	progesterone receptor membrane component 1	Plasma Membrane	transmembrane receptor
-1.643	Q9Y520	PRRC2C	proline rich coiled-coil 2C	Other	other
-1.645	Q8NBM8	PCYOX1L	prenylcysteine oxidase 1 like	Other	other
-1.647	O60888	CUTA	cutA divalent cation tolerance homolog	Cytoplasm	other
-1.649	Q92538	GBF1	golgi brefeldin A resistant guanine nucleotide exchange factor 1	Cytoplasm	other
-1.649	O60282	KIF5C	kinesin family member 5C	Cytoplasm	enzyme
-1.65	Q9Y4C2	TCAF1	TRPM8 channel associated factor 1	Plasma Membrane	other
-1.651	P09471	GNAO1	G protein subunit alpha o1	Plasma Membrane	enzyme
-1.651	O95819	MAP4K4	mitogen-activated protein kinase kinase kinase kinase 4	Cytoplasm	kinase
-1.651	Q13509	TUBB3	tubulin beta 3 class III	Cytoplasm	other
-1.654	Q9UIG0	BAZ1B	bromodomain adjacent to zinc finger domain 1B	Nucleus	transcription regulator
-1.655	Q16836	HADH	hydroxyacyl-CoA dehydrogenase	Cytoplasm	enzyme
-1.657	Q92522	H1FX	H1 histone family member X	Nucleus	other
-1.657	Q9Y2P8	RCL1	RNA terminal phosphate cyclase like 1	Nucleus	enzyme
-1.658	Q53FT3	HIKESHI	Hikeshi, heat shock protein nuclear import factor	Cytoplasm	transporter
-1.658	A6NDG6	PGP	phosphoglycolate phosphatase	Other	enzyme
-1.658	Q05086	UBE3A	ubiquitin protein ligase E3A	Nucleus	enzyme
-1.661	Q92620	DHX38	DEAH-box helicase 38	Nucleus	enzyme
-1.661	Q08945	SSRP1	structure specific recognition protein 1	Nucleus	other
-1.662	Q5SW79	CEP170	centrosomal protein 170	Nucleus	other
-1.662	P42285	SKIV2L2	Ski2 like RNA helicase 2	Nucleus	other
-1.663	P35611	ADD1	adducin 1	Cytoplasm	other
-1.664	Q99766	ATP5S	ATP synthase, H+ transporting, mitochondrial Fo complex subunit s (factor B)	Cytoplasm	transporter
-1.665	Q8TER5	ARHGEF40	Rho guanine nucleotide exchange factor 40	Other	other
-1.665	O75223	GGCT	gamma-glutamylcyclotransferase	Cytoplasm	enzyme
-1.665	Q9BZF1	OSBPL8	oxysterol binding protein like 8	Plasma Membrane	transporter
-1.666	Q9P2D3	HEATR5B	HEAT repeat containing 5B	Cytoplasm	other
-1.67	P33992	MCM5	minichromosome maintenance complex component 5	Nucleus	enzyme
-1.671	P06703	S100A6	S100 calcium binding protein A6	Cytoplasm	transporter
-1.673	Q96CW1	AP2M1	adaptor related protein complex 2 mu 1 subunit	Cytoplasm	transporter
-1.675	Q9NTI5	PDS5B	PDS5 cohesin associated factor B	Nucleus	other
-1.675	Q96DB5	RMDN1	regulator of microtubule dynamics 1	Cytoplasm	other
-1.676	P12277	CKB	creatine kinase B	Cytoplasm	kinase
-1.678	Q9Y5K8	ATP6V1D	ATPase H+ transporting V1 subunit D	Cytoplasm	transporter
-1.679	Q15269	LOC102724159/PWP2	PWP2 periodic tryptophan protein homolog (yeast)	Nucleus	other
-1.681	Q9NX24	NHP2	NHP2 ribonucleoprotein	Nucleus	other
-1.681	Q8NBT2	SPC24	SPC24, NDC80 kinetochore complex component	Cytoplasm	other
-1.683	Q8TEA8	DTD1	D-tyrosyl-tRNA deacylase 1	Cytoplasm	enzyme
-1.683	P57772	EEFSEC	eukaryotic elongation factor, selenocysteine-tRNA specific	Cytoplasm	translation regulator
-1.684	P35520	CBS/CBSL	cystathionine-beta-synthase	Cytoplasm	enzyme
-1.684	Q92797	SYMPK	symplekin	Cytoplasm	other
-1.688	P35244	RPA3	replication protein A3	Nucleus	other
-1.696	Q14061	COX17	COX17, cytochrome c oxidase copper chaperone	Cytoplasm	enzyme
-1.698	Q9BSJ8	ESYT1	extended synaptotagmin 1	Cytoplasm	other
-1.703	P78347	GTF2I	general transcription factor IIi	Nucleus	transcription regulator
-1.705	Q02880	TOP2B	topoisomerase (DNA) II beta	Nucleus	enzyme
-1.706	Q92925	SMARCD2	SWI/SNF related, matrix associated, actin dependent regulator of chromatin, subfamily d, member 2	Nucleus	transcription regulator
-1.709	Q13015	MLLT11	myeloid/lymphoid or mixed-lineage leukemia; translocated to, 11	Cytoplasm	other
-1.714	Q7Z4S6	KIF21A	kinesin family member 21A	Cytoplasm	other
-1.715	Q12830	BPTF	bromodomain PHD finger transcription factor	Nucleus	transcription regulator
-1.715	P13984	GTF2F2	general transcription factor IIF subunit 2	Nucleus	transcription regulator
-1.715	Q9H4B0	OSGEPL1	O-sialoglycoprotein endopeptidase like 1	Cytoplasm	peptidase
-1.717	P38432	COIL	coilin	Nucleus	enzyme
-1.718	P55145	MANF	mesencephalic astrocyte derived neurotrophic factor	Extracellular Space	other
-1.719	Q9HCG8	CWC22	CWC22 spliceosome associated protein homolog	Nucleus	other
-1.719	Q86Y39	NDUFA11	NADH:ubiquinone oxidoreductase subunit A11	Cytoplasm	enzyme
-1.72	Q9NWH9	SLTM	SAFB like transcription modulator	Nucleus	other
-1.721	O94973	AP2A2	adaptor related protein complex 2 alpha 2 subunit	Cytoplasm	transporter
-1.721	Q9NXV6	CDKN2AIP	CDKN2A interacting protein	Nucleus	transcription regulator
-1.722	Q2M2I8	AAK1	AP2 associated kinase 1	Cytoplasm	kinase
-1.722	P35659	DEK	DEK proto-oncogene	Nucleus	transcription regulator
-1.725	Q9BRJ7	NUDT16L1	nudix hydrolase 16 like 1	Cytoplasm	other
-1.726	P46100	ATRX	ATRX, chromatin remodeler	Nucleus	transcription regulator
-1.727	P04792	HSPB1	heat shock protein family B (small) member 1	Cytoplasm	other
-1.727	P13591	NCAM1	neural cell adhesion molecule 1	Plasma Membrane	other
-1.729	P82663	MRPS25	mitochondrial ribosomal protein S25	Cytoplasm	other
-1.732	P36405	ARL3	ADP ribosylation factor like GTPase 3	Cytoplasm	enzyme
-1.732	Q9Y5Q9	GTF3C3	general transcription factor IIIC subunit 3	Nucleus	transcription regulator
-1.732	P27105	STOM	stomatin	Plasma Membrane	other
-1.735	Q9ULX3	NOB1	NIN1/PSMD8 binding protein 1 homolog	Nucleus	enzyme
-1.735	Q96GD0	PDXP	pyridoxal phosphatase	Plasma Membrane	phosphatase
-1.737	P08397	HMBS	hydroxymethylbilane synthase	Cytoplasm	enzyme
-1.742	P09429	HMGB1	high mobility group box 1	Nucleus	transcription regulator
-1.742	O95347	SMC2	structural maintenance of chromosomes 2	Nucleus	transporter
-1.744	Q14244	MAP7	microtubule associated protein 7	Cytoplasm	other
-1.747	Q14677	CLINT1	clathrin interactor 1	Cytoplasm	other
-1.747	Q9BSJ2	TUBGCP2	tubulin gamma complex associated protein 2	Cytoplasm	peptidase
-1.749	Q9BUF5	TUBB6	tubulin beta 6 class V	Cytoplasm	other
-1.756	Q14194	CRMP1	collapsin response mediator protein 1	Cytoplasm	enzyme
-1.765	P15586	GNS	glucosamine (N-acetyl)-6-sulfatase	Cytoplasm	enzyme
-1.767	O14776	TCERG1	transcription elongation regulator 1	Nucleus	transcription regulator
-1.771	Q9UNS1	TIMELESS	timeless circadian clock	Nucleus	other
-1.772	Q16695	HIST3H3	histone cluster 3 H3	Nucleus	other
-1.774	Q9Y5J1	UTP18	UTP18, small subunit processome component	Nucleus	other
-1.775	P51003	PAPOLA	poly(A) polymerase alpha	Nucleus	enzyme
-1.776	P13637	ATP1A3	ATPase Na+/K+ transporting subunit alpha 3	Plasma Membrane	transporter
-1.777	P54652	HSPA2	heat shock protein family A (Hsp70) member 2	Cytoplasm	other
-1.783	Q9Y2W2	WBP11	WW domain binding protein 11	Nucleus	phosphatase
-1.784	Q12849	GRSF1	G-rich RNA sequence binding factor 1	Cytoplasm	other
-1.788	O75367	H2AFY	H2A histone family member Y	Nucleus	other
-1.791	P13693	TPT1	tumor protein, translationally-controlled 1	Cytoplasm	other
-1.791	Q86VM9	ZC3H18	zinc finger CCCH-type containing 18	Nucleus	other
-1.793	Q15061	WDR43	WD repeat domain 43	Nucleus	other
-1.795	Q29RF7	PDS5A	PDS5 cohesin associated factor A	Nucleus	other
-1.801	P61966	AP1S1	adaptor related protein complex 1 sigma 1 subunit	Cytoplasm	transporter
-1.802	Q96A65	EXOC4	exocyst complex component 4	Cytoplasm	transporter
-1.803	O75475	PSIP1	PC4 and SFRS1 interacting protein 1	Nucleus	transcription regulator
-1.807	Q9Y3D0	FAM96B	family with sequence similarity 96 member B	Cytoplasm	other
-1.811	Q9BWD1	ACAT2	acetyl-CoA acetyltransferase 2	Cytoplasm	enzyme
-1.813	Q9NVI1	FANCI	Fanconi anemia complementation group I	Nucleus	other
-1.816	P49756	RBM25	RNA binding motif protein 25	Nucleus	other
-1.817	Q8TCC3	MRPL30	mitochondrial ribosomal protein L30	Cytoplasm	other
-1.818	Q3ZCW2	LGALSL	galectin like	Other	other
-1.822	Q13618	CUL3	cullin 3	Nucleus	enzyme
-1.823	Q2M389	WASHC4	WASH complex subunit 4	Cytoplasm	other
-1.827	Q14576	ELAVL3	ELAV like RNA binding protein 3	Nucleus	other
-1.831	P08243	ASNS	asparagine synthetase (glutamine-hydrolyzing)	Cytoplasm	enzyme
-1.833	Q13409	DYNC1I2	dynein cytoplasmic 1 intermediate chain 2	Cytoplasm	other
-1.835	P98175	RBM10	RNA binding motif protein 10	Nucleus	other
-1.839	Q8NFF5	FLAD1	flavin adenine dinucleotide synthetase 1	Cytoplasm	enzyme
-1.84	Q9GZZ1	NAA50	N(alpha)-acetyltransferase 50, NatE catalytic subunit	Cytoplasm	enzyme
-1.848	Q16777	HIST2H2AC	histone cluster 2 H2A family member c	Nucleus	other
-1.85	P20020	ATP2B1	ATPase plasma membrane Ca2+ transporting 1	Plasma Membrane	transporter
-1.851	Q12756	KIF1A	kinesin family member 1A	Cytoplasm	other
-1.858	Q15019	SEPT2	septin 2	Cytoplasm	enzyme
-1.863	Q8WWM7	ATXN2L	ataxin 2 like	Nucleus	other
-1.866	O00764	PDXK	pyridoxal kinase	Cytoplasm	kinase
-1.867	P62140	PPP1CB	protein phosphatase 1 catalytic subunit beta	Cytoplasm	phosphatase
-1.868	O43602	DCX	doublecortin	Cytoplasm	other
-1.872	P41208	CETN2	centrin 2	Nucleus	enzyme
-1.874	Q8IUE6	HIST2H2AB	histone cluster 2 H2A family member b	Nucleus	other
-1.876	P31323	PRKAR2B	protein kinase cAMP-dependent type II regulatory subunit beta	Cytoplasm	kinase
-1.881	P11388	TOP2A	topoisomerase (DNA) II alpha	Nucleus	enzyme
-1.882	Q9Y5V3	MAGED1	MAGE family member D1	Plasma Membrane	transcription regulator
-1.886	P49643	PRIM2	primase (DNA) subunit 2	Nucleus	enzyme
-1.888	Q96ER3	SAAL1	serum amyloid A like 1	Other	other
-1.894	Q14249	ENDOG	endonuclease G	Cytoplasm	enzyme
-1.896	Q9P0M6	H2AFY2	H2A histone family member Y2	Nucleus	other
-1.897	Q13442	PDAP1	PDGFA associated protein 1	Cytoplasm	other
-1.911	P36954	POLR2I	RNA polymerase II subunit I	Nucleus	transcription regulator
-1.912	Q14344	GNA13	G protein subunit alpha 13	Plasma Membrane	enzyme
-1.918	O43237	DYNC1LI2	dynein cytoplasmic 1 light intermediate chain 2	Cytoplasm	other
-1.918	O43301	HSPA12A	heat shock protein family A (Hsp70) member 12A	Cytoplasm	other
-1.921	P23258	TUBG1	tubulin gamma 1	Cytoplasm	other
-1.923	Q9NSK7	C19orf12	chromosome 19 open reading frame 12	Cytoplasm	other
-1.929	O43488	AKR7A2	aldo-keto reductase family 7 member A2	Cytoplasm	enzyme
-1.93	O75817	POP7	POP7 homolog, ribonuclease P/MRP subunit	Nucleus	enzyme
-1.931	Q13561	DCTN2	dynactin subunit 2	Cytoplasm	other
-1.931	Q5JSZ5	PRRC2B	proline rich coiled-coil 2B	Other	other
-1.937	Q9UNZ2	NSFL1C	NSFL1 cofactor	Cytoplasm	other
-1.939	Q6UW68	TMEM205	transmembrane protein 205	Cytoplasm	other
-1.941	Q96C86	DCPS	decapping enzyme, scavenger	Nucleus	enzyme
-1.975	Q7Z460	CLASP1	cytoplasmic linker associated protein 1	Cytoplasm	other
-1.978	P45973	CBX5	chromobox 5	Nucleus	transcription regulator
-1.98	Q14008	CKAP5	cytoskeleton associated protein 5	Nucleus	transcription regulator
-1.983	Q9UI12	ATP6V1H	ATPase H+ transporting V1 subunit H	Cytoplasm	transporter
-1.99	P62861	FAU	FAU, ubiquitin like and ribosomal protein S30 fusion	Cytoplasm	other
-1.996	Q96C90	PPP1R14B	protein phosphatase 1 regulatory inhibitor subunit 14B	Cytoplasm	phosphatase
-2.012	P49006	MARCKSL1	MARCKS like 1	Cytoplasm	other
-2.019	Q92823	NRCAM	neuronal cell adhesion molecule	Plasma Membrane	other
-2.02	Q01780	EXOSC10	exosome component 10	Nucleus	kinase
-2.023	P22830	FECH	ferrochelatase	Cytoplasm	enzyme
-2.027	P26583	HMGB2	high mobility group box 2	Nucleus	transcription regulator
-2.027	Q7Z2T5	TRMT1L	tRNA methyltransferase 1 like	Other	enzyme
-2.033	Q9UM19	HPCAL4	hippocalcin like 4	Other	transporter
-2.035	Q8N111	CEND1	cell cycle exit and neuronal differentiation 1	Other	other
-2.035	Q96T60	PNKP	polynucleotide kinase 3'-phosphatase	Nucleus	kinase
-2.039	Q9H0S4	DDX47	DEAD-box helicase 47	Nucleus	enzyme
-2.046	P05026	ATP1B1	ATPase Na+/K+ transporting subunit beta 1	Plasma Membrane	transporter
-2.052	O96005	CLPTM1	CLPTM1, transmembrane protein	Plasma Membrane	other
-2.054	P49959	MRE11	MRE11 homolog, double strand break repair nuclease	Nucleus	enzyme
-2.058	Q15738	NSDHL	NAD(P) dependent steroid dehydrogenase-like	Cytoplasm	enzyme
-2.059	Q9NY47	CACNA2D2	calcium voltage-gated channel auxiliary subunit alpha2delta 2	Plasma Membrane	ion channel
-2.06	P08183	ABCB1	ATP binding cassette subfamily B member 1	Plasma Membrane	transporter
-2.062	O15027	SEC16A	SEC16 homolog A, endoplasmic reticulum export factor	Cytoplasm	phosphatase
-2.065	P52292	KPNA2	karyopherin subunit alpha 2	Nucleus	transporter
-2.07	Q92974	ARHGEF2	Rho/Rac guanine nucleotide exchange factor 2	Cytoplasm	other
-2.072	Q96T37	RBM15	RNA binding motif protein 15	Nucleus	other
-2.073	Q13404	UBE2V1	ubiquitin conjugating enzyme E2 V1	Nucleus	transcription regulator
-2.076	Q9UID3	VPS51	VPS51, GARP complex subunit	Cytoplasm	other
-2.078	O43865	AHCYL1	adenosylhomocysteinase like 1	Cytoplasm	enzyme
-2.079	P68106	FKBP1B	FK506 binding protein 1B	Cytoplasm	enzyme
-2.087	Q16181	SEPT7	septin 7	Cytoplasm	other
-2.089	P42858	HTT	huntingtin	Cytoplasm	transcription regulator
-2.089	Q8N6R0	METTL13	methyltransferase like 13	Other	enzyme
-2.1	P16401	HIST1H1B	histone cluster 1 H1 family member b	Nucleus	other
-2.102	Q9Y2H5	PLEKHA6	pleckstrin homology domain containing A6	Other	other
-2.103	Q92556	ELMO1	engulfment and cell motility 1	Cytoplasm	other
-2.128	O15347	HMGB3	high mobility group box 3	Nucleus	other
-2.131	Q70J99	UNC13D	unc-13 homolog D	Cytoplasm	other
-2.135	Q9UFC0	LRWD1	leucine rich repeats and WD repeat domain containing 1	Nucleus	other
-2.139	Q96T23	RSF1	remodeling and spacing factor 1	Nucleus	transcription regulator
-2.148	O95059	RPP14	ribonuclease P/MRP subunit p14	Nucleus	enzyme
-2.149	Q9P2N5	RBM27	RNA binding motif protein 27	Nucleus	other
-2.149	O96008	TOMM40	translocase of outer mitochondrial membrane 40	Cytoplasm	ion channel
-2.159	O95864	FADS2	fatty acid desaturase 2	Plasma Membrane	enzyme
-2.166	Q9NPH2	ISYNA1	inositol-3-phosphate synthase 1	Cytoplasm	enzyme
-2.166	Q709C8	VPS13C	vacuolar protein sorting 13 homolog C	Cytoplasm	other
-2.167	O14981	BTAF1	B-TFIID TATA-box binding protein associated factor 1	Nucleus	transcription regulator
-2.169	Q6UXN9	WDR82	WD repeat domain 82	Nucleus	other
-2.176	P26358	DNMT1	DNA methyltransferase 1	Nucleus	enzyme
-2.177	Q6P587	FAHD1	fumarylacetoacetate hydrolase domain containing 1	Cytoplasm	enzyme
-2.204	Q5T6F2	UBAP2	ubiquitin associated protein 2	Cytoplasm	other
-2.207	Q9NTJ3	SMC4	structural maintenance of chromosomes 4	Nucleus	transporter
-2.208	P07197	NEFM	neurofilament medium	Plasma Membrane	other
-2.216	Q5BJH2	TMEM128	transmembrane protein 128	Other	other
[truncated: 100 more rows]

## Sheet: HTT Interacting Network
Expr Fold Change	ID	Symbol	Entrez Gene Name	Location	Type(s)
[truncated: 19 more rows]

[truncated: 2 more sheets: APP Interacting Network, SNCA Interacting Network]
